# Supplementary material for: Coevolving residues distant from the ligand binding site are involved in GAF domain function
Source: Commun Chem. 2025 Apr 7;8:107. doi: 10.1038/s42004-025-01447-9 (PMC11977230; doi:10.1038/s42004-025-01447-9)
Supplement: Supplementary file 4 — Supplementary Data [file 42004_2025_1447_MOESM4_ESM.zip]

Archive with 6 entries (6 files):
- Holo_F295A-pdb.txt
- Holo_L267A-pdb.txt
- Holo_WT-pdb.txt
- Apo_F295A-pdb.txt
- Apo_L267A-pdb.txt
- Apo_WT-pdb.txt
