# Supplementary material for: Coevolving residues distant from the ligand binding site are involved in GAF domain function
Source: Commun Chem. 2025 Apr 7;8:107. doi: 10.1038/s42004-025-01447-9 (PMC11977230; doi:10.1038/s42004-025-01447-9)
Supplement: Supplementary file 4 — Supplementary Data [file 42004_2025_1447_MOESM4_ESM.zip › Holo_F295A-pdb.txt]

REMARK original generated coordinate pdb file
ATOM      1  N   ASP A 164     -17.005  10.080  -9.578  1.00  0.00      AP1  N
ATOM      2  HT1 ASP A 164     -17.408  10.946  -9.874  1.00  0.00      AP1  H
ATOM      3  HT2 ASP A 164     -16.197  10.255  -9.015  1.00  0.00      AP1  H
ATOM      4  HT3 ASP A 164     -17.676   9.551  -9.058  1.00  0.00      AP1  H
ATOM      5  CA  ASP A 164     -16.601   9.304 -10.772  1.00  0.00      AP1  C
ATOM      6  HA  ASP A 164     -17.504   9.070 -11.325  1.00  0.00      AP1  H
ATOM      7  CB  ASP A 164     -15.559  10.083 -11.591  1.00  0.00      AP1  C
ATOM      8  HB1 ASP A 164     -14.745  10.421 -10.919  1.00  0.00      AP1  H
ATOM      9  HB2 ASP A 164     -15.118   9.438 -12.376  1.00  0.00      AP1  H
ATOM     10  CG  ASP A 164     -16.247  11.292 -12.206  1.00  0.00      AP1  C
ATOM     11  OD1 ASP A 164     -17.501  11.266 -12.313  1.00  0.00      AP1  O
ATOM     12  OD2 ASP A 164     -15.525  12.256 -12.579  1.00  0.00      AP1  O
ATOM     13  C   ASP A 164     -15.995   8.006 -10.370  1.00  0.00      AP1  C
ATOM     14  O   ASP A 164     -16.427   7.373  -9.409  1.00  0.00      AP1  O
ATOM     15  N   VAL A 165     -14.982   7.570 -11.138  1.00  0.00      AP1  N
ATOM     16  HN  VAL A 165     -14.643   8.069 -11.931  1.00  0.00      AP1  H
ATOM     17  CA  VAL A 165     -14.300   6.341 -10.877  1.00  0.00      AP1  C
ATOM     18  HA  VAL A 165     -15.045   5.569 -10.728  1.00  0.00      AP1  H
ATOM     19  CB  VAL A 165     -13.341   5.958 -11.962  1.00  0.00      AP1  C
ATOM     20  HB  VAL A 165     -13.914   5.918 -12.921  1.00  0.00      AP1  H
ATOM     21  CG1 VAL A 165     -12.242   7.028 -12.049  1.00  0.00      AP1  C
ATOM     22 HG11 VAL A 165     -11.493   6.749 -12.821  1.00  0.00      AP1  H
ATOM     23 HG12 VAL A 165     -12.656   8.018 -12.332  1.00  0.00      AP1  H
ATOM     24 HG13 VAL A 165     -11.713   7.127 -11.077  1.00  0.00      AP1  H
ATOM     25  CG2 VAL A 165     -12.811   4.544 -11.663  1.00  0.00      AP1  C
ATOM     26 HG21 VAL A 165     -12.064   4.235 -12.425  1.00  0.00      AP1  H
ATOM     27 HG22 VAL A 165     -12.326   4.512 -10.664  1.00  0.00      AP1  H
ATOM     28 HG23 VAL A 165     -13.631   3.796 -11.676  1.00  0.00      AP1  H
ATOM     29  C   VAL A 165     -13.515   6.458  -9.608  1.00  0.00      AP1  C
ATOM     30  O   VAL A 165     -13.388   5.487  -8.868  1.00  0.00      AP1  O
ATOM     31  N   THR A 166     -12.947   7.649  -9.332  1.00  0.00      AP1  N
ATOM     32  HN  THR A 166     -13.092   8.473  -9.878  1.00  0.00      AP1  H
ATOM     33  CA  THR A 166     -12.068   7.833  -8.206  1.00  0.00      AP1  C
ATOM     34  HA  THR A 166     -11.337   7.040  -8.288  1.00  0.00      AP1  H
ATOM     35  CB  THR A 166     -11.439   9.196  -8.161  1.00  0.00      AP1  C
ATOM     36  HB  THR A 166     -10.789   9.208  -7.252  1.00  0.00      AP1  H
ATOM     37  OG1 THR A 166     -12.438  10.190  -7.992  1.00  0.00      AP1  O
ATOM     38  HG1 THR A 166     -11.966  11.030  -7.984  1.00  0.00      AP1  H
ATOM     39  CG2 THR A 166     -10.668   9.430  -9.470  1.00  0.00      AP1  C
ATOM     40 HG21 THR A 166     -10.096  10.380  -9.427  1.00  0.00      AP1  H
ATOM     41 HG22 THR A 166      -9.946   8.604  -9.647  1.00  0.00      AP1  H
ATOM     42 HG23 THR A 166     -11.360   9.480 -10.338  1.00  0.00      AP1  H
ATOM     43  C   THR A 166     -12.756   7.645  -6.886  1.00  0.00      AP1  C
ATOM     44  O   THR A 166     -12.199   7.027  -5.981  1.00  0.00      AP1  O
ATOM     45  N   ALA A 167     -13.968   8.205  -6.722  1.00  0.00      AP1  N
ATOM     46  HN  ALA A 167     -14.439   8.689  -7.459  1.00  0.00      AP1  H
ATOM     47  CA  ALA A 167     -14.675   8.148  -5.472  1.00  0.00      AP1  C
ATOM     48  HA  ALA A 167     -14.045   8.493  -4.660  1.00  0.00      AP1  H
ATOM     49  CB  ALA A 167     -15.968   8.982  -5.497  1.00  0.00      AP1  C
ATOM     50  HB1 ALA A 167     -15.721  10.047  -5.693  1.00  0.00      AP1  H
ATOM     51  HB2 ALA A 167     -16.651   8.636  -6.303  1.00  0.00      AP1  H
ATOM     52  HB3 ALA A 167     -16.509   8.928  -4.527  1.00  0.00      AP1  H
ATOM     53  C   ALA A 167     -15.063   6.738  -5.137  1.00  0.00      AP1  C
ATOM     54  O   ALA A 167     -14.943   6.308  -3.991  1.00  0.00      AP1  O
ATOM     55  N   LEU A 168     -15.521   5.973  -6.146  1.00  0.00      AP1  N
ATOM     56  HN  LEU A 168     -15.513   6.281  -7.095  1.00  0.00      AP1  H
ATOM     57  CA  LEU A 168     -16.060   4.652  -5.958  1.00  0.00      AP1  C
ATOM     58  HA  LEU A 168     -16.849   4.729  -5.221  1.00  0.00      AP1  H
ATOM     59  CB  LEU A 168     -16.596   4.050  -7.272  1.00  0.00      AP1  C
ATOM     60  HB1 LEU A 168     -17.341   4.770  -7.684  1.00  0.00      AP1  H
ATOM     61  HB2 LEU A 168     -15.768   4.006  -8.014  1.00  0.00      AP1  H
ATOM     62  CG  LEU A 168     -17.274   2.665  -7.152  1.00  0.00      AP1  C
ATOM     63  HG  LEU A 168     -17.717   2.510  -8.165  1.00  0.00      AP1  H
ATOM     64  CD1 LEU A 168     -16.269   1.533  -6.875  1.00  0.00      AP1  C
ATOM     65 HD11 LEU A 168     -16.798   0.564  -6.748  1.00  0.00      AP1  H
ATOM     66 HD12 LEU A 168     -15.552   1.431  -7.718  1.00  0.00      AP1  H
ATOM     67 HD13 LEU A 168     -15.693   1.738  -5.947  1.00  0.00      AP1  H
ATOM     68  CD2 LEU A 168     -18.421   2.698  -6.132  1.00  0.00      AP1  C
ATOM     69 HD21 LEU A 168     -18.911   1.702  -6.070  1.00  0.00      AP1  H
ATOM     70 HD22 LEU A 168     -18.059   2.959  -5.117  1.00  0.00      AP1  H
ATOM     71 HD23 LEU A 168     -19.188   3.444  -6.433  1.00  0.00      AP1  H
ATOM     72  C   LEU A 168     -15.008   3.746  -5.401  1.00  0.00      AP1  C
ATOM     73  O   LEU A 168     -15.304   2.874  -4.587  1.00  0.00      AP1  O
ATOM     74  N   CYS A 169     -13.748   3.933  -5.823  1.00  0.00      AP1  N
ATOM     75  HN  CYS A 169     -13.495   4.669  -6.448  1.00  0.00      AP1  H
ATOM     76  CA  CYS A 169     -12.661   3.093  -5.412  1.00  0.00      AP1  C
ATOM     77  HA  CYS A 169     -12.935   2.070  -5.641  1.00  0.00      AP1  H
ATOM     78  CB  CYS A 169     -11.323   3.505  -6.047  1.00  0.00      AP1  C
ATOM     79  HB1 CYS A 169     -11.154   4.576  -5.794  1.00  0.00      AP1  H
ATOM     80  HB2 CYS A 169     -10.490   2.942  -5.571  1.00  0.00      AP1  H
ATOM     81  SG  CYS A 169     -11.316   3.317  -7.856  1.00  0.00      AP1  S
ATOM     82  HG1 CYS A 169     -10.094   3.807  -8.069  1.00  0.00      AP1  H
ATOM     83  C   CYS A 169     -12.498   3.200  -3.926  1.00  0.00      AP1  C
ATOM     84  O   CYS A 169     -12.083   2.247  -3.270  1.00  0.00      AP1  O
ATOM     85  N   HSD A 170     -12.797   4.386  -3.364  1.00  0.00      AP1  N
ATOM     86  HN  HSD A 170     -13.140   5.142  -3.920  1.00  0.00      AP1  H
ATOM     87  CA  HSD A 170     -12.658   4.671  -1.964  1.00  0.00      AP1  C
ATOM     88  HA  HSD A 170     -11.658   4.386  -1.661  1.00  0.00      AP1  H
ATOM     89  CB  HSD A 170     -12.926   6.154  -1.641  1.00  0.00      AP1  C
ATOM     90  HB1 HSD A 170     -12.426   6.787  -2.406  1.00  0.00      AP1  H
ATOM     91  HB2 HSD A 170     -14.016   6.360  -1.717  1.00  0.00      AP1  H
ATOM     92  ND1 HSD A 170     -13.138   6.401   0.891  1.00  0.00      AP1  N
ATOM     93  HD1 HSD A 170     -14.008   5.919   0.997  1.00  0.00      AP1  H
ATOM     94  CG  HSD A 170     -12.439   6.571  -0.284  1.00  0.00      AP1  C
ATOM     95  CE1 HSD A 170     -12.362   6.905   1.884  1.00  0.00      AP1  C
ATOM     96  HE1 HSD A 170     -12.648   6.908   2.939  1.00  0.00      AP1  H
ATOM     97  NE2 HSD A 170     -11.218   7.385   1.431  1.00  0.00      AP1  N
ATOM     98  CD2 HSD A 170     -11.268   7.172   0.067  1.00  0.00      AP1  C
ATOM     99  HD2 HSD A 170     -10.449   7.507  -0.558  1.00  0.00      AP1  H
ATOM    100  C   HSD A 170     -13.623   3.840  -1.166  1.00  0.00      AP1  C
ATOM    101  O   HSD A 170     -13.317   3.432  -0.048  1.00  0.00      AP1  O
ATOM    102  N   LYS A 171     -14.820   3.574  -1.722  1.00  0.00      AP1  N
ATOM    103  HN  LYS A 171     -15.042   3.856  -2.654  1.00  0.00      AP1  H
ATOM    104  CA  LYS A 171     -15.866   2.872  -1.032  1.00  0.00      AP1  C
ATOM    105  HA  LYS A 171     -16.053   3.407  -0.109  1.00  0.00      AP1  H
ATOM    106  CB  LYS A 171     -17.172   2.809  -1.837  1.00  0.00      AP1  C
ATOM    107  HB1 LYS A 171     -16.906   2.480  -2.868  1.00  0.00      AP1  H
ATOM    108  HB2 LYS A 171     -17.821   2.011  -1.412  1.00  0.00      AP1  H
ATOM    109  CG  LYS A 171     -17.873   4.168  -1.874  1.00  0.00      AP1  C
ATOM    110  HG1 LYS A 171     -18.291   4.390  -0.866  1.00  0.00      AP1  H
ATOM    111  HG2 LYS A 171     -17.121   4.958  -2.103  1.00  0.00      AP1  H
ATOM    112  CD  LYS A 171     -19.015   4.266  -2.879  1.00  0.00      AP1  C
ATOM    113  HD1 LYS A 171     -18.589   4.184  -3.905  1.00  0.00      AP1  H
ATOM    114  HD2 LYS A 171     -19.688   3.391  -2.726  1.00  0.00      AP1  H
ATOM    115  CE  LYS A 171     -19.820   5.562  -2.749  1.00  0.00      AP1  C
ATOM    116  HE1 LYS A 171     -20.145   5.715  -1.696  1.00  0.00      AP1  H
ATOM    117  HE2 LYS A 171     -19.206   6.436  -3.059  1.00  0.00      AP1  H
ATOM    118  NZ  LYS A 171     -21.023   5.502  -3.608  1.00  0.00      AP1  N
ATOM    119  HZ1 LYS A 171     -21.570   6.383  -3.518  1.00  0.00      AP1  H
ATOM    120  HZ2 LYS A 171     -20.736   5.374  -4.599  1.00  0.00      AP1  H
ATOM    121  HZ3 LYS A 171     -21.615   4.698  -3.318  1.00  0.00      AP1  H
ATOM    122  C   LYS A 171     -15.439   1.482  -0.665  1.00  0.00      AP1  C
ATOM    123  O   LYS A 171     -15.809   0.986   0.397  1.00  0.00      AP1  O
ATOM    124  N   ILE A 172     -14.665   0.805  -1.534  1.00  0.00      AP1  N
ATOM    125  HN  ILE A 172     -14.359   1.177  -2.408  1.00  0.00      AP1  H
ATOM    126  CA  ILE A 172     -14.207  -0.533  -1.271  1.00  0.00      AP1  C
ATOM    127  HA  ILE A 172     -15.072  -1.114  -0.976  1.00  0.00      AP1  H
ATOM    128  CB  ILE A 172     -13.422  -1.158  -2.386  1.00  0.00      AP1  C
ATOM    129  HB  ILE A 172     -13.163  -2.180  -2.008  1.00  0.00      AP1  H
ATOM    130  CG2 ILE A 172     -14.316  -1.206  -3.635  1.00  0.00      AP1  C
ATOM    131 HG21 ILE A 172     -13.833  -1.800  -4.439  1.00  0.00      AP1  H
ATOM    132 HG22 ILE A 172     -15.292  -1.682  -3.405  1.00  0.00      AP1  H
ATOM    133 HG23 ILE A 172     -14.507  -0.184  -4.026  1.00  0.00      AP1  H
ATOM    134  CG1 ILE A 172     -12.096  -0.414  -2.595  1.00  0.00      AP1  C
ATOM    135 HG11 ILE A 172     -12.279   0.532  -3.152  1.00  0.00      AP1  H
ATOM    136 HG12 ILE A 172     -11.678  -0.135  -1.601  1.00  0.00      AP1  H
ATOM    137  CD  ILE A 172     -11.053  -1.243  -3.339  1.00  0.00      AP1  C
ATOM    138  HD1 ILE A 172     -10.096  -0.683  -3.413  1.00  0.00      AP1  H
ATOM    139  HD2 ILE A 172     -10.857  -2.197  -2.804  1.00  0.00      AP1  H
ATOM    140  HD3 ILE A 172     -11.393  -1.479  -4.369  1.00  0.00      AP1  H
ATOM    141  C   ILE A 172     -13.273  -0.518  -0.097  1.00  0.00      AP1  C
ATOM    142  O   ILE A 172     -13.235  -1.470   0.682  1.00  0.00      AP1  O
ATOM    143  N   PHE A 173     -12.470   0.559   0.031  1.00  0.00      AP1  N
ATOM    144  HN  PHE A 173     -12.548   1.328  -0.601  1.00  0.00      AP1  H
ATOM    145  CA  PHE A 173     -11.458   0.719   1.042  1.00  0.00      AP1  C
ATOM    146  HA  PHE A 173     -10.816  -0.149   0.960  1.00  0.00      AP1  H
ATOM    147  CB  PHE A 173     -10.637   2.019   0.912  1.00  0.00      AP1  C
ATOM    148  HB1 PHE A 173     -11.309   2.843   0.587  1.00  0.00      AP1  H
ATOM    149  HB2 PHE A 173     -10.203   2.318   1.890  1.00  0.00      AP1  H
ATOM    150  CG  PHE A 173      -9.585   1.832  -0.129  1.00  0.00      AP1  C
ATOM    151  CD1 PHE A 173      -9.854   1.999  -1.467  1.00  0.00      AP1  C
ATOM    152  HD1 PHE A 173     -10.853   2.266  -1.783  1.00  0.00      AP1  H
ATOM    153  CE1 PHE A 173      -8.864   1.823  -2.406  1.00  0.00      AP1  C
ATOM    154  HE1 PHE A 173      -9.084   1.960  -3.455  1.00  0.00      AP1  H
ATOM    155  CZ  PHE A 173      -7.592   1.479  -2.018  1.00  0.00      AP1  C
ATOM    156  HZ  PHE A 173      -6.811   1.345  -2.753  1.00  0.00      AP1  H
ATOM    157  CD2 PHE A 173      -8.306   1.493   0.250  1.00  0.00      AP1  C
ATOM    158  HD2 PHE A 173      -8.074   1.342   1.295  1.00  0.00      AP1  H
ATOM    159  CE2 PHE A 173      -7.313   1.315  -0.684  1.00  0.00      AP1  C
ATOM    160  HE2 PHE A 173      -6.316   1.045  -0.365  1.00  0.00      AP1  H
ATOM    161  C   PHE A 173     -12.042   0.705   2.424  1.00  0.00      AP1  C
ATOM    162  O   PHE A 173     -11.381   0.270   3.365  1.00  0.00      AP1  O
ATOM    163  N   LEU A 174     -13.258   1.247   2.609  1.00  0.00      AP1  N
ATOM    164  HN  LEU A 174     -13.808   1.651   1.881  1.00  0.00      AP1  H
ATOM    165  CA  LEU A 174     -13.876   1.286   3.907  1.00  0.00      AP1  C
ATOM    166  HA  LEU A 174     -13.146   1.710   4.584  1.00  0.00      AP1  H
ATOM    167  CB  LEU A 174     -15.185   2.097   3.945  1.00  0.00      AP1  C
ATOM    168  HB1 LEU A 174     -15.830   1.720   3.118  1.00  0.00      AP1  H
ATOM    169  HB2 LEU A 174     -15.727   1.865   4.888  1.00  0.00      AP1  H
ATOM    170  CG  LEU A 174     -14.991   3.616   3.781  1.00  0.00      AP1  C
ATOM    171  HG  LEU A 174     -14.208   3.865   4.538  1.00  0.00      AP1  H
ATOM    172  CD1 LEU A 174     -14.453   3.969   2.390  1.00  0.00      AP1  C
ATOM    173 HD11 LEU A 174     -14.365   5.071   2.274  1.00  0.00      AP1  H
ATOM    174 HD12 LEU A 174     -13.449   3.520   2.233  1.00  0.00      AP1  H
ATOM    175 HD13 LEU A 174     -15.134   3.590   1.598  1.00  0.00      AP1  H
ATOM    176  CD2 LEU A 174     -16.266   4.392   4.144  1.00  0.00      AP1  C
ATOM    177 HD21 LEU A 174     -16.096   5.485   4.036  1.00  0.00      AP1  H
ATOM    178 HD22 LEU A 174     -17.115   4.117   3.486  1.00  0.00      AP1  H
ATOM    179 HD23 LEU A 174     -16.559   4.188   5.197  1.00  0.00      AP1  H
ATOM    180  C   LEU A 174     -14.204  -0.097   4.401  1.00  0.00      AP1  C
ATOM    181  O   LEU A 174     -14.093  -0.368   5.594  1.00  0.00      AP1  O
ATOM    182  N   HSD A 175     -14.637  -1.007   3.505  1.00  0.00      AP1  N
ATOM    183  HN  HSD A 175     -14.684  -0.819   2.525  1.00  0.00      AP1  H
ATOM    184  CA  HSD A 175     -15.066  -2.325   3.899  1.00  0.00      AP1  C
ATOM    185  HA  HSD A 175     -15.820  -2.207   4.668  1.00  0.00      AP1  H
ATOM    186  CB  HSD A 175     -15.633  -3.152   2.732  1.00  0.00      AP1  C
ATOM    187  HB1 HSD A 175     -14.901  -3.146   1.895  1.00  0.00      AP1  H
ATOM    188  HB2 HSD A 175     -15.749  -4.212   3.049  1.00  0.00      AP1  H
ATOM    189  ND1 HSD A 175     -17.086  -1.627   1.297  1.00  0.00      AP1  N
ATOM    190  HD1 HSD A 175     -16.343  -1.167   0.810  1.00  0.00      AP1  H
ATOM    191  CG  HSD A 175     -16.950  -2.639   2.223  1.00  0.00      AP1  C
ATOM    192  CE1 HSD A 175     -18.418  -1.463   1.090  1.00  0.00      AP1  C
ATOM    193  HE1 HSD A 175     -18.842  -0.730   0.398  1.00  0.00      AP1  H
ATOM    194  NE2 HSD A 175     -19.143  -2.296   1.815  1.00  0.00      AP1  N
ATOM    195  CD2 HSD A 175     -18.215  -3.034   2.528  1.00  0.00      AP1  C
ATOM    196  HD2 HSD A 175     -18.554  -3.781   3.236  1.00  0.00      AP1  H
ATOM    197  C   HSD A 175     -13.935  -3.112   4.497  1.00  0.00      AP1  C
ATOM    198  O   HSD A 175     -14.128  -3.833   5.473  1.00  0.00      AP1  O
ATOM    199  N   ILE A 176     -12.731  -3.011   3.906  1.00  0.00      AP1  N
ATOM    200  HN  ILE A 176     -12.582  -2.418   3.118  1.00  0.00      AP1  H
ATOM    201  CA  ILE A 176     -11.559  -3.728   4.335  1.00  0.00      AP1  C
ATOM    202  HA  ILE A 176     -11.846  -4.768   4.422  1.00  0.00      AP1  H
ATOM    203  CB  ILE A 176     -10.401  -3.570   3.387  1.00  0.00      AP1  C
ATOM    204  HB  ILE A 176      -9.557  -4.112   3.884  1.00  0.00      AP1  H
ATOM    205  CG2 ILE A 176     -10.795  -4.213   2.046  1.00  0.00      AP1  C
ATOM    206 HG21 ILE A 176      -9.921  -4.261   1.364  1.00  0.00      AP1  H
ATOM    207 HG22 ILE A 176     -11.162  -5.250   2.197  1.00  0.00      AP1  H
ATOM    208 HG23 ILE A 176     -11.594  -3.628   1.544  1.00  0.00      AP1  H
ATOM    209  CG1 ILE A 176      -9.976  -2.095   3.280  1.00  0.00      AP1  C
ATOM    210 HG11 ILE A 176     -10.772  -1.510   2.768  1.00  0.00      AP1  H
ATOM    211 HG12 ILE A 176      -9.868  -1.675   4.306  1.00  0.00      AP1  H
ATOM    212  CD  ILE A 176      -8.653  -1.895   2.540  1.00  0.00      AP1  C
ATOM    213  HD1 ILE A 176      -8.368  -0.821   2.544  1.00  0.00      AP1  H
ATOM    214  HD2 ILE A 176      -7.839  -2.473   3.029  1.00  0.00      AP1  H
ATOM    215  HD3 ILE A 176      -8.734  -2.225   1.483  1.00  0.00      AP1  H
ATOM    216  C   ILE A 176     -11.139  -3.278   5.702  1.00  0.00      AP1  C
ATOM    217  O   ILE A 176     -10.630  -4.063   6.501  1.00  0.00      AP1  O
ATOM    218  N   HSD A 177     -11.334  -1.985   6.003  1.00  0.00      AP1  N
ATOM    219  HN  HSD A 177     -11.782  -1.350   5.376  1.00  0.00      AP1  H
ATOM    220  CA  HSD A 177     -10.913  -1.416   7.250  1.00  0.00      AP1  C
ATOM    221  HA  HSD A 177      -9.840  -1.525   7.346  1.00  0.00      AP1  H
ATOM    222  CB  HSD A 177     -11.383   0.046   7.379  1.00  0.00      AP1  C
ATOM    223  HB1 HSD A 177     -11.154   0.585   6.434  1.00  0.00      AP1  H
ATOM    224  HB2 HSD A 177     -12.488   0.072   7.503  1.00  0.00      AP1  H
ATOM    225  ND1 HSD A 177      -9.658   1.628   8.364  1.00  0.00      AP1  N
ATOM    226  HD1 HSD A 177      -9.191   1.847   7.507  1.00  0.00      AP1  H
ATOM    227  CG  HSD A 177     -10.762   0.815   8.507  1.00  0.00      AP1  C
ATOM    228  CE1 HSD A 177      -9.405   2.164   9.584  1.00  0.00      AP1  C
ATOM    229  HE1 HSD A 177      -8.588   2.861   9.786  1.00  0.00      AP1  H
ATOM    230  NE2 HSD A 177     -10.264   1.753  10.498  1.00  0.00      AP1  N
ATOM    231  CD2 HSD A 177     -11.117   0.903   9.818  1.00  0.00      AP1  C
ATOM    232  HD2 HSD A 177     -11.910   0.396  10.355  1.00  0.00      AP1  H
ATOM    233  C   HSD A 177     -11.544  -2.210   8.352  1.00  0.00      AP1  C
ATOM    234  O   HSD A 177     -10.891  -2.500   9.352  1.00  0.00      AP1  O
ATOM    235  N   GLY A 178     -12.847  -2.527   8.226  1.00  0.00      AP1  N
ATOM    236  HN  GLY A 178     -13.377  -2.221   7.436  1.00  0.00      AP1  H
ATOM    237  CA  GLY A 178     -13.567  -3.312   9.192  1.00  0.00      AP1  C
ATOM    238  HA1 GLY A 178     -14.615  -3.220   8.941  1.00  0.00      AP1  H
ATOM    239  HA2 GLY A 178     -13.307  -2.921  10.166  1.00  0.00      AP1  H
ATOM    240  C   GLY A 178     -13.209  -4.776   9.169  1.00  0.00      AP1  C
ATOM    241  O   GLY A 178     -13.160  -5.418  10.218  1.00  0.00      AP1  O
ATOM    242  N   LEU A 179     -13.038  -5.368   7.966  1.00  0.00      AP1  N
ATOM    243  HN  LEU A 179     -13.037  -4.884   7.093  1.00  0.00      AP1  H
ATOM    244  CA  LEU A 179     -12.837  -6.792   7.854  1.00  0.00      AP1  C
ATOM    245  HA  LEU A 179     -13.626  -7.246   8.440  1.00  0.00      AP1  H
ATOM    246  CB  LEU A 179     -12.901  -7.243   6.384  1.00  0.00      AP1  C
ATOM    247  HB1 LEU A 179     -13.904  -6.952   5.994  1.00  0.00      AP1  H
ATOM    248  HB2 LEU A 179     -12.160  -6.659   5.794  1.00  0.00      AP1  H
ATOM    249  CG  LEU A 179     -12.701  -8.750   6.162  1.00  0.00      AP1  C
ATOM    250  HG  LEU A 179     -11.745  -8.992   6.686  1.00  0.00      AP1  H
ATOM    251  CD1 LEU A 179     -13.830  -9.560   6.816  1.00  0.00      AP1  C
ATOM    252 HD11 LEU A 179     -13.702 -10.644   6.609  1.00  0.00      AP1  H
ATOM    253 HD12 LEU A 179     -13.830  -9.412   7.917  1.00  0.00      AP1  H
ATOM    254 HD13 LEU A 179     -14.819  -9.246   6.420  1.00  0.00      AP1  H
ATOM    255  CD2 LEU A 179     -12.517  -9.065   4.667  1.00  0.00      AP1  C
ATOM    256 HD21 LEU A 179     -12.354 -10.155   4.519  1.00  0.00      AP1  H
ATOM    257 HD22 LEU A 179     -13.408  -8.774   4.074  1.00  0.00      AP1  H
ATOM    258 HD23 LEU A 179     -11.635  -8.524   4.261  1.00  0.00      AP1  H
ATOM    259  C   LEU A 179     -11.522  -7.259   8.423  1.00  0.00      AP1  C
ATOM    260  O   LEU A 179     -11.483  -8.085   9.333  1.00  0.00      AP1  O
ATOM    261  N   ILE A 180     -10.411  -6.740   7.867  1.00  0.00      AP1  N
ATOM    262  HN  ILE A 180     -10.522  -6.085   7.123  1.00  0.00      AP1  H
ATOM    263  CA  ILE A 180      -9.042  -7.012   8.213  1.00  0.00      AP1  C
ATOM    264  HA  ILE A 180      -8.988  -8.077   8.399  1.00  0.00      AP1  H
ATOM    265  CB  ILE A 180      -8.062  -6.642   7.138  1.00  0.00      AP1  C
ATOM    266  HB  ILE A 180      -7.060  -6.864   7.585  1.00  0.00      AP1  H
ATOM    267  CG2 ILE A 180      -8.361  -7.509   5.904  1.00  0.00      AP1  C
ATOM    268 HG21 ILE A 180      -7.568  -7.385   5.138  1.00  0.00      AP1  H
ATOM    269 HG22 ILE A 180      -8.401  -8.585   6.176  1.00  0.00      AP1  H
ATOM    270 HG23 ILE A 180      -9.333  -7.227   5.446  1.00  0.00      AP1  H
ATOM    271  CG1 ILE A 180      -8.105  -5.132   6.870  1.00  0.00      AP1  C
ATOM    272 HG11 ILE A 180      -9.036  -4.874   6.316  1.00  0.00      AP1  H
ATOM    273 HG12 ILE A 180      -8.142  -4.594   7.845  1.00  0.00      AP1  H
ATOM    274  CD  ILE A 180      -6.901  -4.621   6.088  1.00  0.00      AP1  C
ATOM    275  HD1 ILE A 180      -6.956  -3.517   5.973  1.00  0.00      AP1  H
ATOM    276  HD2 ILE A 180      -5.956  -4.869   6.617  1.00  0.00      AP1  H
ATOM    277  HD3 ILE A 180      -6.865  -5.070   5.073  1.00  0.00      AP1  H
ATOM    278  C   ILE A 180      -8.634  -6.326   9.488  1.00  0.00      AP1  C
ATOM    279  O   ILE A 180      -7.675  -6.743  10.135  1.00  0.00      AP1  O
ATOM    280  N   SER A 181      -9.335  -5.231   9.853  1.00  0.00      AP1  N
ATOM    281  HN  SER A 181     -10.152  -4.964   9.341  1.00  0.00      AP1  H
ATOM    282  CA  SER A 181      -9.018  -4.358  10.959  1.00  0.00      AP1  C
ATOM    283  HA  SER A 181      -9.720  -3.537  10.897  1.00  0.00      AP1  H
ATOM    284  CB  SER A 181      -9.171  -5.009  12.349  1.00  0.00      AP1  C
ATOM    285  HB1 SER A 181      -9.028  -4.217  13.120  1.00  0.00      AP1  H
ATOM    286  HB2 SER A 181     -10.202  -5.410  12.478  1.00  0.00      AP1  H
ATOM    287  OG  SER A 181      -8.198  -6.022  12.549  1.00  0.00      AP1  O
ATOM    288  HG1 SER A 181      -8.196  -6.231  13.492  1.00  0.00      AP1  H
ATOM    289  C   SER A 181      -7.638  -3.777  10.833  1.00  0.00      AP1  C
ATOM    290  O   SER A 181      -6.665  -4.311  11.361  1.00  0.00      AP1  O
ATOM    291  N   ALA A 182      -7.535  -2.665  10.061  1.00  0.00      AP1  N
ATOM    292  HN  ALA A 182      -8.339  -2.278   9.610  1.00  0.00      AP1  H
ATOM    293  CA  ALA A 182      -6.301  -1.966   9.829  1.00  0.00      AP1  C
ATOM    294  HA  ALA A 182      -5.507  -2.363  10.450  1.00  0.00      AP1  H
ATOM    295  CB  ALA A 182      -5.839  -2.017   8.361  1.00  0.00      AP1  C
ATOM    296  HB1 ALA A 182      -5.671  -3.073   8.060  1.00  0.00      AP1  H
ATOM    297  HB2 ALA A 182      -6.609  -1.586   7.685  1.00  0.00      AP1  H
ATOM    298  HB3 ALA A 182      -4.887  -1.462   8.212  1.00  0.00      AP1  H
ATOM    299  C   ALA A 182      -6.446  -0.512  10.202  1.00  0.00      AP1  C
ATOM    300  O   ALA A 182      -7.555  -0.021  10.406  1.00  0.00      AP1  O
ATOM    301  N   ASP A 183      -5.296   0.167  10.457  1.00  0.00      AP1  N
ATOM    302  HN  ASP A 183      -4.402  -0.274  10.437  1.00  0.00      AP1  H
ATOM    303  CA  ASP A 183      -5.223   1.575  10.781  1.00  0.00      AP1  C
ATOM    304  HA  ASP A 183      -6.079   1.772  11.416  1.00  0.00      AP1  H
ATOM    305  CB  ASP A 183      -3.890   1.951  11.450  1.00  0.00      AP1  C
ATOM    306  HB1 ASP A 183      -3.051   1.585  10.824  1.00  0.00      AP1  H
ATOM    307  HB2 ASP A 183      -3.798   3.051  11.547  1.00  0.00      AP1  H
ATOM    308  CG  ASP A 183      -3.808   1.294  12.820  1.00  0.00      AP1  C
ATOM    309  OD1 ASP A 183      -4.870   1.120  13.476  1.00  0.00      AP1  O
ATOM    310  OD2 ASP A 183      -2.667   0.953  13.227  1.00  0.00      AP1  O
ATOM    311  C   ASP A 183      -5.343   2.496   9.590  1.00  0.00      AP1  C
ATOM    312  O   ASP A 183      -6.200   3.379   9.567  1.00  0.00      AP1  O
ATOM    313  N   ARG A 184      -4.482   2.306   8.556  1.00  0.00      AP1  N
ATOM    314  HN  ARG A 184      -3.850   1.536   8.511  1.00  0.00      AP1  H
ATOM    315  CA  ARG A 184      -4.448   3.239   7.452  1.00  0.00      AP1  C
ATOM    316  HA  ARG A 184      -5.435   3.664   7.314  1.00  0.00      AP1  H
ATOM    317  CB  ARG A 184      -3.380   4.335   7.620  1.00  0.00      AP1  C
ATOM    318  HB1 ARG A 184      -2.406   3.807   7.757  1.00  0.00      AP1  H
ATOM    319  HB2 ARG A 184      -3.285   4.911   6.673  1.00  0.00      AP1  H
ATOM    320  CG  ARG A 184      -3.628   5.251   8.821  1.00  0.00      AP1  C
ATOM    321  HG1 ARG A 184      -4.084   4.649   9.637  1.00  0.00      AP1  H
ATOM    322  HG2 ARG A 184      -2.647   5.600   9.219  1.00  0.00      AP1  H
ATOM    323  CD  ARG A 184      -4.465   6.491   8.499  1.00  0.00      AP1  C
ATOM    324  HD1 ARG A 184      -3.942   7.101   7.727  1.00  0.00      AP1  H
ATOM    325  HD2 ARG A 184      -5.474   6.215   8.113  1.00  0.00      AP1  H
ATOM    326  NE  ARG A 184      -4.629   7.256   9.769  1.00  0.00      AP1  N
ATOM    327  HE  ARG A 184      -4.297   6.757  10.577  1.00  0.00      AP1  H
ATOM    328  CZ  ARG A 184      -5.183   8.502   9.752  1.00  0.00      AP1  C
ATOM    329  NH1 ARG A 184      -5.558   9.071   8.570  1.00  0.00      AP1  N
ATOM    330 HH11 ARG A 184      -5.937   9.985   8.549  1.00  0.00      AP1  H
ATOM    331 HH12 ARG A 184      -5.303   8.575   7.738  1.00  0.00      AP1  H
ATOM    332  NH2 ARG A 184      -5.355   9.183  10.923  1.00  0.00      AP1  N
ATOM    333 HH21 ARG A 184      -5.835  10.049  10.925  1.00  0.00      AP1  H
ATOM    334 HH22 ARG A 184      -5.176   8.685  11.761  1.00  0.00      AP1  H
ATOM    335  C   ARG A 184      -4.117   2.500   6.184  1.00  0.00      AP1  C
ATOM    336  O   ARG A 184      -3.472   1.453   6.216  1.00  0.00      AP1  O
ATOM    337  N   TYR A 185      -4.553   3.049   5.024  1.00  0.00      AP1  N
ATOM    338  HN  TYR A 185      -5.046   3.916   4.973  1.00  0.00      AP1  H
ATOM    339  CA  TYR A 185      -4.333   2.409   3.749  1.00  0.00      AP1  C
ATOM    340  HA  TYR A 185      -3.586   1.638   3.895  1.00  0.00      AP1  H
ATOM    341  CB  TYR A 185      -5.636   1.914   3.091  1.00  0.00      AP1  C
ATOM    342  HB1 TYR A 185      -6.321   2.778   2.944  1.00  0.00      AP1  H
ATOM    343  HB2 TYR A 185      -5.430   1.483   2.087  1.00  0.00      AP1  H
ATOM    344  CG  TYR A 185      -6.294   0.924   3.992  1.00  0.00      AP1  C
ATOM    345  CD1 TYR A 185      -5.919  -0.401   3.988  1.00  0.00      AP1  C
ATOM    346  HD1 TYR A 185      -5.144  -0.738   3.314  1.00  0.00      AP1  H
ATOM    347  CE1 TYR A 185      -6.538  -1.306   4.820  1.00  0.00      AP1  C
ATOM    348  HE1 TYR A 185      -6.252  -2.347   4.809  1.00  0.00      AP1  H
ATOM    349  CZ  TYR A 185      -7.535  -0.890   5.670  1.00  0.00      AP1  C
ATOM    350  OH  TYR A 185      -8.169  -1.814   6.525  1.00  0.00      AP1  O
ATOM    351  HH  TYR A 185      -8.776  -1.322   7.082  1.00  0.00      AP1  H
ATOM    352  CD2 TYR A 185      -7.298   1.327   4.844  1.00  0.00      AP1  C
ATOM    353  HD2 TYR A 185      -7.634   2.355   4.835  1.00  0.00      AP1  H
ATOM    354  CE2 TYR A 185      -7.920   0.428   5.679  1.00  0.00      AP1  C
ATOM    355  HE2 TYR A 185      -8.722   0.760   6.322  1.00  0.00      AP1  H
ATOM    356  C   TYR A 185      -3.751   3.415   2.794  1.00  0.00      AP1  C
ATOM    357  O   TYR A 185      -4.025   4.608   2.906  1.00  0.00      AP1  O
ATOM    358  N   SER A 186      -2.916   2.955   1.828  1.00  0.00      AP1  N
ATOM    359  HN  SER A 186      -2.644   2.000   1.708  1.00  0.00      AP1  H
ATOM    360  CA  SER A 186      -2.339   3.860   0.864  1.00  0.00      AP1  C
ATOM    361  HA  SER A 186      -3.065   4.644   0.692  1.00  0.00      AP1  H
ATOM    362  CB  SER A 186      -0.969   4.413   1.300  1.00  0.00      AP1  C
ATOM    363  HB1 SER A 186      -1.108   4.966   2.257  1.00  0.00      AP1  H
ATOM    364  HB2 SER A 186      -0.261   3.578   1.504  1.00  0.00      AP1  H
ATOM    365  OG  SER A 186      -0.460   5.303   0.317  1.00  0.00      AP1  O
ATOM    366  HG1 SER A 186       0.270   5.787   0.723  1.00  0.00      AP1  H
ATOM    367  C   SER A 186      -2.149   3.132  -0.440  1.00  0.00      AP1  C
ATOM    368  O   SER A 186      -1.954   1.918  -0.459  1.00  0.00      AP1  O
ATOM    369  N   LEU A 187      -2.222   3.858  -1.581  1.00  0.00      AP1  N
ATOM    370  HN  LEU A 187      -2.404   4.838  -1.630  1.00  0.00      AP1  H
ATOM    371  CA  LEU A 187      -2.031   3.226  -2.864  1.00  0.00      AP1  C
ATOM    372  HA  LEU A 187      -1.573   2.262  -2.683  1.00  0.00      AP1  H
ATOM    373  CB  LEU A 187      -3.330   3.028  -3.680  1.00  0.00      AP1  C
ATOM    374  HB1 LEU A 187      -3.032   2.654  -4.687  1.00  0.00      AP1  H
ATOM    375  HB2 LEU A 187      -3.930   2.215  -3.214  1.00  0.00      AP1  H
ATOM    376  CG  LEU A 187      -4.208   4.284  -3.873  1.00  0.00      AP1  C
ATOM    377  HG  LEU A 187      -3.547   5.043  -4.358  1.00  0.00      AP1  H
ATOM    378  CD1 LEU A 187      -5.401   3.980  -4.796  1.00  0.00      AP1  C
ATOM    379 HD11 LEU A 187      -6.056   4.872  -4.893  1.00  0.00      AP1  H
ATOM    380 HD12 LEU A 187      -5.048   3.693  -5.810  1.00  0.00      AP1  H
ATOM    381 HD13 LEU A 187      -6.010   3.146  -4.388  1.00  0.00      AP1  H
ATOM    382  CD2 LEU A 187      -4.683   4.857  -2.527  1.00  0.00      AP1  C
ATOM    383 HD21 LEU A 187      -5.296   5.769  -2.691  1.00  0.00      AP1  H
ATOM    384 HD22 LEU A 187      -5.305   4.129  -1.968  1.00  0.00      AP1  H
ATOM    385 HD23 LEU A 187      -3.813   5.133  -1.893  1.00  0.00      AP1  H
ATOM    386  C   LEU A 187      -1.072   4.036  -3.696  1.00  0.00      AP1  C
ATOM    387  O   LEU A 187      -1.238   5.243  -3.860  1.00  0.00      AP1  O
ATOM    388  N   PHE A 188      -0.043   3.365  -4.265  1.00  0.00      AP1  N
ATOM    389  HN  PHE A 188       0.077   2.377  -4.183  1.00  0.00      AP1  H
ATOM    390  CA  PHE A 188       0.973   4.027  -5.042  1.00  0.00      AP1  C
ATOM    391  HA  PHE A 188       0.767   5.090  -5.028  1.00  0.00      AP1  H
ATOM    392  CB  PHE A 188       2.409   3.584  -4.691  1.00  0.00      AP1  C
ATOM    393  HB1 PHE A 188       2.568   2.544  -5.052  1.00  0.00      AP1  H
ATOM    394  HB2 PHE A 188       3.161   4.225  -5.199  1.00  0.00      AP1  H
ATOM    395  CG  PHE A 188       2.642   3.577  -3.217  1.00  0.00      AP1  C
ATOM    396  CD1 PHE A 188       2.307   2.450  -2.500  1.00  0.00      AP1  C
ATOM    397  HD1 PHE A 188       1.871   1.602  -3.010  1.00  0.00      AP1  H
ATOM    398  CE1 PHE A 188       2.510   2.381  -1.143  1.00  0.00      AP1  C
ATOM    399  HE1 PHE A 188       2.247   1.483  -0.602  1.00  0.00      AP1  H
ATOM    400  CZ  PHE A 188       3.054   3.457  -0.486  1.00  0.00      AP1  C
ATOM    401  HZ  PHE A 188       3.218   3.416   0.581  1.00  0.00      AP1  H
ATOM    402  CD2 PHE A 188       3.194   4.650  -2.551  1.00  0.00      AP1  C
ATOM    403  HD2 PHE A 188       3.446   5.551  -3.093  1.00  0.00      AP1  H
ATOM    404  CE2 PHE A 188       3.400   4.586  -1.191  1.00  0.00      AP1  C
ATOM    405  HE2 PHE A 188       3.836   5.429  -0.672  1.00  0.00      AP1  H
ATOM    406  C   PHE A 188       0.809   3.563  -6.467  1.00  0.00      AP1  C
ATOM    407  O   PHE A 188       0.379   2.436  -6.711  1.00  0.00      AP1  O
ATOM    408  N   LEU A 189       1.162   4.427  -7.447  1.00  0.00      AP1  N
ATOM    409  HN  LEU A 189       1.511   5.346  -7.276  1.00  0.00      AP1  H
ATOM    410  CA  LEU A 189       1.060   4.082  -8.845  1.00  0.00      AP1  C
ATOM    411  HA  LEU A 189       0.626   3.093  -8.911  1.00  0.00      AP1  H
ATOM    412  CB  LEU A 189       0.282   5.110  -9.686  1.00  0.00      AP1  C
ATOM    413  HB1 LEU A 189       0.799   6.090  -9.568  1.00  0.00      AP1  H
ATOM    414  HB2 LEU A 189       0.374   4.841 -10.762  1.00  0.00      AP1  H
ATOM    415  CG  LEU A 189      -1.195   5.259  -9.274  1.00  0.00      AP1  C
ATOM    416  HG  LEU A 189      -1.576   4.210  -9.248  1.00  0.00      AP1  H
ATOM    417  CD1 LEU A 189      -1.320   5.859  -7.864  1.00  0.00      AP1  C
ATOM    418 HD11 LEU A 189      -2.388   6.007  -7.596  1.00  0.00      AP1  H
ATOM    419 HD12 LEU A 189      -0.861   5.184  -7.110  1.00  0.00      AP1  H
ATOM    420 HD13 LEU A 189      -0.810   6.844  -7.810  1.00  0.00      AP1  H
ATOM    421  CD2 LEU A 189      -2.004   6.033 -10.329  1.00  0.00      AP1  C
ATOM    422 HD21 LEU A 189      -3.068   6.111 -10.018  1.00  0.00      AP1  H
ATOM    423 HD22 LEU A 189      -1.618   7.063 -10.467  1.00  0.00      AP1  H
ATOM    424 HD23 LEU A 189      -1.966   5.510 -11.309  1.00  0.00      AP1  H
ATOM    425  C   LEU A 189       2.444   4.010  -9.427  1.00  0.00      AP1  C
ATOM    426  O   LEU A 189       3.367   4.655  -8.932  1.00  0.00      AP1  O
ATOM    427  N   VAL A 190       2.620   3.206 -10.501  1.00  0.00      AP1  N
ATOM    428  HN  VAL A 190       1.894   2.685 -10.942  1.00  0.00      AP1  H
ATOM    429  CA  VAL A 190       3.917   3.043 -11.102  1.00  0.00      AP1  C
ATOM    430  HA  VAL A 190       4.661   3.110 -10.318  1.00  0.00      AP1  H
ATOM    431  CB  VAL A 190       4.048   1.750 -11.856  1.00  0.00      AP1  C
ATOM    432  HB  VAL A 190       3.273   1.749 -12.661  1.00  0.00      AP1  H
ATOM    433  CG1 VAL A 190       5.451   1.671 -12.480  1.00  0.00      AP1  C
ATOM    434 HG11 VAL A 190       5.583   0.703 -13.011  1.00  0.00      AP1  H
ATOM    435 HG12 VAL A 190       5.616   2.480 -13.222  1.00  0.00      AP1  H
ATOM    436 HG13 VAL A 190       6.234   1.742 -11.695  1.00  0.00      AP1  H
ATOM    437  CG2 VAL A 190       3.724   0.592 -10.899  1.00  0.00      AP1  C
ATOM    438 HG21 VAL A 190       3.849  -0.386 -11.410  1.00  0.00      AP1  H
ATOM    439 HG22 VAL A 190       4.399   0.614 -10.016  1.00  0.00      AP1  H
ATOM    440 HG23 VAL A 190       2.676   0.650 -10.538  1.00  0.00      AP1  H
ATOM    441  C   VAL A 190       4.175   4.168 -12.065  1.00  0.00      AP1  C
ATOM    442  O   VAL A 190       3.366   4.449 -12.951  1.00  0.00      AP1  O
ATOM    443  N   CYS A 191       5.333   4.847 -11.919  1.00  0.00      AP1  N
ATOM    444  HN  CYS A 191       6.013   4.665 -11.212  1.00  0.00      AP1  H
ATOM    445  CA  CYS A 191       5.668   5.921 -12.815  1.00  0.00      AP1  C
ATOM    446  HA  CYS A 191       5.077   5.800 -13.716  1.00  0.00      AP1  H
ATOM    447  CB  CYS A 191       5.498   7.317 -12.193  1.00  0.00      AP1  C
ATOM    448  HB1 CYS A 191       6.094   7.334 -11.252  1.00  0.00      AP1  H
ATOM    449  HB2 CYS A 191       5.953   8.084 -12.858  1.00  0.00      AP1  H
ATOM    450  SG  CYS A 191       3.764   7.700 -11.804  1.00  0.00      AP1  S
ATOM    451  HG1 CYS A 191       3.979   8.891 -11.243  1.00  0.00      AP1  H
ATOM    452  C   CYS A 191       7.113   5.777 -13.194  1.00  0.00      AP1  C
ATOM    453  O   CYS A 191       7.946   5.402 -12.369  1.00  0.00      AP1  O
ATOM    454  N   GLU A 192       7.447   6.064 -14.471  1.00  0.00      AP1  N
ATOM    455  HN  GLU A 192       6.821   6.363 -15.186  1.00  0.00      AP1  H
ATOM    456  CA  GLU A 192       8.814   5.948 -14.902  1.00  0.00      AP1  C
ATOM    457  HA  GLU A 192       9.464   6.178 -14.067  1.00  0.00      AP1  H
ATOM    458  CB  GLU A 192       9.166   4.555 -15.445  1.00  0.00      AP1  C
ATOM    459  HB1 GLU A 192      10.211   4.587 -15.832  1.00  0.00      AP1  H
ATOM    460  HB2 GLU A 192       9.171   3.816 -14.613  1.00  0.00      AP1  H
ATOM    461  CG  GLU A 192       8.232   4.086 -16.559  1.00  0.00      AP1  C
ATOM    462  HG1 GLU A 192       7.203   3.998 -16.165  1.00  0.00      AP1  H
ATOM    463  HG2 GLU A 192       8.238   4.798 -17.408  1.00  0.00      AP1  H
ATOM    464  CD  GLU A 192       8.702   2.705 -16.986  1.00  0.00      AP1  C
ATOM    465  OE1 GLU A 192       9.848   2.333 -16.619  1.00  0.00      AP1  O
ATOM    466  OE2 GLU A 192       7.922   2.001 -17.682  1.00  0.00      AP1  O
ATOM    467  C   GLU A 192       9.094   6.958 -15.975  1.00  0.00      AP1  C
ATOM    468  O   GLU A 192       8.183   7.455 -16.637  1.00  0.00      AP1  O
ATOM    469  N   ASP A 193      10.392   7.294 -16.153  1.00  0.00      AP1  N
ATOM    470  HN  ASP A 193      11.147   6.890 -15.642  1.00  0.00      AP1  H
ATOM    471  CA  ASP A 193      10.825   8.280 -17.108  1.00  0.00      AP1  C
ATOM    472  HA  ASP A 193       9.946   8.670 -17.609  1.00  0.00      AP1  H
ATOM    473  CB  ASP A 193      11.688   9.383 -16.468  1.00  0.00      AP1  C
ATOM    474  HB1 ASP A 193      11.190   9.748 -15.547  1.00  0.00      AP1  H
ATOM    475  HB2 ASP A 193      12.685   8.987 -16.191  1.00  0.00      AP1  H
ATOM    476  CG  ASP A 193      11.825  10.533 -17.455  1.00  0.00      AP1  C
ATOM    477  OD1 ASP A 193      10.826  10.836 -18.161  1.00  0.00      AP1  O
ATOM    478  OD2 ASP A 193      12.940  11.115 -17.527  1.00  0.00      AP1  O
ATOM    479  C   ASP A 193      11.662   7.606 -18.162  1.00  0.00      AP1  C
ATOM    480  O   ASP A 193      12.079   6.460 -18.009  1.00  0.00      AP1  O
ATOM    481  N   SER A 194      11.904   8.323 -19.281  1.00  0.00      AP1  N
ATOM    482  HN  SER A 194      11.553   9.252 -19.398  1.00  0.00      AP1  H
ATOM    483  CA  SER A 194      12.674   7.839 -20.397  1.00  0.00      AP1  C
ATOM    484  HA  SER A 194      12.317   6.840 -20.609  1.00  0.00      AP1  H
ATOM    485  CB  SER A 194      12.616   8.773 -21.619  1.00  0.00      AP1  C
ATOM    486  HB1 SER A 194      12.934   9.790 -21.293  1.00  0.00      AP1  H
ATOM    487  HB2 SER A 194      13.339   8.438 -22.397  1.00  0.00      AP1  H
ATOM    488  OG  SER A 194      11.290   8.837 -22.126  1.00  0.00      AP1  O
ATOM    489  HG1 SER A 194      11.254   9.588 -22.732  1.00  0.00      AP1  H
ATOM    490  C   SER A 194      14.120   7.723 -20.009  1.00  0.00      AP1  C
ATOM    491  O   SER A 194      14.878   6.986 -20.638  1.00  0.00      AP1  O
ATOM    492  N   SER A 195      14.533   8.463 -18.965  1.00  0.00      AP1  N
ATOM    493  HN  SER A 195      13.904   9.036 -18.439  1.00  0.00      AP1  H
ATOM    494  CA  SER A 195      15.894   8.507 -18.505  1.00  0.00      AP1  C
ATOM    495  HA  SER A 195      16.520   8.587 -19.384  1.00  0.00      AP1  H
ATOM    496  CB  SER A 195      16.152   9.645 -17.502  1.00  0.00      AP1  C
ATOM    497  HB1 SER A 195      15.424   9.541 -16.666  1.00  0.00      AP1  H
ATOM    498  HB2 SER A 195      17.171   9.551 -17.062  1.00  0.00      AP1  H
ATOM    499  OG  SER A 195      15.965  10.903 -18.133  1.00  0.00      AP1  O
ATOM    500  HG1 SER A 195      15.915  11.566 -17.433  1.00  0.00      AP1  H
ATOM    501  C   SER A 195      16.235   7.211 -17.832  1.00  0.00      AP1  C
ATOM    502  O   SER A 195      17.327   7.065 -17.282  1.00  0.00      AP1  O
ATOM    503  N   ASN A 196      15.324   6.221 -17.885  1.00  0.00      AP1  N
ATOM    504  HN  ASN A 196      14.460   6.286 -18.383  1.00  0.00      AP1  H
ATOM    505  CA  ASN A 196      15.532   4.968 -17.214  1.00  0.00      AP1  C
ATOM    506  HA  ASN A 196      14.658   4.356 -17.411  1.00  0.00      AP1  H
ATOM    507  CB  ASN A 196      16.815   4.230 -17.640  1.00  0.00      AP1  C
ATOM    508  HB1 ASN A 196      16.857   4.234 -18.751  1.00  0.00      AP1  H
ATOM    509  HB2 ASN A 196      17.711   4.770 -17.271  1.00  0.00      AP1  H
ATOM    510  CG  ASN A 196      16.736   2.796 -17.121  1.00  0.00      AP1  C
ATOM    511  OD1 ASN A 196      16.100   2.519 -16.106  1.00  0.00      AP1  O
ATOM    512  ND2 ASN A 196      17.398   1.852 -17.843  1.00  0.00      AP1  N
ATOM    513 HD21 ASN A 196      17.346   0.910 -17.522  1.00  0.00      AP1  H
ATOM    514 HD22 ASN A 196      17.884   2.109 -18.673  1.00  0.00      AP1  H
ATOM    515  C   ASN A 196      15.591   5.214 -15.737  1.00  0.00      AP1  C
ATOM    516  O   ASN A 196      16.523   4.788 -15.057  1.00  0.00      AP1  O
ATOM    517  N   ASP A 197      14.588   5.959 -15.224  1.00  0.00      AP1  N
ATOM    518  HN  ASP A 197      13.872   6.374 -15.779  1.00  0.00      AP1  H
ATOM    519  CA  ASP A 197      14.442   6.236 -13.823  1.00  0.00      AP1  C
ATOM    520  HA  ASP A 197      15.054   5.541 -13.260  1.00  0.00      AP1  H
ATOM    521  CB  ASP A 197      14.714   7.714 -13.492  1.00  0.00      AP1  C
ATOM    522  HB1 ASP A 197      15.680   8.018 -13.944  1.00  0.00      AP1  H
ATOM    523  HB2 ASP A 197      13.916   8.361 -13.908  1.00  0.00      AP1  H
ATOM    524  CG  ASP A 197      14.798   7.890 -11.982  1.00  0.00      AP1  C
ATOM    525  OD1 ASP A 197      13.823   7.516 -11.278  1.00  0.00      AP1  O
ATOM    526  OD2 ASP A 197      15.848   8.397 -11.509  1.00  0.00      AP1  O
ATOM    527  C   ASP A 197      13.010   5.936 -13.472  1.00  0.00      AP1  C
ATOM    528  O   ASP A 197      12.097   6.450 -14.117  1.00  0.00      AP1  O
ATOM    529  N   LYS A 198      12.764   5.080 -12.454  1.00  0.00      AP1  N
ATOM    530  HN  LYS A 198      13.459   4.631 -11.895  1.00  0.00      AP1  H
ATOM    531  CA  LYS A 198      11.404   4.760 -12.111  1.00  0.00      AP1  C
ATOM    532  HA  LYS A 198      10.751   5.397 -12.695  1.00  0.00      AP1  H
ATOM    533  CB  LYS A 198      11.059   3.279 -12.353  1.00  0.00      AP1  C
ATOM    534  HB1 LYS A 198      11.304   3.055 -13.417  1.00  0.00      AP1  H
ATOM    535  HB2 LYS A 198      11.734   2.644 -11.737  1.00  0.00      AP1  H
ATOM    536  CG  LYS A 198       9.594   2.929 -12.091  1.00  0.00      AP1  C
ATOM    537  HG1 LYS A 198       9.440   2.802 -10.995  1.00  0.00      AP1  H
ATOM    538  HG2 LYS A 198       8.954   3.780 -12.420  1.00  0.00      AP1  H
ATOM    539  CD  LYS A 198       9.148   1.645 -12.794  1.00  0.00      AP1  C
ATOM    540  HD1 LYS A 198       8.238   1.260 -12.280  1.00  0.00      AP1  H
ATOM    541  HD2 LYS A 198       8.856   1.905 -13.838  1.00  0.00      AP1  H
ATOM    542  CE  LYS A 198      10.221   0.555 -12.825  1.00  0.00      AP1  C
ATOM    543  HE1 LYS A 198      11.152   0.938 -13.300  1.00  0.00      AP1  H
ATOM    544  HE2 LYS A 198      10.465   0.217 -11.794  1.00  0.00      AP1  H
ATOM    545  NZ  LYS A 198       9.735  -0.606 -13.603  1.00  0.00      AP1  N
ATOM    546  HZ1 LYS A 198      10.463  -1.349 -13.627  1.00  0.00      AP1  H
ATOM    547  HZ2 LYS A 198       8.872  -0.983 -13.162  1.00  0.00      AP1  H
ATOM    548  HZ3 LYS A 198       9.518  -0.305 -14.575  1.00  0.00      AP1  H
ATOM    549  C   LYS A 198      11.174   5.089 -10.663  1.00  0.00      AP1  C
ATOM    550  O   LYS A 198      12.076   4.958  -9.837  1.00  0.00      AP1  O
ATOM    551  N   PHE A 199       9.948   5.551 -10.324  1.00  0.00      AP1  N
ATOM    552  HN  PHE A 199       9.188   5.650 -10.964  1.00  0.00      AP1  H
ATOM    553  CA  PHE A 199       9.645   5.945  -8.974  1.00  0.00      AP1  C
ATOM    554  HA  PHE A 199      10.225   5.298  -8.328  1.00  0.00      AP1  H
ATOM    555  CB  PHE A 199       9.999   7.419  -8.697  1.00  0.00      AP1  C
ATOM    556  HB1 PHE A 199       9.575   7.716  -7.713  1.00  0.00      AP1  H
ATOM    557  HB2 PHE A 199      11.099   7.562  -8.636  1.00  0.00      AP1  H
ATOM    558  CG  PHE A 199       9.379   8.260  -9.759  1.00  0.00      AP1  C
ATOM    559  CD1 PHE A 199       9.972   8.346 -10.997  1.00  0.00      AP1  C
ATOM    560  HD1 PHE A 199      10.887   7.803 -11.191  1.00  0.00      AP1  H
ATOM    561  CE1 PHE A 199       9.421   9.119 -11.991  1.00  0.00      AP1  C
ATOM    562  HE1 PHE A 199       9.894   9.169 -12.962  1.00  0.00      AP1  H
ATOM    563  CZ  PHE A 199       8.265   9.823 -11.750  1.00  0.00      AP1  C
ATOM    564  HZ  PHE A 199       7.821  10.428 -12.528  1.00  0.00      AP1  H
ATOM    565  CD2 PHE A 199       8.224   8.970  -9.526  1.00  0.00      AP1  C
ATOM    566  HD2 PHE A 199       7.757   8.937  -8.552  1.00  0.00      AP1  H
ATOM    567  CE2 PHE A 199       7.668   9.747 -10.515  1.00  0.00      AP1  C
ATOM    568  HE2 PHE A 199       6.760  10.300 -10.319  1.00  0.00      AP1  H
ATOM    569  C   PHE A 199       8.193   5.696  -8.660  1.00  0.00      AP1  C
ATOM    570  O   PHE A 199       7.383   5.443  -9.552  1.00  0.00      AP1  O
ATOM    571  N   LEU A 200       7.843   5.736  -7.350  1.00  0.00      AP1  N
ATOM    572  HN  LEU A 200       8.492   5.946  -6.622  1.00  0.00      AP1  H
ATOM    573  CA  LEU A 200       6.500   5.478  -6.891  1.00  0.00      AP1  C
ATOM    574  HA  LEU A 200       5.903   5.220  -7.756  1.00  0.00      AP1  H
ATOM    575  CB  LEU A 200       6.443   4.437  -5.759  1.00  0.00      AP1  C
ATOM    576  HB1 LEU A 200       7.147   4.776  -4.965  1.00  0.00      AP1  H
ATOM    577  HB2 LEU A 200       5.430   4.456  -5.300  1.00  0.00      AP1  H
ATOM    578  CG  LEU A 200       6.820   3.001  -6.175  1.00  0.00      AP1  C
ATOM    579  HG  LEU A 200       7.877   3.058  -6.530  1.00  0.00      AP1  H
ATOM    580  CD1 LEU A 200       6.744   2.051  -4.974  1.00  0.00      AP1  C
ATOM    581 HD11 LEU A 200       6.969   1.009  -5.286  1.00  0.00      AP1  H
ATOM    582 HD12 LEU A 200       7.477   2.348  -4.193  1.00  0.00      AP1  H
ATOM    583 HD13 LEU A 200       5.728   2.066  -4.525  1.00  0.00      AP1  H
ATOM    584  CD2 LEU A 200       5.952   2.510  -7.344  1.00  0.00      AP1  C
ATOM    585 HD21 LEU A 200       6.251   1.481  -7.641  1.00  0.00      AP1  H
ATOM    586 HD22 LEU A 200       4.877   2.483  -7.073  1.00  0.00      AP1  H
ATOM    587 HD23 LEU A 200       6.074   3.176  -8.226  1.00  0.00      AP1  H
ATOM    588  C   LEU A 200       5.926   6.735  -6.302  1.00  0.00      AP1  C
ATOM    589  O   LEU A 200       6.593   7.428  -5.533  1.00  0.00      AP1  O
ATOM    590  N   ILE A 201       4.666   7.072  -6.671  1.00  0.00      AP1  N
ATOM    591  HN  ILE A 201       4.113   6.576  -7.337  1.00  0.00      AP1  H
ATOM    592  CA  ILE A 201       4.013   8.221  -6.101  1.00  0.00      AP1  C
ATOM    593  HA  ILE A 201       4.498   8.443  -5.159  1.00  0.00      AP1  H
ATOM    594  CB  ILE A 201       3.946   9.384  -7.047  1.00  0.00      AP1  C
ATOM    595  HB  ILE A 201       3.445   8.974  -7.960  1.00  0.00      AP1  H
ATOM    596  CG2 ILE A 201       3.134  10.508  -6.382  1.00  0.00      AP1  C
ATOM    597 HG21 ILE A 201       2.929  11.323  -7.107  1.00  0.00      AP1  H
ATOM    598 HG22 ILE A 201       2.157  10.128  -6.018  1.00  0.00      AP1  H
ATOM    599 HG23 ILE A 201       3.685  10.940  -5.521  1.00  0.00      AP1  H
ATOM    600  CG1 ILE A 201       5.363   9.805  -7.463  1.00  0.00      AP1  C
ATOM    601 HG11 ILE A 201       5.880  10.288  -6.604  1.00  0.00      AP1  H
ATOM    602 HG12 ILE A 201       5.947   8.894  -7.729  1.00  0.00      AP1  H
ATOM    603  CD  ILE A 201       5.384  10.753  -8.658  1.00  0.00      AP1  C
ATOM    604  HD1 ILE A 201       6.432  10.979  -8.953  1.00  0.00      AP1  H
ATOM    605  HD2 ILE A 201       4.868  10.296  -9.530  1.00  0.00      AP1  H
ATOM    606  HD3 ILE A 201       4.881  11.712  -8.414  1.00  0.00      AP1  H
ATOM    607  C   ILE A 201       2.598   7.835  -5.781  1.00  0.00      AP1  C
ATOM    608  O   ILE A 201       1.854   7.420  -6.668  1.00  0.00      AP1  O
ATOM    609  N   SER A 202       2.174   7.984  -4.505  1.00  0.00      AP1  N
ATOM    610  HN  SER A 202       2.715   8.341  -3.744  1.00  0.00      AP1  H
ATOM    611  CA  SER A 202       0.827   7.611  -4.148  1.00  0.00      AP1  C
ATOM    612  HA  SER A 202       0.508   6.867  -4.866  1.00  0.00      AP1  H
ATOM    613  CB  SER A 202       0.661   7.105  -2.703  1.00  0.00      AP1  C
ATOM    614  HB1 SER A 202      -0.342   6.628  -2.616  1.00  0.00      AP1  H
ATOM    615  HB2 SER A 202       1.417   6.319  -2.478  1.00  0.00      AP1  H
ATOM    616  OG  SER A 202       0.743   8.188  -1.790  1.00  0.00      AP1  O
ATOM    617  HG1 SER A 202       0.416   7.868  -0.940  1.00  0.00      AP1  H
ATOM    618  C   SER A 202      -0.076   8.795  -4.303  1.00  0.00      AP1  C
ATOM    619  O   SER A 202       0.243   9.897  -3.858  1.00  0.00      AP1  O
ATOM    620  N   ARG A 203      -1.214   8.592  -5.003  1.00  0.00      AP1  N
ATOM    621  HN  ARG A 203      -1.412   7.704  -5.411  1.00  0.00      AP1  H
ATOM    622  CA  ARG A 203      -2.193   9.625  -5.200  1.00  0.00      AP1  C
ATOM    623  HA  ARG A 203      -1.673  10.544  -5.445  1.00  0.00      AP1  H
ATOM    624  CB  ARG A 203      -3.207   9.281  -6.304  1.00  0.00      AP1  C
ATOM    625  HB1 ARG A 203      -3.667   8.305  -6.017  1.00  0.00      AP1  H
ATOM    626  HB2 ARG A 203      -4.035  10.024  -6.294  1.00  0.00      AP1  H
ATOM    627  CG  ARG A 203      -2.527   9.162  -7.664  1.00  0.00      AP1  C
ATOM    628  HG1 ARG A 203      -1.928   8.225  -7.679  1.00  0.00      AP1  H
ATOM    629  HG2 ARG A 203      -3.307   9.031  -8.449  1.00  0.00      AP1  H
ATOM    630  CD  ARG A 203      -1.696  10.399  -8.004  1.00  0.00      AP1  C
ATOM    631  HD1 ARG A 203      -2.377  11.251  -8.234  1.00  0.00      AP1  H
ATOM    632  HD2 ARG A 203      -1.032  10.691  -7.157  1.00  0.00      AP1  H
ATOM    633  NE  ARG A 203      -0.848  10.062  -9.179  1.00  0.00      AP1  N
ATOM    634  HE  ARG A 203      -1.256   9.359  -9.773  1.00  0.00      AP1  H
ATOM    635  CZ  ARG A 203       0.348  10.693  -9.354  1.00  0.00      AP1  C
ATOM    636  NH1 ARG A 203       0.779  11.601  -8.431  1.00  0.00      AP1  N
ATOM    637 HH11 ARG A 203       1.634  12.084  -8.560  1.00  0.00      AP1  H
ATOM    638 HH12 ARG A 203       0.128  11.842  -7.708  1.00  0.00      AP1  H
ATOM    639  NH2 ARG A 203       1.118  10.409 -10.445  1.00  0.00      AP1  N
ATOM    640 HH21 ARG A 203       2.023  10.802 -10.526  1.00  0.00      AP1  H
ATOM    641 HH22 ARG A 203       0.825   9.653 -11.016  1.00  0.00      AP1  H
ATOM    642  C   ARG A 203      -2.967   9.892  -3.943  1.00  0.00      AP1  C
ATOM    643  O   ARG A 203      -3.155  11.043  -3.549  1.00  0.00      AP1  O
ATOM    644  N   LEU A 204      -3.422   8.818  -3.269  1.00  0.00      AP1  N
ATOM    645  HN  LEU A 204      -3.219   7.876  -3.528  1.00  0.00      AP1  H
ATOM    646  CA  LEU A 204      -4.249   8.944  -2.105  1.00  0.00      AP1  C
ATOM    647  HA  LEU A 204      -4.558   9.978  -2.018  1.00  0.00      AP1  H
ATOM    648  CB  LEU A 204      -5.435   7.958  -2.146  1.00  0.00      AP1  C
ATOM    649  HB1 LEU A 204      -5.014   6.945  -2.343  1.00  0.00      AP1  H
ATOM    650  HB2 LEU A 204      -5.898   7.907  -1.136  1.00  0.00      AP1  H
ATOM    651  CG  LEU A 204      -6.492   8.287  -3.224  1.00  0.00      AP1  C
ATOM    652  HG  LEU A 204      -5.942   8.199  -4.192  1.00  0.00      AP1  H
ATOM    653  CD1 LEU A 204      -7.640   7.263  -3.210  1.00  0.00      AP1  C
ATOM    654 HD11 LEU A 204      -8.416   7.537  -3.956  1.00  0.00      AP1  H
ATOM    655 HD12 LEU A 204      -7.262   6.248  -3.457  1.00  0.00      AP1  H
ATOM    656 HD13 LEU A 204      -8.120   7.225  -2.209  1.00  0.00      AP1  H
ATOM    657  CD2 LEU A 204      -6.999   9.733  -3.095  1.00  0.00      AP1  C
ATOM    658 HD21 LEU A 204      -7.743   9.953  -3.891  1.00  0.00      AP1  H
ATOM    659 HD22 LEU A 204      -7.490   9.909  -2.117  1.00  0.00      AP1  H
ATOM    660 HD23 LEU A 204      -6.157  10.451  -3.199  1.00  0.00      AP1  H
ATOM    661  C   LEU A 204      -3.404   8.623  -0.910  1.00  0.00      AP1  C
ATOM    662  O   LEU A 204      -2.658   7.646  -0.919  1.00  0.00      AP1  O
ATOM    663  N   PHE A 205      -3.493   9.451   0.156  1.00  0.00      AP1  N
ATOM    664  HN  PHE A 205      -4.088  10.250   0.228  1.00  0.00      AP1  H
ATOM    665  CA  PHE A 205      -2.682   9.206   1.317  1.00  0.00      AP1  C
ATOM    666  HA  PHE A 205      -2.273   8.207   1.223  1.00  0.00      AP1  H
ATOM    667  CB  PHE A 205      -1.587  10.275   1.519  1.00  0.00      AP1  C
ATOM    668  HB1 PHE A 205      -1.047  10.428   0.559  1.00  0.00      AP1  H
ATOM    669  HB2 PHE A 205      -2.030  11.253   1.805  1.00  0.00      AP1  H
ATOM    670  CG  PHE A 205      -0.608   9.792   2.537  1.00  0.00      AP1  C
ATOM    671  CD1 PHE A 205       0.289   8.800   2.205  1.00  0.00      AP1  C
ATOM    672  HD1 PHE A 205       0.269   8.371   1.213  1.00  0.00      AP1  H
ATOM    673  CE1 PHE A 205       1.205   8.346   3.123  1.00  0.00      AP1  C
ATOM    674  HE1 PHE A 205       1.904   7.568   2.850  1.00  0.00      AP1  H
ATOM    675  CZ  PHE A 205       1.239   8.884   4.387  1.00  0.00      AP1  C
ATOM    676  HZ  PHE A 205       1.958   8.532   5.113  1.00  0.00      AP1  H
ATOM    677  CD2 PHE A 205      -0.560  10.337   3.801  1.00  0.00      AP1  C
ATOM    678  HD2 PHE A 205      -1.260  11.112   4.082  1.00  0.00      AP1  H
ATOM    679  CE2 PHE A 205       0.357   9.884   4.723  1.00  0.00      AP1  C
ATOM    680  HE2 PHE A 205       0.382  10.315   5.714  1.00  0.00      AP1  H
ATOM    681  C   PHE A 205      -3.574   9.205   2.528  1.00  0.00      AP1  C
ATOM    682  O   PHE A 205      -4.541   9.963   2.593  1.00  0.00      AP1  O
ATOM    683  N   ASP A 206      -3.225   8.373   3.540  1.00  0.00      AP1  N
ATOM    684  HN  ASP A 206      -2.408   7.806   3.478  1.00  0.00      AP1  H
ATOM    685  CA  ASP A 206      -3.941   8.195   4.782  1.00  0.00      AP1  C
ATOM    686  HA  ASP A 206      -3.605   7.244   5.179  1.00  0.00      AP1  H
ATOM    687  CB  ASP A 206      -3.598   9.224   5.873  1.00  0.00      AP1  C
ATOM    688  HB1 ASP A 206      -3.533  10.232   5.416  1.00  0.00      AP1  H
ATOM    689  HB2 ASP A 206      -4.386   9.245   6.652  1.00  0.00      AP1  H
ATOM    690  CG  ASP A 206      -2.248   8.821   6.454  1.00  0.00      AP1  C
ATOM    691  OD1 ASP A 206      -1.608   7.892   5.893  1.00  0.00      AP1  O
ATOM    692  OD2 ASP A 206      -1.841   9.433   7.476  1.00  0.00      AP1  O
ATOM    693  C   ASP A 206      -5.428   8.098   4.626  1.00  0.00      AP1  C
ATOM    694  O   ASP A 206      -6.129   9.105   4.547  1.00  0.00      AP1  O
ATOM    695  N   VAL A 207      -5.934   6.846   4.521  1.00  0.00      AP1  N
ATOM    696  HN  VAL A 207      -5.363   6.029   4.516  1.00  0.00      AP1  H
ATOM    697  CA  VAL A 207      -7.345   6.586   4.407  1.00  0.00      AP1  C
ATOM    698  HA  VAL A 207      -7.851   7.529   4.243  1.00  0.00      AP1  H
ATOM    699  CB  VAL A 207      -7.673   5.592   3.327  1.00  0.00      AP1  C
ATOM    700  HB  VAL A 207      -7.155   4.635   3.581  1.00  0.00      AP1  H
ATOM    701  CG1 VAL A 207      -9.195   5.374   3.296  1.00  0.00      AP1  C
ATOM    702 HG11 VAL A 207      -9.467   4.672   2.479  1.00  0.00      AP1  H
ATOM    703 HG12 VAL A 207      -9.566   4.936   4.246  1.00  0.00      AP1  H
ATOM    704 HG13 VAL A 207      -9.726   6.333   3.116  1.00  0.00      AP1  H
ATOM    705  CG2 VAL A 207      -7.078   6.087   1.995  1.00  0.00      AP1  C
ATOM    706 HG21 VAL A 207      -7.337   5.393   1.167  1.00  0.00      AP1  H
ATOM    707 HG22 VAL A 207      -7.471   7.095   1.743  1.00  0.00      AP1  H
ATOM    708 HG23 VAL A 207      -5.971   6.148   2.047  1.00  0.00      AP1  H
ATOM    709  C   VAL A 207      -7.853   6.021   5.706  1.00  0.00      AP1  C
ATOM    710  O   VAL A 207      -7.222   5.162   6.320  1.00  0.00      AP1  O
ATOM    711  N   ALA A 208      -9.036   6.498   6.154  1.00  0.00      AP1  N
ATOM    712  HN  ALA A 208      -9.567   7.177   5.647  1.00  0.00      AP1  H
ATOM    713  CA  ALA A 208      -9.617   6.061   7.397  1.00  0.00      AP1  C
ATOM    714  HA  ALA A 208      -9.173   5.138   7.751  1.00  0.00      AP1  H
ATOM    715  CB  ALA A 208      -9.531   7.119   8.514  1.00  0.00      AP1  C
ATOM    716  HB1 ALA A 208      -8.465   7.323   8.753  1.00  0.00      AP1  H
ATOM    717  HB2 ALA A 208      -9.999   8.076   8.195  1.00  0.00      AP1  H
ATOM    718  HB3 ALA A 208     -10.031   6.774   9.444  1.00  0.00      AP1  H
ATOM    719  C   ALA A 208     -11.068   5.766   7.153  1.00  0.00      AP1  C
ATOM    720  O   ALA A 208     -11.624   6.141   6.123  1.00  0.00      AP1  O
ATOM    721  N   GLU A 209     -11.725   5.050   8.088  1.00  0.00      AP1  N
ATOM    722  HN  GLU A 209     -11.356   4.698   8.944  1.00  0.00      AP1  H
ATOM    723  CA  GLU A 209     -13.107   4.734   7.876  1.00  0.00      AP1  C
ATOM    724  HA  GLU A 209     -13.255   4.430   6.847  1.00  0.00      AP1  H
ATOM    725  CB  GLU A 209     -13.647   3.650   8.822  1.00  0.00      AP1  C
ATOM    726  HB1 GLU A 209     -14.705   3.441   8.543  1.00  0.00      AP1  H
ATOM    727  HB2 GLU A 209     -13.095   2.698   8.659  1.00  0.00      AP1  H
ATOM    728  CG  GLU A 209     -13.593   4.032  10.301  1.00  0.00      AP1  C
ATOM    729  HG1 GLU A 209     -12.541   4.181  10.605  1.00  0.00      AP1  H
ATOM    730  HG2 GLU A 209     -14.163   4.963  10.492  1.00  0.00      AP1  H
ATOM    731  CD  GLU A 209     -14.159   2.861  11.087  1.00  0.00      AP1  C
ATOM    732  OE1 GLU A 209     -15.327   2.473  10.814  1.00  0.00      AP1  O
ATOM    733  OE2 GLU A 209     -13.426   2.332  11.964  1.00  0.00      AP1  O
ATOM    734  C   GLU A 209     -13.908   5.977   8.090  1.00  0.00      AP1  C
ATOM    735  O   GLU A 209     -13.833   6.603   9.146  1.00  0.00      AP1  O
ATOM    736  N   GLY A 210     -14.730   6.342   7.085  1.00  0.00      AP1  N
ATOM    737  HN  GLY A 210     -14.805   5.834   6.228  1.00  0.00      AP1  H
ATOM    738  CA  GLY A 210     -15.563   7.508   7.192  1.00  0.00      AP1  C
ATOM    739  HA1 GLY A 210     -15.819   7.630   8.236  1.00  0.00      AP1  H
ATOM    740  HA2 GLY A 210     -16.414   7.366   6.540  1.00  0.00      AP1  H
ATOM    741  C   GLY A 210     -14.838   8.744   6.744  1.00  0.00      AP1  C
ATOM    742  O   GLY A 210     -15.024   9.807   7.336  1.00  0.00      AP1  O
ATOM    743  N   SER A 211     -13.988   8.647   5.698  1.00  0.00      AP1  N
ATOM    744  HN  SER A 211     -13.776   7.812   5.190  1.00  0.00      AP1  H
ATOM    745  CA  SER A 211     -13.295   9.817   5.226  1.00  0.00      AP1  C
ATOM    746  HA  SER A 211     -13.745  10.669   5.718  1.00  0.00      AP1  H
ATOM    747  CB  SER A 211     -11.775   9.758   5.461  1.00  0.00      AP1  C
ATOM    748  HB1 SER A 211     -11.325  10.693   5.055  1.00  0.00      AP1  H
ATOM    749  HB2 SER A 211     -11.552   9.735   6.552  1.00  0.00      AP1  H
ATOM    750  OG  SER A 211     -11.216   8.640   4.788  1.00  0.00      AP1  O
ATOM    751  HG1 SER A 211     -10.259   8.767   4.774  1.00  0.00      AP1  H
ATOM    752  C   SER A 211     -13.537   9.974   3.748  1.00  0.00      AP1  C
ATOM    753  O   SER A 211     -13.880   9.017   3.056  1.00  0.00      AP1  O
ATOM    754  N   THR A 212     -13.383  11.222   3.242  1.00  0.00      AP1  N
ATOM    755  HN  THR A 212     -13.101  11.994   3.811  1.00  0.00      AP1  H
ATOM    756  CA  THR A 212     -13.606  11.557   1.858  1.00  0.00      AP1  C
ATOM    757  HA  THR A 212     -14.220  10.769   1.443  1.00  0.00      AP1  H
ATOM    758  CB  THR A 212     -14.106  12.955   1.654  1.00  0.00      AP1  C
ATOM    759  HB  THR A 212     -14.252  13.074   0.553  1.00  0.00      AP1  H
ATOM    760  OG1 THR A 212     -13.113  13.882   2.068  1.00  0.00      AP1  O
ATOM    761  HG1 THR A 212     -13.498  14.753   1.923  1.00  0.00      AP1  H
ATOM    762  CG2 THR A 212     -15.381  13.162   2.475  1.00  0.00      AP1  C
ATOM    763 HG21 THR A 212     -15.837  14.150   2.255  1.00  0.00      AP1  H
ATOM    764 HG22 THR A 212     -16.130  12.379   2.231  1.00  0.00      AP1  H
ATOM    765 HG23 THR A 212     -15.168  13.112   3.565  1.00  0.00      AP1  H
ATOM    766  C   THR A 212     -12.302  11.514   1.121  1.00  0.00      AP1  C
ATOM    767  O   THR A 212     -11.232  11.424   1.720  1.00  0.00      AP1  O
ATOM    768  N   LEU A 213     -12.382  11.565  -0.226  1.00  0.00      AP1  N
ATOM    769  HN  LEU A 213     -13.255  11.590  -0.709  1.00  0.00      AP1  H
ATOM    770  CA  LEU A 213     -11.230  11.588  -1.086  1.00  0.00      AP1  C
ATOM    771  HA  LEU A 213     -10.562  10.808  -0.745  1.00  0.00      AP1  H
ATOM    772  CB  LEU A 213     -11.545  11.370  -2.576  1.00  0.00      AP1  C
ATOM    773  HB1 LEU A 213     -12.383  12.056  -2.839  1.00  0.00      AP1  H
ATOM    774  HB2 LEU A 213     -10.673  11.702  -3.182  1.00  0.00      AP1  H
ATOM    775  CG  LEU A 213     -11.943   9.921  -2.913  1.00  0.00      AP1  C
ATOM    776  HG  LEU A 213     -12.913   9.762  -2.384  1.00  0.00      AP1  H
ATOM    777  CD1 LEU A 213     -12.161   9.738  -4.420  1.00  0.00      AP1  C
ATOM    778 HD11 LEU A 213     -12.400   8.678  -4.653  1.00  0.00      AP1  H
ATOM    779 HD12 LEU A 213     -13.002  10.372  -4.774  1.00  0.00      AP1  H
ATOM    780 HD13 LEU A 213     -11.248  10.020  -4.986  1.00  0.00      AP1  H
ATOM    781  CD2 LEU A 213     -10.927   8.917  -2.354  1.00  0.00      AP1  C
ATOM    782 HD21 LEU A 213     -11.241   7.877  -2.591  1.00  0.00      AP1  H
ATOM    783 HD22 LEU A 213      -9.918   9.071  -2.787  1.00  0.00      AP1  H
ATOM    784 HD23 LEU A 213     -10.852   9.014  -1.249  1.00  0.00      AP1  H
ATOM    785  C   LEU A 213     -10.509  12.892  -0.951  1.00  0.00      AP1  C
ATOM    786  O   LEU A 213      -9.284  12.946  -1.054  1.00  0.00      AP1  O
ATOM    787  N   GLU A 214     -11.258  13.984  -0.712  1.00  0.00      AP1  N
ATOM    788  HN  GLU A 214     -12.242  13.959  -0.556  1.00  0.00      AP1  H
ATOM    789  CA  GLU A 214     -10.693  15.302  -0.660  1.00  0.00      AP1  C
ATOM    790  HA  GLU A 214     -10.211  15.526  -1.603  1.00  0.00      AP1  H
ATOM    791  CB  GLU A 214     -11.742  16.363  -0.274  1.00  0.00      AP1  C
ATOM    792  HB1 GLU A 214     -12.674  16.155  -0.848  1.00  0.00      AP1  H
ATOM    793  HB2 GLU A 214     -12.014  16.252   0.800  1.00  0.00      AP1  H
ATOM    794  CG  GLU A 214     -11.306  17.804  -0.549  1.00  0.00      AP1  C
ATOM    795  HG1 GLU A 214     -11.898  18.495   0.078  1.00  0.00      AP1  H
ATOM    796  HG2 GLU A 214     -10.229  17.942  -0.327  1.00  0.00      AP1  H
ATOM    797  CD  GLU A 214     -11.610  18.114  -2.011  1.00  0.00      AP1  C
ATOM    798  OE1 GLU A 214     -11.105  17.371  -2.893  1.00  0.00      AP1  O
ATOM    799  OE2 GLU A 214     -12.359  19.095  -2.262  1.00  0.00      AP1  O
ATOM    800  C   GLU A 214      -9.632  15.315   0.394  1.00  0.00      AP1  C
ATOM    801  O   GLU A 214      -8.585  15.936   0.219  1.00  0.00      AP1  O
ATOM    802  N   GLU A 215      -9.892  14.650   1.535  1.00  0.00      AP1  N
ATOM    803  HN  GLU A 215     -10.741  14.160   1.712  1.00  0.00      AP1  H
ATOM    804  CA  GLU A 215      -8.948  14.590   2.614  1.00  0.00      AP1  C
ATOM    805  HA  GLU A 215      -8.581  15.591   2.806  1.00  0.00      AP1  H
ATOM    806  CB  GLU A 215      -9.540  14.007   3.909  1.00  0.00      AP1  C
ATOM    807  HB1 GLU A 215     -10.082  13.068   3.651  1.00  0.00      AP1  H
ATOM    808  HB2 GLU A 215      -8.719  13.705   4.597  1.00  0.00      AP1  H
ATOM    809  CG  GLU A 215     -10.500  14.964   4.621  1.00  0.00      AP1  C
ATOM    810  HG1 GLU A 215     -11.224  15.370   3.892  1.00  0.00      AP1  H
ATOM    811  HG2 GLU A 215     -11.050  14.445   5.431  1.00  0.00      AP1  H
ATOM    812  CD  GLU A 215      -9.689  16.131   5.175  1.00  0.00      AP1  C
ATOM    813  OE1 GLU A 215      -8.572  16.389   4.649  1.00  0.00      AP1  O
ATOM    814  OE2 GLU A 215     -10.179  16.783   6.133  1.00  0.00      AP1  O
ATOM    815  C   GLU A 215      -7.769  13.751   2.230  1.00  0.00      AP1  C
ATOM    816  O   GLU A 215      -6.656  13.978   2.700  1.00  0.00      AP1  O
ATOM    817  N   VAL A 216      -8.005  12.701   1.427  1.00  0.00      AP1  N
ATOM    818  HN  VAL A 216      -8.914  12.506   1.069  1.00  0.00      AP1  H
ATOM    819  CA  VAL A 216      -6.992  11.773   1.011  1.00  0.00      AP1  C
ATOM    820  HA  VAL A 216      -6.386  11.559   1.882  1.00  0.00      AP1  H
ATOM    821  CB  VAL A 216      -7.584  10.501   0.489  1.00  0.00      AP1  C
ATOM    822  HB  VAL A 216      -8.219  10.761  -0.393  1.00  0.00      AP1  H
ATOM    823  CG1 VAL A 216      -6.426   9.595   0.072  1.00  0.00      AP1  C
ATOM    824 HG11 VAL A 216      -6.812   8.617  -0.288  1.00  0.00      AP1  H
ATOM    825 HG12 VAL A 216      -5.834  10.041  -0.754  1.00  0.00      AP1  H
ATOM    826 HG13 VAL A 216      -5.749   9.402   0.932  1.00  0.00      AP1  H
ATOM    827  CG2 VAL A 216      -8.498   9.898   1.570  1.00  0.00      AP1  C
ATOM    828 HG21 VAL A 216      -8.924   8.930   1.229  1.00  0.00      AP1  H
ATOM    829 HG22 VAL A 216      -7.928   9.719   2.508  1.00  0.00      AP1  H
ATOM    830 HG23 VAL A 216      -9.347  10.574   1.802  1.00  0.00      AP1  H
ATOM    831  C   VAL A 216      -6.082  12.351  -0.041  1.00  0.00      AP1  C
ATOM    832  O   VAL A 216      -4.935  11.922  -0.167  1.00  0.00      AP1  O
ATOM    833  N   SER A 217      -6.607  13.281  -0.864  1.00  0.00      AP1  N
ATOM    834  HN  SER A 217      -7.538  13.617  -0.726  1.00  0.00      AP1  H
ATOM    835  CA  SER A 217      -5.925  13.875  -1.988  1.00  0.00      AP1  C
ATOM    836  HA  SER A 217      -5.463  13.048  -2.511  1.00  0.00      AP1  H
ATOM    837  CB  SER A 217      -6.874  14.682  -2.894  1.00  0.00      AP1  C
ATOM    838  HB1 SER A 217      -7.649  13.987  -3.290  1.00  0.00      AP1  H
ATOM    839  HB2 SER A 217      -7.405  15.462  -2.302  1.00  0.00      AP1  H
ATOM    840  OG  SER A 217      -6.154  15.247  -3.980  1.00  0.00      AP1  O
ATOM    841  HG1 SER A 217      -6.805  15.545  -4.628  1.00  0.00      AP1  H
ATOM    842  C   SER A 217      -4.825  14.813  -1.575  1.00  0.00      AP1  C
ATOM    843  O   SER A 217      -3.926  15.089  -2.368  1.00  0.00      AP1  O
ATOM    844  N   ASN A 218      -4.864  15.362  -0.350  1.00  0.00      AP1  N
ATOM    845  HN  ASN A 218      -5.543  15.187   0.361  1.00  0.00      AP1  H
ATOM    846  CA  ASN A 218      -3.843  16.305   0.020  1.00  0.00      AP1  C
ATOM    847  HA  ASN A 218      -3.527  16.797  -0.894  1.00  0.00      AP1  H
ATOM    848  CB  ASN A 218      -4.289  17.293   1.110  1.00  0.00      AP1  C
ATOM    849  HB1 ASN A 218      -4.676  16.701   1.968  1.00  0.00      AP1  H
ATOM    850  HB2 ASN A 218      -3.422  17.881   1.475  1.00  0.00      AP1  H
ATOM    851  CG  ASN A 218      -5.392  18.172   0.545  1.00  0.00      AP1  C
ATOM    852  OD1 ASN A 218      -5.393  18.512  -0.637  1.00  0.00      AP1  O
ATOM    853  ND2 ASN A 218      -6.359  18.556   1.419  1.00  0.00      AP1  N
ATOM    854 HD21 ASN A 218      -7.097  19.124   1.065  1.00  0.00      AP1  H
ATOM    855 HD22 ASN A 218      -6.328  18.246   2.364  1.00  0.00      AP1  H
ATOM    856  C   ASN A 218      -2.660  15.563   0.570  1.00  0.00      AP1  C
ATOM    857  O   ASN A 218      -2.811  14.467   1.102  1.00  0.00      AP1  O
ATOM    858  N   ASN A 219      -1.455  16.183   0.502  1.00  0.00      AP1  N
ATOM    859  HN  ASN A 219      -1.349  17.080   0.074  1.00  0.00      AP1  H
ATOM    860  CA  ASN A 219      -0.234  15.623   1.029  1.00  0.00      AP1  C
ATOM    861  HA  ASN A 219       0.558  16.231   0.605  1.00  0.00      AP1  H
ATOM    862  CB  ASN A 219      -0.191  15.674   2.570  1.00  0.00      AP1  C
ATOM    863  HB1 ASN A 219      -0.374  16.726   2.881  1.00  0.00      AP1  H
ATOM    864  HB2 ASN A 219      -1.004  15.054   2.999  1.00  0.00      AP1  H
ATOM    865  CG  ASN A 219       1.183  15.229   3.055  1.00  0.00      AP1  C
ATOM    866  OD1 ASN A 219       1.586  14.083   2.864  1.00  0.00      AP1  O
ATOM    867  ND2 ASN A 219       1.924  16.163   3.708  1.00  0.00      AP1  N
ATOM    868 HD21 ASN A 219       2.830  15.891   4.022  1.00  0.00      AP1  H
ATOM    869 HD22 ASN A 219       1.569  17.085   3.830  1.00  0.00      AP1  H
ATOM    870  C   ASN A 219       0.003  14.198   0.597  1.00  0.00      AP1  C
ATOM    871  O   ASN A 219      -0.581  13.265   1.148  1.00  0.00      AP1  O
ATOM    872  N   CYS A 220       0.840  14.003  -0.454  1.00  0.00      AP1  N
ATOM    873  HN  CYS A 220       1.289  14.751  -0.939  1.00  0.00      AP1  H
ATOM    874  CA  CYS A 220       1.149  12.684  -0.956  1.00  0.00      AP1  C
ATOM    875  HA  CYS A 220       0.556  11.980  -0.385  1.00  0.00      AP1  H
ATOM    876  CB  CYS A 220       0.898  12.539  -2.466  1.00  0.00      AP1  C
ATOM    877  HB1 CYS A 220       1.494  13.328  -2.977  1.00  0.00      AP1  H
ATOM    878  HB2 CYS A 220       1.304  11.567  -2.824  1.00  0.00      AP1  H
ATOM    879  SG  CYS A 220      -0.857  12.745  -2.892  1.00  0.00      AP1  S
ATOM    880  HG1 CYS A 220      -0.721  12.637  -4.215  1.00  0.00      AP1  H
ATOM    881  C   CYS A 220       2.603  12.365  -0.710  1.00  0.00      AP1  C
ATOM    882  O   CYS A 220       3.433  13.258  -0.545  1.00  0.00      AP1  O
ATOM    883  N   ILE A 221       2.942  11.053  -0.689  1.00  0.00      AP1  N
ATOM    884  HN  ILE A 221       2.276  10.331  -0.865  1.00  0.00      AP1  H
ATOM    885  CA  ILE A 221       4.273  10.575  -0.416  1.00  0.00      AP1  C
ATOM    886  HA  ILE A 221       4.869  11.436  -0.139  1.00  0.00      AP1  H
ATOM    887  CB  ILE A 221       4.315   9.471   0.599  1.00  0.00      AP1  C
ATOM    888  HB  ILE A 221       5.388   9.154   0.623  1.00  0.00      AP1  H
ATOM    889  CG2 ILE A 221       3.852  10.026   1.953  1.00  0.00      AP1  C
ATOM    890 HG21 ILE A 221       4.018   9.280   2.758  1.00  0.00      AP1  H
ATOM    891 HG22 ILE A 221       4.419  10.942   2.220  1.00  0.00      AP1  H
ATOM    892 HG23 ILE A 221       2.770  10.277   1.931  1.00  0.00      AP1  H
ATOM    893  CG1 ILE A 221       3.500   8.270   0.094  1.00  0.00      AP1  C
ATOM    894 HG11 ILE A 221       2.415   8.517   0.112  1.00  0.00      AP1  H
ATOM    895 HG12 ILE A 221       3.774   8.069  -0.967  1.00  0.00      AP1  H
ATOM    896  CD  ILE A 221       3.731   6.992   0.894  1.00  0.00      AP1  C
ATOM    897  HD1 ILE A 221       3.161   6.149   0.447  1.00  0.00      AP1  H
ATOM    898  HD2 ILE A 221       4.809   6.721   0.897  1.00  0.00      AP1  H
ATOM    899  HD3 ILE A 221       3.395   7.114   1.945  1.00  0.00      AP1  H
ATOM    900  C   ILE A 221       4.873  10.018  -1.668  1.00  0.00      AP1  C
ATOM    901  O   ILE A 221       4.198   9.364  -2.461  1.00  0.00      AP1  O
ATOM    902  N   ARG A 222       6.179  10.299  -1.884  1.00  0.00      AP1  N
ATOM    903  HN  ARG A 222       6.726  10.847  -1.255  1.00  0.00      AP1  H
ATOM    904  CA  ARG A 222       6.844   9.807  -3.056  1.00  0.00      AP1  C
ATOM    905  HA  ARG A 222       6.159   9.194  -3.630  1.00  0.00      AP1  H
ATOM    906  CB  ARG A 222       7.378  10.940  -3.944  1.00  0.00      AP1  C
ATOM    907  HB1 ARG A 222       8.004  11.588  -3.285  1.00  0.00      AP1  H
ATOM    908  HB2 ARG A 222       8.070  10.520  -4.707  1.00  0.00      AP1  H
ATOM    909  CG  ARG A 222       6.215  11.738  -4.540  1.00  0.00      AP1  C
ATOM    910  HG1 ARG A 222       5.538  11.034  -5.072  1.00  0.00      AP1  H
ATOM    911  HG2 ARG A 222       5.608  12.167  -3.710  1.00  0.00      AP1  H
ATOM    912  CD  ARG A 222       6.612  12.900  -5.447  1.00  0.00      AP1  C
ATOM    913  HD1 ARG A 222       7.233  13.624  -4.871  1.00  0.00      AP1  H
ATOM    914  HD2 ARG A 222       7.198  12.549  -6.328  1.00  0.00      AP1  H
ATOM    915  NE  ARG A 222       5.342  13.521  -5.918  1.00  0.00      AP1  N
ATOM    916  HE  ARG A 222       5.027  13.155  -6.801  1.00  0.00      AP1  H
ATOM    917  CZ  ARG A 222       4.719  14.484  -5.179  1.00  0.00      AP1  C
ATOM    918  NH1 ARG A 222       5.273  14.921  -4.010  1.00  0.00      AP1  N
ATOM    919 HH11 ARG A 222       4.812  15.601  -3.457  1.00  0.00      AP1  H
ATOM    920 HH12 ARG A 222       6.081  14.422  -3.688  1.00  0.00      AP1  H
ATOM    921  NH2 ARG A 222       3.538  15.011  -5.612  1.00  0.00      AP1  N
ATOM    922 HH21 ARG A 222       3.128  15.769  -5.125  1.00  0.00      AP1  H
ATOM    923 HH22 ARG A 222       3.238  14.753  -6.521  1.00  0.00      AP1  H
ATOM    924  C   ARG A 222       7.967   8.910  -2.630  1.00  0.00      AP1  C
ATOM    925  O   ARG A 222       8.809   9.292  -1.818  1.00  0.00      AP1  O
ATOM    926  N   LEU A 223       7.993   7.678  -3.189  1.00  0.00      AP1  N
ATOM    927  HN  LEU A 223       7.342   7.400  -3.892  1.00  0.00      AP1  H
ATOM    928  CA  LEU A 223       8.948   6.661  -2.831  1.00  0.00      AP1  C
ATOM    929  HA  LEU A 223       9.652   7.088  -2.129  1.00  0.00      AP1  H
ATOM    930  CB  LEU A 223       8.283   5.328  -2.447  1.00  0.00      AP1  C
ATOM    931  HB1 LEU A 223       7.901   4.868  -3.388  1.00  0.00      AP1  H
ATOM    932  HB2 LEU A 223       9.061   4.634  -2.059  1.00  0.00      AP1  H
ATOM    933  CG  LEU A 223       7.117   5.427  -1.448  1.00  0.00      AP1  C
ATOM    934  HG  LEU A 223       6.323   5.957  -2.028  1.00  0.00      AP1  H
ATOM    935  CD1 LEU A 223       6.592   4.028  -1.082  1.00  0.00      AP1  C
ATOM    936 HD11 LEU A 223       5.783   4.101  -0.324  1.00  0.00      AP1  H
ATOM    937 HD12 LEU A 223       6.184   3.516  -1.980  1.00  0.00      AP1  H
ATOM    938 HD13 LEU A 223       7.406   3.401  -0.660  1.00  0.00      AP1  H
ATOM    939  CD2 LEU A 223       7.467   6.287  -0.228  1.00  0.00      AP1  C
ATOM    940 HD21 LEU A 223       6.597   6.351   0.461  1.00  0.00      AP1  H
ATOM    941 HD22 LEU A 223       8.318   5.862   0.342  1.00  0.00      AP1  H
ATOM    942 HD23 LEU A 223       7.737   7.318  -0.543  1.00  0.00      AP1  H
ATOM    943  C   LEU A 223       9.711   6.296  -4.073  1.00  0.00      AP1  C
ATOM    944  O   LEU A 223       9.231   6.496  -5.187  1.00  0.00      AP1  O
ATOM    945  N   GLU A 224      10.923   5.729  -3.896  1.00  0.00      AP1  N
ATOM    946  HN  GLU A 224      11.313   5.569  -2.993  1.00  0.00      AP1  H
ATOM    947  CA  GLU A 224      11.767   5.302  -4.983  1.00  0.00      AP1  C
ATOM    948  HA  GLU A 224      11.611   5.955  -5.832  1.00  0.00      AP1  H
ATOM    949  CB  GLU A 224      13.254   5.250  -4.592  1.00  0.00      AP1  C
ATOM    950  HB1 GLU A 224      13.352   4.616  -3.681  1.00  0.00      AP1  H
ATOM    951  HB2 GLU A 224      13.835   4.732  -5.388  1.00  0.00      AP1  H
ATOM    952  CG  GLU A 224      13.848   6.633  -4.314  1.00  0.00      AP1  C
ATOM    953  HG1 GLU A 224      14.044   7.150  -5.271  1.00  0.00      AP1  H
ATOM    954  HG2 GLU A 224      13.157   7.247  -3.703  1.00  0.00      AP1  H
ATOM    955  CD  GLU A 224      15.183   6.454  -3.602  1.00  0.00      AP1  C
ATOM    956  OE1 GLU A 224      15.161   6.116  -2.388  1.00  0.00      AP1  O
ATOM    957  OE2 GLU A 224      16.240   6.655  -4.257  1.00  0.00      AP1  O
ATOM    958  C   GLU A 224      11.359   3.918  -5.404  1.00  0.00      AP1  C
ATOM    959  O   GLU A 224      10.655   3.215  -4.679  1.00  0.00      AP1  O
ATOM    960  N   TRP A 225      11.774   3.508  -6.624  1.00  0.00      AP1  N
ATOM    961  HN  TRP A 225      12.324   4.079  -7.229  1.00  0.00      AP1  H
ATOM    962  CA  TRP A 225      11.450   2.206  -7.144  1.00  0.00      AP1  C
ATOM    963  HA  TRP A 225      10.511   1.886  -6.709  1.00  0.00      AP1  H
ATOM    964  CB  TRP A 225      11.394   2.186  -8.684  1.00  0.00      AP1  C
ATOM    965  HB1 TRP A 225      10.638   2.935  -9.007  1.00  0.00      AP1  H
ATOM    966  HB2 TRP A 225      12.371   2.514  -9.102  1.00  0.00      AP1  H
ATOM    967  CG  TRP A 225      10.991   0.868  -9.303  1.00  0.00      AP1  C
ATOM    968  CD1 TRP A 225      11.772  -0.131  -9.805  1.00  0.00      AP1  C
ATOM    969  HD1 TRP A 225      12.854  -0.132  -9.787  1.00  0.00      AP1  H
ATOM    970  NE1 TRP A 225      10.983  -1.144 -10.293  1.00  0.00      AP1  N
ATOM    971  HE1 TRP A 225      11.287  -1.988 -10.680  1.00  0.00      AP1  H
ATOM    972  CE2 TRP A 225       9.661  -0.800 -10.102  1.00  0.00      AP1  C
ATOM    973  CD2 TRP A 225       9.629   0.450  -9.485  1.00  0.00      AP1  C
ATOM    974  CE3 TRP A 225       8.450   1.061  -9.168  1.00  0.00      AP1  C
ATOM    975  HE3 TRP A 225       8.420   2.035  -8.699  1.00  0.00      AP1  H
ATOM    976  CZ3 TRP A 225       7.289   0.389  -9.477  1.00  0.00      AP1  C
ATOM    977  HZ3 TRP A 225       6.335   0.839  -9.239  1.00  0.00      AP1  H
ATOM    978  CZ2 TRP A 225       8.507  -1.461 -10.414  1.00  0.00      AP1  C
ATOM    979  HZ2 TRP A 225       8.504  -2.427 -10.894  1.00  0.00      AP1  H
ATOM    980  CH2 TRP A 225       7.317  -0.847 -10.089  1.00  0.00      AP1  C
ATOM    981  HH2 TRP A 225       6.388  -1.348 -10.322  1.00  0.00      AP1  H
ATOM    982  C   TRP A 225      12.498   1.226  -6.692  1.00  0.00      AP1  C
ATOM    983  O   TRP A 225      13.697   1.469  -6.832  1.00  0.00      AP1  O
ATOM    984  N   ASN A 226      12.038   0.075  -6.149  1.00  0.00      AP1  N
ATOM    985  HN  ASN A 226      11.055  -0.073  -6.052  1.00  0.00      AP1  H
ATOM    986  CA  ASN A 226      12.855  -1.012  -5.673  1.00  0.00      AP1  C
ATOM    987  HA  ASN A 226      12.176  -1.759  -5.276  1.00  0.00      AP1  H
ATOM    988  CB  ASN A 226      13.770  -1.594  -6.770  1.00  0.00      AP1  C
ATOM    989  HB1 ASN A 226      13.159  -1.724  -7.690  1.00  0.00      AP1  H
ATOM    990  HB2 ASN A 226      14.585  -0.882  -7.010  1.00  0.00      AP1  H
ATOM    991  CG  ASN A 226      14.297  -2.945  -6.301  1.00  0.00      AP1  C
ATOM    992  OD1 ASN A 226      14.026  -3.382  -5.183  1.00  0.00      AP1  O
ATOM    993  ND2 ASN A 226      15.081  -3.627  -7.179  1.00  0.00      AP1  N
ATOM    994 HD21 ASN A 226      15.424  -4.517  -6.891  1.00  0.00      AP1  H
ATOM    995 HD22 ASN A 226      15.267  -3.247  -8.080  1.00  0.00      AP1  H
ATOM    996  C   ASN A 226      13.716  -0.534  -4.541  1.00  0.00      AP1  C
ATOM    997  O   ASN A 226      14.777  -1.103  -4.278  1.00  0.00      AP1  O
ATOM    998  N   LYS A 227      13.340   0.607  -3.929  1.00  0.00      AP1  N
ATOM    999  HN  LYS A 227      12.557   1.147  -4.235  1.00  0.00      AP1  H
ATOM   1000  CA  LYS A 227      14.038   1.135  -2.787  1.00  0.00      AP1  C
ATOM   1001  HA  LYS A 227      15.067   0.819  -2.907  1.00  0.00      AP1  H
ATOM   1002  CB  LYS A 227      13.962   2.668  -2.753  1.00  0.00      AP1  C
ATOM   1003  HB1 LYS A 227      14.036   3.023  -3.807  1.00  0.00      AP1  H
ATOM   1004  HB2 LYS A 227      12.955   2.973  -2.390  1.00  0.00      AP1  H
ATOM   1005  CG  LYS A 227      15.071   3.300  -1.918  1.00  0.00      AP1  C
ATOM   1006  HG1 LYS A 227      14.897   4.398  -1.852  1.00  0.00      AP1  H
ATOM   1007  HG2 LYS A 227      15.021   2.893  -0.882  1.00  0.00      AP1  H
ATOM   1008  CD  LYS A 227      16.461   3.059  -2.508  1.00  0.00      AP1  C
ATOM   1009  HD1 LYS A 227      17.221   3.341  -1.744  1.00  0.00      AP1  H
ATOM   1010  HD2 LYS A 227      16.571   1.967  -2.701  1.00  0.00      AP1  H
ATOM   1011  CE  LYS A 227      16.733   3.825  -3.803  1.00  0.00      AP1  C
ATOM   1012  HE1 LYS A 227      16.021   3.511  -4.599  1.00  0.00      AP1  H
ATOM   1013  HE2 LYS A 227      16.619   4.920  -3.641  1.00  0.00      AP1  H
ATOM   1014  NZ  LYS A 227      18.112   3.555  -4.268  1.00  0.00      AP1  N
ATOM   1015  HZ1 LYS A 227      18.299   4.074  -5.150  1.00  0.00      AP1  H
ATOM   1016  HZ2 LYS A 227      18.790   3.857  -3.539  1.00  0.00      AP1  H
ATOM   1017  HZ3 LYS A 227      18.226   2.535  -4.438  1.00  0.00      AP1  H
ATOM   1018  C   LYS A 227      13.558   0.613  -1.449  1.00  0.00      AP1  C
ATOM   1019  O   LYS A 227      14.346   0.133  -0.634  1.00  0.00      AP1  O
ATOM   1020  N   GLY A 228      12.227   0.684  -1.206  1.00  0.00      AP1  N
ATOM   1021  HN  GLY A 228      11.578   0.945  -1.919  1.00  0.00      AP1  H
ATOM   1022  CA  GLY A 228      11.652   0.392   0.085  1.00  0.00      AP1  C
ATOM   1023  HA1 GLY A 228      10.844   1.091   0.253  1.00  0.00      AP1  H
ATOM   1024  HA2 GLY A 228      12.442   0.440   0.823  1.00  0.00      AP1  H
ATOM   1025  C   GLY A 228      11.081  -0.991   0.109  1.00  0.00      AP1  C
ATOM   1026  O   GLY A 228      11.491  -1.865  -0.649  1.00  0.00      AP1  O
ATOM   1027  N   ILE A 229      10.129  -1.214   1.044  1.00  0.00      AP1  N
ATOM   1028  HN  ILE A 229       9.844  -0.497   1.677  1.00  0.00      AP1  H
ATOM   1029  CA  ILE A 229       9.444  -2.466   1.224  1.00  0.00      AP1  C
ATOM   1030  HA  ILE A 229      10.203  -3.238   1.230  1.00  0.00      AP1  H
ATOM   1031  CB  ILE A 229       8.593  -2.497   2.464  1.00  0.00      AP1  C
ATOM   1032  HB  ILE A 229       8.082  -3.492   2.428  1.00  0.00      AP1  H
ATOM   1033  CG2 ILE A 229       9.518  -2.358   3.683  1.00  0.00      AP1  C
ATOM   1034 HG21 ILE A 229       8.954  -2.532   4.623  1.00  0.00      AP1  H
ATOM   1035 HG22 ILE A 229      10.341  -3.102   3.642  1.00  0.00      AP1  H
ATOM   1036 HG23 ILE A 229       9.965  -1.342   3.729  1.00  0.00      AP1  H
ATOM   1037  CG1 ILE A 229       7.489  -1.430   2.393  1.00  0.00      AP1  C
ATOM   1038 HG11 ILE A 229       7.939  -0.416   2.481  1.00  0.00      AP1  H
ATOM   1039 HG12 ILE A 229       6.997  -1.486   1.395  1.00  0.00      AP1  H
ATOM   1040  CD  ILE A 229       6.412  -1.592   3.464  1.00  0.00      AP1  C
ATOM   1041  HD1 ILE A 229       5.614  -0.830   3.327  1.00  0.00      AP1  H
ATOM   1042  HD2 ILE A 229       5.946  -2.599   3.402  1.00  0.00      AP1  H
ATOM   1043  HD3 ILE A 229       6.839  -1.463   4.481  1.00  0.00      AP1  H
ATOM   1044  C   ILE A 229       8.549  -2.745   0.050  1.00  0.00      AP1  C
ATOM   1045  O   ILE A 229       8.426  -3.888  -0.386  1.00  0.00      AP1  O
ATOM   1046  N   VAL A 230       7.852  -1.701  -0.445  1.00  0.00      AP1  N
ATOM   1047  HN  VAL A 230       7.936  -0.786  -0.059  1.00  0.00      AP1  H
ATOM   1048  CA  VAL A 230       6.939  -1.798  -1.553  1.00  0.00      AP1  C
ATOM   1049  HA  VAL A 230       6.309  -2.665  -1.398  1.00  0.00      AP1  H
ATOM   1050  CB  VAL A 230       6.113  -0.557  -1.745  1.00  0.00      AP1  C
ATOM   1051  HB  VAL A 230       5.379  -0.764  -2.562  1.00  0.00      AP1  H
ATOM   1052  CG1 VAL A 230       5.377  -0.260  -0.430  1.00  0.00      AP1  C
ATOM   1053 HG11 VAL A 230       4.785   0.676  -0.523  1.00  0.00      AP1  H
ATOM   1054 HG12 VAL A 230       4.671  -1.073  -0.163  1.00  0.00      AP1  H
ATOM   1055 HG13 VAL A 230       6.100  -0.128   0.403  1.00  0.00      AP1  H
ATOM   1056  CG2 VAL A 230       7.006   0.588  -2.246  1.00  0.00      AP1  C
ATOM   1057 HG21 VAL A 230       6.419   1.525  -2.356  1.00  0.00      AP1  H
ATOM   1058 HG22 VAL A 230       7.836   0.777  -1.532  1.00  0.00      AP1  H
ATOM   1059 HG23 VAL A 230       7.446   0.350  -3.237  1.00  0.00      AP1  H
ATOM   1060  C   VAL A 230       7.713  -2.025  -2.816  1.00  0.00      AP1  C
ATOM   1061  O   VAL A 230       7.201  -2.588  -3.783  1.00  0.00      AP1  O
ATOM   1062  N   GLY A 231       8.967  -1.539  -2.848  1.00  0.00      AP1  N
ATOM   1063  HN  GLY A 231       9.366  -1.098  -2.045  1.00  0.00      AP1  H
ATOM   1064  CA  GLY A 231       9.818  -1.609  -4.006  1.00  0.00      AP1  C
ATOM   1065  HA1 GLY A 231      10.754  -1.133  -3.749  1.00  0.00      AP1  H
ATOM   1066  HA2 GLY A 231       9.293  -1.142  -4.829  1.00  0.00      AP1  H
ATOM   1067  C   GLY A 231      10.109  -3.029  -4.390  1.00  0.00      AP1  C
ATOM   1068  O   GLY A 231      10.274  -3.316  -5.575  1.00  0.00      AP1  O
ATOM   1069  N   HSD A 232      10.265  -3.938  -3.405  1.00  0.00      AP1  N
ATOM   1070  HN  HSD A 232      10.185  -3.736  -2.430  1.00  0.00      AP1  H
ATOM   1071  CA  HSD A 232      10.568  -5.306  -3.724  1.00  0.00      AP1  C
ATOM   1072  HA  HSD A 232      11.383  -5.319  -4.437  1.00  0.00      AP1  H
ATOM   1073  CB  HSD A 232      10.947  -6.160  -2.500  1.00  0.00      AP1  C
ATOM   1074  HB1 HSD A 232      11.698  -5.609  -1.893  1.00  0.00      AP1  H
ATOM   1075  HB2 HSD A 232      10.053  -6.301  -1.854  1.00  0.00      AP1  H
ATOM   1076  ND1 HSD A 232      12.806  -7.677  -3.321  1.00  0.00      AP1  N
ATOM   1077  HD1 HSD A 232      13.530  -6.986  -3.329  1.00  0.00      AP1  H
ATOM   1078  CG  HSD A 232      11.508  -7.492  -2.900  1.00  0.00      AP1  C
ATOM   1079  CE1 HSD A 232      12.940  -8.996  -3.606  1.00  0.00      AP1  C
ATOM   1080  HE1 HSD A 232      13.869  -9.452  -3.960  1.00  0.00      AP1  H
ATOM   1081  NE2 HSD A 232      11.822  -9.669  -3.400  1.00  0.00      AP1  N
ATOM   1082  CD2 HSD A 232      10.920  -8.719  -2.953  1.00  0.00      AP1  C
ATOM   1083  HD2 HSD A 232       9.898  -9.006  -2.734  1.00  0.00      AP1  H
ATOM   1084  C   HSD A 232       9.383  -5.938  -4.389  1.00  0.00      AP1  C
ATOM   1085  O   HSD A 232       9.526  -6.693  -5.350  1.00  0.00      AP1  O
ATOM   1086  N   VAL A 233       8.179  -5.661  -3.859  1.00  0.00      AP1  N
ATOM   1087  HN  VAL A 233       8.085  -5.052  -3.075  1.00  0.00      AP1  H
ATOM   1088  CA  VAL A 233       6.940  -6.194  -4.348  1.00  0.00      AP1  C
ATOM   1089  HA  VAL A 233       7.053  -7.263  -4.481  1.00  0.00      AP1  H
ATOM   1090  CB  VAL A 233       5.804  -5.780  -3.468  1.00  0.00      AP1  C
ATOM   1091  HB  VAL A 233       5.753  -4.663  -3.485  1.00  0.00      AP1  H
ATOM   1092  CG1 VAL A 233       4.517  -6.378  -4.036  1.00  0.00      AP1  C
ATOM   1093 HG11 VAL A 233       3.653  -6.123  -3.385  1.00  0.00      AP1  H
ATOM   1094 HG12 VAL A 233       4.294  -5.984  -5.049  1.00  0.00      AP1  H
ATOM   1095 HG13 VAL A 233       4.590  -7.485  -4.093  1.00  0.00      AP1  H
ATOM   1096  CG2 VAL A 233       6.128  -6.150  -2.016  1.00  0.00      AP1  C
ATOM   1097 HG21 VAL A 233       5.282  -5.889  -1.346  1.00  0.00      AP1  H
ATOM   1098 HG22 VAL A 233       6.322  -7.241  -1.925  1.00  0.00      AP1  H
ATOM   1099 HG23 VAL A 233       7.024  -5.605  -1.653  1.00  0.00      AP1  H
ATOM   1100  C   VAL A 233       6.664  -5.599  -5.697  1.00  0.00      AP1  C
ATOM   1101  O   VAL A 233       6.106  -6.250  -6.580  1.00  0.00      AP1  O
ATOM   1102  N   ALA A 234       7.012  -4.308  -5.853  1.00  0.00      AP1  N
ATOM   1103  HN  ALA A 234       7.456  -3.803  -5.113  1.00  0.00      AP1  H
ATOM   1104  CA  ALA A 234       6.785  -3.564  -7.057  1.00  0.00      AP1  C
ATOM   1105  HA  ALA A 234       5.744  -3.615  -7.355  1.00  0.00      AP1  H
ATOM   1106  CB  ALA A 234       7.189  -2.086  -6.920  1.00  0.00      AP1  C
ATOM   1107  HB1 ALA A 234       6.582  -1.606  -6.123  1.00  0.00      AP1  H
ATOM   1108  HB2 ALA A 234       8.261  -1.989  -6.639  1.00  0.00      AP1  H
ATOM   1109  HB3 ALA A 234       7.019  -1.526  -7.865  1.00  0.00      AP1  H
ATOM   1110  C   ALA A 234       7.578  -4.152  -8.186  1.00  0.00      AP1  C
ATOM   1111  O   ALA A 234       7.139  -4.121  -9.335  1.00  0.00      AP1  O
ATOM   1112  N   ALA A 235       8.813  -4.616  -7.913  1.00  0.00      AP1  N
ATOM   1113  HN  ALA A 235       9.241  -4.604  -7.010  1.00  0.00      AP1  H
ATOM   1114  CA  ALA A 235       9.612  -5.180  -8.967  1.00  0.00      AP1  C
ATOM   1115  HA  ALA A 235       9.637  -4.512  -9.820  1.00  0.00      AP1  H
ATOM   1116  CB  ALA A 235      11.056  -5.466  -8.521  1.00  0.00      AP1  C
ATOM   1117  HB1 ALA A 235      11.538  -4.521  -8.192  1.00  0.00      AP1  H
ATOM   1118  HB2 ALA A 235      11.077  -6.176  -7.666  1.00  0.00      AP1  H
ATOM   1119  HB3 ALA A 235      11.663  -5.891  -9.349  1.00  0.00      AP1  H
ATOM   1120  C   ALA A 235       9.036  -6.486  -9.465  1.00  0.00      AP1  C
ATOM   1121  O   ALA A 235       8.858  -6.658 -10.670  1.00  0.00      AP1  O
ATOM   1122  N   LEU A 236       8.774  -7.445  -8.541  1.00  0.00      AP1  N
ATOM   1123  HN  LEU A 236       8.921  -7.259  -7.572  1.00  0.00      AP1  H
ATOM   1124  CA  LEU A 236       8.279  -8.777  -8.823  1.00  0.00      AP1  C
ATOM   1125  HA  LEU A 236       8.832  -9.116  -9.689  1.00  0.00      AP1  H
ATOM   1126  CB  LEU A 236       8.463  -9.719  -7.619  1.00  0.00      AP1  C
ATOM   1127  HB1 LEU A 236       7.897  -9.277  -6.766  1.00  0.00      AP1  H
ATOM   1128  HB2 LEU A 236       7.972 -10.692  -7.843  1.00  0.00      AP1  H
ATOM   1129  CG  LEU A 236       9.934  -9.921  -7.204  1.00  0.00      AP1  C
ATOM   1130  HG  LEU A 236      10.273  -8.903  -6.892  1.00  0.00      AP1  H
ATOM   1131  CD1 LEU A 236      10.058 -10.869  -5.997  1.00  0.00      AP1  C
ATOM   1132 HD11 LEU A 236      11.126 -11.040  -5.743  1.00  0.00      AP1  H
ATOM   1133 HD12 LEU A 236       9.553 -10.437  -5.107  1.00  0.00      AP1  H
ATOM   1134 HD13 LEU A 236       9.593 -11.853  -6.221  1.00  0.00      AP1  H
ATOM   1135  CD2 LEU A 236      10.791 -10.361  -8.400  1.00  0.00      AP1  C
ATOM   1136 HD21 LEU A 236      11.851 -10.485  -8.090  1.00  0.00      AP1  H
ATOM   1137 HD22 LEU A 236      10.447 -11.329  -8.816  1.00  0.00      AP1  H
ATOM   1138 HD23 LEU A 236      10.752  -9.599  -9.208  1.00  0.00      AP1  H
ATOM   1139  C   LEU A 236       6.816  -8.814  -9.175  1.00  0.00      AP1  C
ATOM   1140  O   LEU A 236       6.429  -9.355 -10.212  1.00  0.00      AP1  O
ATOM   1141  N   GLY A 237       5.966  -8.182  -8.335  1.00  0.00      AP1  N
ATOM   1142  HN  GLY A 237       6.282  -7.671  -7.537  1.00  0.00      AP1  H
ATOM   1143  CA  GLY A 237       4.541  -8.204  -8.536  1.00  0.00      AP1  C
ATOM   1144  HA1 GLY A 237       4.376  -8.319  -9.599  1.00  0.00      AP1  H
ATOM   1145  HA2 GLY A 237       4.147  -7.285  -8.122  1.00  0.00      AP1  H
ATOM   1146  C   GLY A 237       3.866  -9.362  -7.829  1.00  0.00      AP1  C
ATOM   1147  O   GLY A 237       3.050 -10.051  -8.439  1.00  0.00      AP1  O
ATOM   1148  N   GLU A 238       4.192  -9.637  -6.540  1.00  0.00      AP1  N
ATOM   1149  HN  GLU A 238       4.885  -9.166  -6.001  1.00  0.00      AP1  H
ATOM   1150  CA  GLU A 238       3.511 -10.697  -5.826  1.00  0.00      AP1  C
ATOM   1151  HA  GLU A 238       2.542 -10.853  -6.284  1.00  0.00      AP1  H
ATOM   1152  CB  GLU A 238       4.270 -12.033  -5.866  1.00  0.00      AP1  C
ATOM   1153  HB1 GLU A 238       3.723 -12.763  -5.225  1.00  0.00      AP1  H
ATOM   1154  HB2 GLU A 238       4.243 -12.452  -6.897  1.00  0.00      AP1  H
ATOM   1155  CG  GLU A 238       5.715 -11.939  -5.384  1.00  0.00      AP1  C
ATOM   1156  HG1 GLU A 238       6.271 -11.229  -6.022  1.00  0.00      AP1  H
ATOM   1157  HG2 GLU A 238       5.761 -11.596  -4.331  1.00  0.00      AP1  H
ATOM   1158  CD  GLU A 238       6.337 -13.320  -5.548  1.00  0.00      AP1  C
ATOM   1159  OE1 GLU A 238       5.938 -14.252  -4.799  1.00  0.00      AP1  O
ATOM   1160  OE2 GLU A 238       7.220 -13.458  -6.435  1.00  0.00      AP1  O
ATOM   1161  C   GLU A 238       3.268 -10.291  -4.387  1.00  0.00      AP1  C
ATOM   1162  O   GLU A 238       3.925  -9.387  -3.875  1.00  0.00      AP1  O
ATOM   1163  N   PRO A 239       2.298 -10.907  -3.727  1.00  0.00      AP1  N
ATOM   1164  CD  PRO A 239       1.100 -11.344  -4.430  1.00  0.00      AP1  C
ATOM   1165  HD1 PRO A 239       1.184 -12.410  -4.742  1.00  0.00      AP1  H
ATOM   1166  HD2 PRO A 239       0.912 -10.717  -5.332  1.00  0.00      AP1  H
ATOM   1167  CA  PRO A 239       2.014 -10.571  -2.349  1.00  0.00      AP1  C
ATOM   1168  HA  PRO A 239       1.884  -9.500  -2.247  1.00  0.00      AP1  H
ATOM   1169  CB  PRO A 239       0.634 -11.150  -2.046  1.00  0.00      AP1  C
ATOM   1170  HB1 PRO A 239       0.042 -10.505  -1.359  1.00  0.00      AP1  H
ATOM   1171  HB2 PRO A 239       0.684 -12.187  -1.644  1.00  0.00      AP1  H
ATOM   1172  CG  PRO A 239      -0.053 -11.179  -3.424  1.00  0.00      AP1  C
ATOM   1173  HG1 PRO A 239      -0.635 -10.250  -3.583  1.00  0.00      AP1  H
ATOM   1174  HG2 PRO A 239      -0.752 -12.041  -3.523  1.00  0.00      AP1  H
ATOM   1175  C   PRO A 239       3.095 -11.025  -1.412  1.00  0.00      AP1  C
ATOM   1176  O   PRO A 239       3.387 -12.220  -1.377  1.00  0.00      AP1  O
ATOM   1177  N   LEU A 240       3.644 -10.102  -0.593  1.00  0.00      AP1  N
ATOM   1178  HN  LEU A 240       3.341  -9.152  -0.549  1.00  0.00      AP1  H
ATOM   1179  CA  LEU A 240       4.728 -10.418   0.297  1.00  0.00      AP1  C
ATOM   1180  HA  LEU A 240       4.784 -11.495   0.393  1.00  0.00      AP1  H
ATOM   1181  CB  LEU A 240       6.052  -9.777  -0.160  1.00  0.00      AP1  C
ATOM   1182  HB1 LEU A 240       6.218 -10.083  -1.219  1.00  0.00      AP1  H
ATOM   1183  HB2 LEU A 240       5.932  -8.671  -0.175  1.00  0.00      AP1  H
ATOM   1184  CG  LEU A 240       7.286 -10.174   0.668  1.00  0.00      AP1  C
ATOM   1185  HG  LEU A 240       6.981 -10.015   1.731  1.00  0.00      AP1  H
ATOM   1186  CD1 LEU A 240       7.633 -11.660   0.474  1.00  0.00      AP1  C
ATOM   1187 HD11 LEU A 240       8.553 -11.922   1.039  1.00  0.00      AP1  H
ATOM   1188 HD12 LEU A 240       6.805 -12.306   0.837  1.00  0.00      AP1  H
ATOM   1189 HD13 LEU A 240       7.809 -11.885  -0.599  1.00  0.00      AP1  H
ATOM   1190  CD2 LEU A 240       8.472  -9.244   0.369  1.00  0.00      AP1  C
ATOM   1191 HD21 LEU A 240       9.351  -9.529   0.987  1.00  0.00      AP1  H
ATOM   1192 HD22 LEU A 240       8.777  -9.298  -0.696  1.00  0.00      AP1  H
ATOM   1193 HD23 LEU A 240       8.209  -8.190   0.605  1.00  0.00      AP1  H
ATOM   1194  C   LEU A 240       4.389  -9.859   1.650  1.00  0.00      AP1  C
ATOM   1195  O   LEU A 240       3.563  -8.956   1.762  1.00  0.00      AP1  O
ATOM   1196  N   ASN A 241       5.023 -10.388   2.723  1.00  0.00      AP1  N
ATOM   1197  HN  ASN A 241       5.721 -11.101   2.667  1.00  0.00      AP1  H
ATOM   1198  CA  ASN A 241       4.727  -9.946   4.063  1.00  0.00      AP1  C
ATOM   1199  HA  ASN A 241       3.944  -9.200   3.978  1.00  0.00      AP1  H
ATOM   1200  CB  ASN A 241       4.372 -11.106   5.009  1.00  0.00      AP1  C
ATOM   1201  HB1 ASN A 241       5.217 -11.829   4.993  1.00  0.00      AP1  H
ATOM   1202  HB2 ASN A 241       4.269 -10.737   6.050  1.00  0.00      AP1  H
ATOM   1203  CG  ASN A 241       3.103 -11.776   4.499  1.00  0.00      AP1  C
ATOM   1204  OD1 ASN A 241       3.123 -12.525   3.522  1.00  0.00      AP1  O
ATOM   1205  ND2 ASN A 241       1.962 -11.516   5.189  1.00  0.00      AP1  N
ATOM   1206 HD21 ASN A 241       1.126 -11.957   4.874  1.00  0.00      AP1  H
ATOM   1207 HD22 ASN A 241       1.988 -10.930   5.993  1.00  0.00      AP1  H
ATOM   1208  C   ASN A 241       5.937  -9.272   4.646  1.00  0.00      AP1  C
ATOM   1209  O   ASN A 241       7.069  -9.676   4.382  1.00  0.00      AP1  O
ATOM   1210  N   ILE A 242       5.723  -8.204   5.452  1.00  0.00      AP1  N
ATOM   1211  HN  ILE A 242       4.821  -7.838   5.670  1.00  0.00      AP1  H
ATOM   1212  CA  ILE A 242       6.814  -7.496   6.073  1.00  0.00      AP1  C
ATOM   1213  HA  ILE A 242       7.717  -8.061   5.880  1.00  0.00      AP1  H
ATOM   1214  CB  ILE A 242       6.923  -6.057   5.641  1.00  0.00      AP1  C
ATOM   1215  HB  ILE A 242       5.894  -5.641   5.791  1.00  0.00      AP1  H
ATOM   1216  CG2 ILE A 242       7.995  -5.377   6.509  1.00  0.00      AP1  C
ATOM   1217 HG21 ILE A 242       8.001  -4.281   6.335  1.00  0.00      AP1  H
ATOM   1218 HG22 ILE A 242       7.796  -5.545   7.588  1.00  0.00      AP1  H
ATOM   1219 HG23 ILE A 242       9.006  -5.771   6.273  1.00  0.00      AP1  H
ATOM   1220  CG1 ILE A 242       7.224  -5.967   4.137  1.00  0.00      AP1  C
ATOM   1221 HG11 ILE A 242       6.402  -6.445   3.559  1.00  0.00      AP1  H
ATOM   1222 HG12 ILE A 242       7.255  -4.894   3.839  1.00  0.00      AP1  H
ATOM   1223  CD  ILE A 242       8.552  -6.611   3.744  1.00  0.00      AP1  C
ATOM   1224  HD1 ILE A 242       8.745  -6.466   2.659  1.00  0.00      AP1  H
ATOM   1225  HD2 ILE A 242       9.392  -6.154   4.311  1.00  0.00      AP1  H
ATOM   1226  HD3 ILE A 242       8.541  -7.702   3.948  1.00  0.00      AP1  H
ATOM   1227  C   ILE A 242       6.610  -7.497   7.560  1.00  0.00      AP1  C
ATOM   1228  O   ILE A 242       5.551  -7.120   8.060  1.00  0.00      AP1  O
ATOM   1229  N   LYS A 243       7.636  -7.974   8.296  1.00  0.00      AP1  N
ATOM   1230  HN  LYS A 243       8.472  -8.313   7.866  1.00  0.00      AP1  H
ATOM   1231  CA  LYS A 243       7.620  -8.036   9.729  1.00  0.00      AP1  C
ATOM   1232  HA  LYS A 243       6.650  -8.418  10.023  1.00  0.00      AP1  H
ATOM   1233  CB  LYS A 243       8.726  -8.937  10.298  1.00  0.00      AP1  C
ATOM   1234  HB1 LYS A 243       8.794  -9.831   9.636  1.00  0.00      AP1  H
ATOM   1235  HB2 LYS A 243       9.703  -8.410  10.213  1.00  0.00      AP1  H
ATOM   1236  CG  LYS A 243       8.458  -9.383  11.735  1.00  0.00      AP1  C
ATOM   1237  HG1 LYS A 243       8.658  -8.531  12.424  1.00  0.00      AP1  H
ATOM   1238  HG2 LYS A 243       7.380  -9.647  11.838  1.00  0.00      AP1  H
ATOM   1239  CD  LYS A 243       9.321 -10.567  12.172  1.00  0.00      AP1  C
ATOM   1240  HD1 LYS A 243      10.373 -10.216  12.278  1.00  0.00      AP1  H
ATOM   1241  HD2 LYS A 243       8.976 -10.894  13.180  1.00  0.00      AP1  H
ATOM   1242  CE  LYS A 243       9.258 -11.745  11.199  1.00  0.00      AP1  C
ATOM   1243  HE1 LYS A 243       9.667 -11.453  10.206  1.00  0.00      AP1  H
ATOM   1244  HE2 LYS A 243       9.851 -12.603  11.585  1.00  0.00      AP1  H
ATOM   1245  NZ  LYS A 243       7.856 -12.178  11.024  1.00  0.00      AP1  N
ATOM   1246  HZ1 LYS A 243       7.811 -12.979  10.361  1.00  0.00      AP1  H
ATOM   1247  HZ2 LYS A 243       7.465 -12.468  11.943  1.00  0.00      AP1  H
ATOM   1248  HZ3 LYS A 243       7.295 -11.387  10.648  1.00  0.00      AP1  H
ATOM   1249  C   LYS A 243       7.762  -6.663  10.328  1.00  0.00      AP1  C
ATOM   1250  O   LYS A 243       7.181  -6.401  11.377  1.00  0.00      AP1  O
ATOM   1251  N   ASP A 244       8.576  -5.767   9.715  1.00  0.00      AP1  N
ATOM   1252  HN  ASP A 244       9.096  -5.928   8.880  1.00  0.00      AP1  H
ATOM   1253  CA  ASP A 244       8.766  -4.437  10.250  1.00  0.00      AP1  C
ATOM   1254  HA  ASP A 244       7.785  -4.006  10.413  1.00  0.00      AP1  H
ATOM   1255  CB  ASP A 244       9.602  -4.454  11.543  1.00  0.00      AP1  C
ATOM   1256  HB1 ASP A 244       9.858  -3.413  11.826  1.00  0.00      AP1  H
ATOM   1257  HB2 ASP A 244       9.027  -4.910  12.374  1.00  0.00      AP1  H
ATOM   1258  CG  ASP A 244      10.880  -5.240  11.270  1.00  0.00      AP1  C
ATOM   1259  OD1 ASP A 244      10.761  -6.469  11.019  1.00  0.00      AP1  O
ATOM   1260  OD2 ASP A 244      11.985  -4.639  11.324  1.00  0.00      AP1  O
ATOM   1261  C   ASP A 244       9.461  -3.567   9.227  1.00  0.00      AP1  C
ATOM   1262  O   ASP A 244      10.666  -3.684   9.023  1.00  0.00      AP1  O
ATOM   1263  N   ALA A 245       8.706  -2.685   8.531  1.00  0.00      AP1  N
ATOM   1264  HN  ALA A 245       7.725  -2.580   8.694  1.00  0.00      AP1  H
ATOM   1265  CA  ALA A 245       9.258  -1.833   7.505  1.00  0.00      AP1  C
ATOM   1266  HA  ALA A 245       9.847  -2.435   6.823  1.00  0.00      AP1  H
ATOM   1267  CB  ALA A 245       8.167  -1.131   6.678  1.00  0.00      AP1  C
ATOM   1268  HB1 ALA A 245       7.490  -1.891   6.232  1.00  0.00      AP1  H
ATOM   1269  HB2 ALA A 245       7.553  -0.459   7.316  1.00  0.00      AP1  H
ATOM   1270  HB3 ALA A 245       8.603  -0.532   5.850  1.00  0.00      AP1  H
ATOM   1271  C   ALA A 245      10.177  -0.754   8.022  1.00  0.00      AP1  C
ATOM   1272  O   ALA A 245      11.315  -0.636   7.572  1.00  0.00      AP1  O
ATOM   1273  N   TYR A 246       9.735   0.029   9.027  1.00  0.00      AP1  N
ATOM   1274  HN  TYR A 246       8.868  -0.125   9.499  1.00  0.00      AP1  H
ATOM   1275  CA  TYR A 246      10.486   1.164   9.507  1.00  0.00      AP1  C
ATOM   1276  HA  TYR A 246      10.729   1.774   8.646  1.00  0.00      AP1  H
ATOM   1277  CB  TYR A 246       9.745   2.011  10.558  1.00  0.00      AP1  C
ATOM   1278  HB1 TYR A 246       9.307   1.337  11.326  1.00  0.00      AP1  H
ATOM   1279  HB2 TYR A 246      10.450   2.692  11.082  1.00  0.00      AP1  H
ATOM   1280  CG  TYR A 246       8.657   2.742   9.845  1.00  0.00      AP1  C
ATOM   1281  CD1 TYR A 246       8.939   3.899   9.155  1.00  0.00      AP1  C
ATOM   1282  HD1 TYR A 246       9.948   4.287   9.146  1.00  0.00      AP1  H
ATOM   1283  CE1 TYR A 246       7.947   4.583   8.492  1.00  0.00      AP1  C
ATOM   1284  HE1 TYR A 246       8.171   5.495   7.958  1.00  0.00      AP1  H
ATOM   1285  CZ  TYR A 246       6.657   4.109   8.513  1.00  0.00      AP1  C
ATOM   1286  OH  TYR A 246       5.633   4.802   7.834  1.00  0.00      AP1  O
ATOM   1287  HH  TYR A 246       4.833   4.278   7.908  1.00  0.00      AP1  H
ATOM   1288  CD2 TYR A 246       7.363   2.277   9.865  1.00  0.00      AP1  C
ATOM   1289  HD2 TYR A 246       7.116   1.392  10.435  1.00  0.00      AP1  H
ATOM   1290  CE2 TYR A 246       6.366   2.957   9.204  1.00  0.00      AP1  C
ATOM   1291  HE2 TYR A 246       5.350   2.594   9.248  1.00  0.00      AP1  H
ATOM   1292  C   TYR A 246      11.777   0.701  10.097  1.00  0.00      AP1  C
ATOM   1293  O   TYR A 246      12.758   1.442  10.116  1.00  0.00      AP1  O
ATOM   1294  N   GLU A 247      11.755  -0.488  10.716  1.00  0.00      AP1  N
ATOM   1295  HN  GLU A 247      10.914  -1.017  10.781  1.00  0.00      AP1  H
ATOM   1296  CA  GLU A 247      12.888  -1.116  11.332  1.00  0.00      AP1  C
ATOM   1297  HA  GLU A 247      13.449  -0.335  11.830  1.00  0.00      AP1  H
ATOM   1298  CB  GLU A 247      12.478  -2.157  12.382  1.00  0.00      AP1  C
ATOM   1299  HB1 GLU A 247      11.878  -2.946  11.873  1.00  0.00      AP1  H
ATOM   1300  HB2 GLU A 247      13.383  -2.670  12.779  1.00  0.00      AP1  H
ATOM   1301  CG  GLU A 247      11.659  -1.566  13.533  1.00  0.00      AP1  C
ATOM   1302  HG1 GLU A 247      10.784  -1.029  13.125  1.00  0.00      AP1  H
ATOM   1303  HG2 GLU A 247      11.310  -2.361  14.222  1.00  0.00      AP1  H
ATOM   1304  CD  GLU A 247      12.498  -0.546  14.293  1.00  0.00      AP1  C
ATOM   1305  OE1 GLU A 247      13.617  -0.212  13.821  1.00  0.00      AP1  O
ATOM   1306  OE2 GLU A 247      12.019  -0.083  15.362  1.00  0.00      AP1  O
ATOM   1307  C   GLU A 247      13.824  -1.785  10.351  1.00  0.00      AP1  C
ATOM   1308  O   GLU A 247      14.984  -2.001  10.692  1.00  0.00      AP1  O
ATOM   1309  N   ASP A 248      13.353  -2.189   9.146  1.00  0.00      AP1  N
ATOM   1310  HN  ASP A 248      12.442  -1.988   8.796  1.00  0.00      AP1  H
ATOM   1311  CA  ASP A 248      14.152  -2.975   8.225  1.00  0.00      AP1  C
ATOM   1312  HA  ASP A 248      14.616  -3.751   8.823  1.00  0.00      AP1  H
ATOM   1313  CB  ASP A 248      13.362  -3.595   7.065  1.00  0.00      AP1  C
ATOM   1314  HB1 ASP A 248      12.600  -2.871   6.714  1.00  0.00      AP1  H
ATOM   1315  HB2 ASP A 248      14.035  -3.832   6.217  1.00  0.00      AP1  H
ATOM   1316  CG  ASP A 248      12.668  -4.849   7.555  1.00  0.00      AP1  C
ATOM   1317  OD1 ASP A 248      12.739  -5.143   8.777  1.00  0.00      AP1  O
ATOM   1318  OD2 ASP A 248      12.061  -5.542   6.696  1.00  0.00      AP1  O
ATOM   1319  C   ASP A 248      15.264  -2.204   7.578  1.00  0.00      AP1  C
ATOM   1320  O   ASP A 248      15.287  -0.976   7.518  1.00  0.00      AP1  O
ATOM   1321  N   PRO A 249      16.218  -2.983   7.112  1.00  0.00      AP1  N
ATOM   1322  CD  PRO A 249      16.408  -4.336   7.605  1.00  0.00      AP1  C
ATOM   1323  HD1 PRO A 249      15.484  -4.949   7.497  1.00  0.00      AP1  H
ATOM   1324  HD2 PRO A 249      16.726  -4.347   8.673  1.00  0.00      AP1  H
ATOM   1325  CA  PRO A 249      17.376  -2.497   6.411  1.00  0.00      AP1  C
ATOM   1326  HA  PRO A 249      17.879  -1.746   7.009  1.00  0.00      AP1  H
ATOM   1327  CB  PRO A 249      18.362  -3.668   6.353  1.00  0.00      AP1  C
ATOM   1328  HB1 PRO A 249      19.186  -3.555   7.093  1.00  0.00      AP1  H
ATOM   1329  HB2 PRO A 249      18.785  -3.805   5.333  1.00  0.00      AP1  H
ATOM   1330  CG  PRO A 249      17.525  -4.907   6.719  1.00  0.00      AP1  C
ATOM   1331  HG1 PRO A 249      18.145  -5.663   7.239  1.00  0.00      AP1  H
ATOM   1332  HG2 PRO A 249      17.071  -5.394   5.825  1.00  0.00      AP1  H
ATOM   1333  C   PRO A 249      17.046  -1.916   5.071  1.00  0.00      AP1  C
ATOM   1334  O   PRO A 249      17.811  -1.074   4.599  1.00  0.00      AP1  O
ATOM   1335  N   ARG A 250      15.955  -2.356   4.413  1.00  0.00      AP1  N
ATOM   1336  HN  ARG A 250      15.333  -3.071   4.724  1.00  0.00      AP1  H
ATOM   1337  CA  ARG A 250      15.654  -1.745   3.149  1.00  0.00      AP1  C
ATOM   1338  HA  ARG A 250      16.377  -0.966   2.938  1.00  0.00      AP1  H
ATOM   1339  CB  ARG A 250      15.568  -2.740   1.978  1.00  0.00      AP1  C
ATOM   1340  HB1 ARG A 250      14.800  -3.498   2.264  1.00  0.00      AP1  H
ATOM   1341  HB2 ARG A 250      15.167  -2.223   1.079  1.00  0.00      AP1  H
ATOM   1342  CG  ARG A 250      16.893  -3.450   1.686  1.00  0.00      AP1  C
ATOM   1343  HG1 ARG A 250      17.726  -2.745   1.899  1.00  0.00      AP1  H
ATOM   1344  HG2 ARG A 250      17.020  -4.290   2.407  1.00  0.00      AP1  H
ATOM   1345  CD  ARG A 250      16.977  -4.027   0.270  1.00  0.00      AP1  C
ATOM   1346  HD1 ARG A 250      16.849  -3.206  -0.473  1.00  0.00      AP1  H
ATOM   1347  HD2 ARG A 250      17.959  -4.523   0.088  1.00  0.00      AP1  H
ATOM   1348  NE  ARG A 250      15.901  -5.048   0.116  1.00  0.00      AP1  N
ATOM   1349  HE  ARG A 250      14.978  -4.675   0.264  1.00  0.00      AP1  H
ATOM   1350  CZ  ARG A 250      16.223  -6.337  -0.195  1.00  0.00      AP1  C
ATOM   1351  NH1 ARG A 250      17.533  -6.692  -0.326  1.00  0.00      AP1  N
ATOM   1352 HH11 ARG A 250      17.782  -7.617  -0.576  1.00  0.00      AP1  H
ATOM   1353 HH12 ARG A 250      18.201  -5.945  -0.292  1.00  0.00      AP1  H
ATOM   1354  NH2 ARG A 250      15.239  -7.264  -0.385  1.00  0.00      AP1  N
ATOM   1355 HH21 ARG A 250      15.477  -8.215  -0.524  1.00  0.00      AP1  H
ATOM   1356 HH22 ARG A 250      14.313  -6.985  -0.168  1.00  0.00      AP1  H
ATOM   1357  C   ARG A 250      14.322  -1.073   3.263  1.00  0.00      AP1  C
ATOM   1358  O   ARG A 250      13.296  -1.649   2.902  1.00  0.00      AP1  O
ATOM   1359  N   PHE A 251      14.313   0.192   3.736  1.00  0.00      AP1  N
ATOM   1360  HN  PHE A 251      15.124   0.710   4.002  1.00  0.00      AP1  H
ATOM   1361  CA  PHE A 251      13.076   0.902   3.892  1.00  0.00      AP1  C
ATOM   1362  HA  PHE A 251      12.391   0.558   3.127  1.00  0.00      AP1  H
ATOM   1363  CB  PHE A 251      12.510   0.864   5.324  1.00  0.00      AP1  C
ATOM   1364  HB1 PHE A 251      11.457   1.221   5.309  1.00  0.00      AP1  H
ATOM   1365  HB2 PHE A 251      12.498  -0.173   5.722  1.00  0.00      AP1  H
ATOM   1366  CG  PHE A 251      13.316   1.788   6.179  1.00  0.00      AP1  C
ATOM   1367  CD1 PHE A 251      14.611   1.493   6.527  1.00  0.00      AP1  C
ATOM   1368  HD1 PHE A 251      15.063   0.575   6.177  1.00  0.00      AP1  H
ATOM   1369  CE1 PHE A 251      15.343   2.345   7.321  1.00  0.00      AP1  C
ATOM   1370  HE1 PHE A 251      16.364   2.101   7.578  1.00  0.00      AP1  H
ATOM   1371  CZ  PHE A 251      14.781   3.510   7.784  1.00  0.00      AP1  C
ATOM   1372  HZ  PHE A 251      15.354   4.191   8.398  1.00  0.00      AP1  H
ATOM   1373  CD2 PHE A 251      12.759   2.954   6.657  1.00  0.00      AP1  C
ATOM   1374  HD2 PHE A 251      11.731   3.196   6.426  1.00  0.00      AP1  H
ATOM   1375  CE2 PHE A 251      13.483   3.812   7.452  1.00  0.00      AP1  C
ATOM   1376  HE2 PHE A 251      13.028   4.723   7.815  1.00  0.00      AP1  H
ATOM   1377  C   PHE A 251      13.366   2.345   3.606  1.00  0.00      AP1  C
ATOM   1378  O   PHE A 251      14.524   2.760   3.622  1.00  0.00      AP1  O
ATOM   1379  N   ASN A 252      12.312   3.149   3.330  1.00  0.00      AP1  N
ATOM   1380  HN  ASN A 252      11.364   2.837   3.279  1.00  0.00      AP1  H
ATOM   1381  CA  ASN A 252      12.491   4.555   3.083  1.00  0.00      AP1  C
ATOM   1382  HA  ASN A 252      13.549   4.710   2.902  1.00  0.00      AP1  H
ATOM   1383  CB  ASN A 252      11.622   5.127   1.947  1.00  0.00      AP1  C
ATOM   1384  HB1 ASN A 252      10.643   4.601   1.970  1.00  0.00      AP1  H
ATOM   1385  HB2 ASN A 252      11.424   6.205   2.118  1.00  0.00      AP1  H
ATOM   1386  CG  ASN A 252      12.312   4.873   0.615  1.00  0.00      AP1  C
ATOM   1387  OD1 ASN A 252      12.027   3.896  -0.077  1.00  0.00      AP1  O
ATOM   1388  ND2 ASN A 252      13.244   5.790   0.240  1.00  0.00      AP1  N
ATOM   1389 HD21 ASN A 252      13.700   5.648  -0.635  1.00  0.00      AP1  H
ATOM   1390 HD22 ASN A 252      13.426   6.580   0.817  1.00  0.00      AP1  H
ATOM   1391  C   ASN A 252      12.125   5.319   4.320  1.00  0.00      AP1  C
ATOM   1392  O   ASN A 252      11.004   5.233   4.818  1.00  0.00      AP1  O
ATOM   1393  N   ALA A 253      13.115   6.067   4.845  1.00  0.00      AP1  N
ATOM   1394  HN  ALA A 253      13.987   6.030   4.357  1.00  0.00      AP1  H
ATOM   1395  CA  ALA A 253      13.094   6.912   6.009  1.00  0.00      AP1  C
ATOM   1396  HA  ALA A 253      12.645   6.385   6.843  1.00  0.00      AP1  H
ATOM   1397  CB  ALA A 253      14.501   7.370   6.430  1.00  0.00      AP1  C
ATOM   1398  HB1 ALA A 253      15.133   6.482   6.646  1.00  0.00      AP1  H
ATOM   1399  HB2 ALA A 253      14.992   7.950   5.618  1.00  0.00      AP1  H
ATOM   1400  HB3 ALA A 253      14.470   8.000   7.345  1.00  0.00      AP1  H
ATOM   1401  C   ALA A 253      12.272   8.150   5.798  1.00  0.00      AP1  C
ATOM   1402  O   ALA A 253      11.785   8.739   6.758  1.00  0.00      AP1  O
ATOM   1403  N   GLU A 254      12.152   8.615   4.541  1.00  0.00      AP1  N
ATOM   1404  HN  GLU A 254      12.471   8.103   3.748  1.00  0.00      AP1  H
ATOM   1405  CA  GLU A 254      11.556   9.887   4.216  1.00  0.00      AP1  C
ATOM   1406  HA  GLU A 254      12.127  10.653   4.726  1.00  0.00      AP1  H
ATOM   1407  CB  GLU A 254      11.483  10.122   2.704  1.00  0.00      AP1  C
ATOM   1408  HB1 GLU A 254      10.819   9.343   2.263  1.00  0.00      AP1  H
ATOM   1409  HB2 GLU A 254      10.988  11.097   2.497  1.00  0.00      AP1  H
ATOM   1410  CG  GLU A 254      12.832  10.072   1.997  1.00  0.00      AP1  C
ATOM   1411  HG1 GLU A 254      13.487  10.868   2.395  1.00  0.00      AP1  H
ATOM   1412  HG2 GLU A 254      13.322   9.089   2.145  1.00  0.00      AP1  H
ATOM   1413  CD  GLU A 254      12.559  10.353   0.528  1.00  0.00      AP1  C
ATOM   1414  OE1 GLU A 254      11.399  10.735   0.218  1.00  0.00      AP1  O
ATOM   1415  OE2 GLU A 254      13.498  10.196  -0.297  1.00  0.00      AP1  O
ATOM   1416  C   GLU A 254      10.136  10.000   4.690  1.00  0.00      AP1  C
ATOM   1417  O   GLU A 254       9.734  11.054   5.177  1.00  0.00      AP1  O
ATOM   1418  N   VAL A 255       9.323   8.941   4.528  1.00  0.00      AP1  N
ATOM   1419  HN  VAL A 255       9.618   8.069   4.146  1.00  0.00      AP1  H
ATOM   1420  CA  VAL A 255       7.934   8.987   4.902  1.00  0.00      AP1  C
ATOM   1421  HA  VAL A 255       7.498   9.869   4.450  1.00  0.00      AP1  H
ATOM   1422  CB  VAL A 255       7.189   7.747   4.494  1.00  0.00      AP1  C
ATOM   1423  HB  VAL A 255       7.668   6.880   5.011  1.00  0.00      AP1  H
ATOM   1424  CG1 VAL A 255       5.722   7.879   4.938  1.00  0.00      AP1  C
ATOM   1425 HG11 VAL A 255       5.139   6.990   4.613  1.00  0.00      AP1  H
ATOM   1426 HG12 VAL A 255       5.633   7.947   6.042  1.00  0.00      AP1  H
ATOM   1427 HG13 VAL A 255       5.255   8.780   4.486  1.00  0.00      AP1  H
ATOM   1428  CG2 VAL A 255       7.365   7.561   2.977  1.00  0.00      AP1  C
ATOM   1429 HG21 VAL A 255       6.797   6.675   2.621  1.00  0.00      AP1  H
ATOM   1430 HG22 VAL A 255       6.998   8.456   2.429  1.00  0.00      AP1  H
ATOM   1431 HG23 VAL A 255       8.431   7.403   2.712  1.00  0.00      AP1  H
ATOM   1432  C   VAL A 255       7.802   9.131   6.391  1.00  0.00      AP1  C
ATOM   1433  O   VAL A 255       6.914   9.826   6.882  1.00  0.00      AP1  O
ATOM   1434  N   ASP A 256       8.708   8.487   7.147  1.00  0.00      AP1  N
ATOM   1435  HN  ASP A 256       9.488   7.987   6.779  1.00  0.00      AP1  H
ATOM   1436  CA  ASP A 256       8.647   8.451   8.579  1.00  0.00      AP1  C
ATOM   1437  HA  ASP A 256       7.678   8.056   8.864  1.00  0.00      AP1  H
ATOM   1438  CB  ASP A 256       9.815   7.657   9.196  1.00  0.00      AP1  C
ATOM   1439  HB1 ASP A 256       9.965   6.722   8.620  1.00  0.00      AP1  H
ATOM   1440  HB2 ASP A 256      10.753   8.246   9.155  1.00  0.00      AP1  H
ATOM   1441  CG  ASP A 256       9.463   7.311  10.636  1.00  0.00      AP1  C
ATOM   1442  OD1 ASP A 256       8.278   6.959  10.889  1.00  0.00      AP1  O
ATOM   1443  OD2 ASP A 256      10.372   7.400  11.503  1.00  0.00      AP1  O
ATOM   1444  C   ASP A 256       8.713   9.852   9.100  1.00  0.00      AP1  C
ATOM   1445  O   ASP A 256       8.111  10.160  10.126  1.00  0.00      AP1  O
ATOM   1446  N   GLN A 257       9.452  10.741   8.415  1.00  0.00      AP1  N
ATOM   1447  HN  GLN A 257       9.939  10.560   7.562  1.00  0.00      AP1  H
ATOM   1448  CA  GLN A 257       9.589  12.082   8.903  1.00  0.00      AP1  C
ATOM   1449  HA  GLN A 257       9.957  12.021   9.920  1.00  0.00      AP1  H
ATOM   1450  CB  GLN A 257      10.503  12.925   8.001  1.00  0.00      AP1  C
ATOM   1451  HB1 GLN A 257      11.475  12.384   7.932  1.00  0.00      AP1  H
ATOM   1452  HB2 GLN A 257      10.085  12.946   6.969  1.00  0.00      AP1  H
ATOM   1453  CG  GLN A 257      10.742  14.339   8.521  1.00  0.00      AP1  C
ATOM   1454  HG1 GLN A 257      11.221  14.964   7.737  1.00  0.00      AP1  H
ATOM   1455  HG2 GLN A 257       9.783  14.821   8.803  1.00  0.00      AP1  H
ATOM   1456  CD  GLN A 257      11.681  14.231   9.709  1.00  0.00      AP1  C
ATOM   1457  OE1 GLN A 257      11.261  14.349  10.859  1.00  0.00      AP1  O
ATOM   1458  NE2 GLN A 257      12.988  13.988   9.425  1.00  0.00      AP1  N
ATOM   1459 HE21 GLN A 257      13.610  13.911  10.199  1.00  0.00      AP1  H
ATOM   1460 HE22 GLN A 257      13.283  13.912   8.478  1.00  0.00      AP1  H
ATOM   1461  C   GLN A 257       8.248  12.758   8.946  1.00  0.00      AP1  C
ATOM   1462  O   GLN A 257       7.884  13.353   9.959  1.00  0.00      AP1  O
ATOM   1463  N   ILE A 258       7.480  12.701   7.839  1.00  0.00      AP1  N
ATOM   1464  HN  ILE A 258       7.744  12.224   7.003  1.00  0.00      AP1  H
ATOM   1465  CA  ILE A 258       6.192  13.337   7.773  1.00  0.00      AP1  C
ATOM   1466  HA  ILE A 258       6.320  14.319   8.210  1.00  0.00      AP1  H
ATOM   1467  CB  ILE A 258       5.669  13.417   6.366  1.00  0.00      AP1  C
ATOM   1468  HB  ILE A 258       4.646  13.859   6.472  1.00  0.00      AP1  H
ATOM   1469  CG2 ILE A 258       6.625  14.313   5.557  1.00  0.00      AP1  C
ATOM   1470 HG21 ILE A 258       6.201  14.531   4.555  1.00  0.00      AP1  H
ATOM   1471 HG22 ILE A 258       6.789  15.283   6.071  1.00  0.00      AP1  H
ATOM   1472 HG23 ILE A 258       7.610  13.819   5.417  1.00  0.00      AP1  H
ATOM   1473  CG1 ILE A 258       5.483  12.011   5.770  1.00  0.00      AP1  C
ATOM   1474 HG11 ILE A 258       6.477  11.548   5.580  1.00  0.00      AP1  H
ATOM   1475 HG12 ILE A 258       4.959  11.370   6.515  1.00  0.00      AP1  H
ATOM   1476  CD  ILE A 258       4.672  11.990   4.475  1.00  0.00      AP1  C
ATOM   1477  HD1 ILE A 258       4.525  10.944   4.129  1.00  0.00      AP1  H
ATOM   1478  HD2 ILE A 258       3.672  12.448   4.631  1.00  0.00      AP1  H
ATOM   1479  HD3 ILE A 258       5.194  12.548   3.669  1.00  0.00      AP1  H
ATOM   1480  C   ILE A 258       5.170  12.620   8.608  1.00  0.00      AP1  C
ATOM   1481  O   ILE A 258       4.428  13.252   9.359  1.00  0.00      AP1  O
ATOM   1482  N   THR A 259       5.088  11.278   8.469  1.00  0.00      AP1  N
ATOM   1483  HN  THR A 259       5.707  10.761   7.879  1.00  0.00      AP1  H
ATOM   1484  CA  THR A 259       4.110  10.472   9.151  1.00  0.00      AP1  C
ATOM   1485  HA  THR A 259       3.165  10.982   9.021  1.00  0.00      AP1  H
ATOM   1486  CB  THR A 259       4.061   9.065   8.624  1.00  0.00      AP1  C
ATOM   1487  HB  THR A 259       3.332   8.517   9.270  1.00  0.00      AP1  H
ATOM   1488  OG1 THR A 259       5.326   8.438   8.773  1.00  0.00      AP1  O
ATOM   1489  HG1 THR A 259       5.219   7.554   8.406  1.00  0.00      AP1  H
ATOM   1490  CG2 THR A 259       3.662   9.109   7.139  1.00  0.00      AP1  C
ATOM   1491 HG21 THR A 259       3.504   8.084   6.742  1.00  0.00      AP1  H
ATOM   1492 HG22 THR A 259       2.715   9.676   7.009  1.00  0.00      AP1  H
ATOM   1493 HG23 THR A 259       4.449   9.601   6.528  1.00  0.00      AP1  H
ATOM   1494  C   THR A 259       4.373  10.429  10.629  1.00  0.00      AP1  C
ATOM   1495  O   THR A 259       3.449  10.562  11.429  1.00  0.00      AP1  O
ATOM   1496  N   GLY A 260       5.637  10.223  11.042  1.00  0.00      AP1  N
ATOM   1497  HN  GLY A 260       6.407  10.078  10.422  1.00  0.00      AP1  H
ATOM   1498  CA  GLY A 260       5.954  10.201  12.443  1.00  0.00      AP1  C
ATOM   1499  HA1 GLY A 260       5.540  11.086  12.906  1.00  0.00      AP1  H
ATOM   1500  HA2 GLY A 260       7.025  10.099  12.559  1.00  0.00      AP1  H
ATOM   1501  C   GLY A 260       5.305   9.003  13.069  1.00  0.00      AP1  C
ATOM   1502  O   GLY A 260       5.011   9.011  14.264  1.00  0.00      AP1  O
ATOM   1503  N   TYR A 261       5.066   7.938  12.279  1.00  0.00      AP1  N
ATOM   1504  HN  TYR A 261       5.325   7.874  11.317  1.00  0.00      AP1  H
ATOM   1505  CA  TYR A 261       4.395   6.779  12.793  1.00  0.00      AP1  C
ATOM   1506  HA  TYR A 261       4.334   6.879  13.870  1.00  0.00      AP1  H
ATOM   1507  CB  TYR A 261       3.026   6.592  12.109  1.00  0.00      AP1  C
ATOM   1508  HB1 TYR A 261       2.410   7.503  12.271  1.00  0.00      AP1  H
ATOM   1509  HB2 TYR A 261       3.149   6.469  11.011  1.00  0.00      AP1  H
ATOM   1510  CG  TYR A 261       2.298   5.432  12.693  1.00  0.00      AP1  C
ATOM   1511  CD1 TYR A 261       1.677   5.539  13.918  1.00  0.00      AP1  C
ATOM   1512  HD1 TYR A 261       1.740   6.465  14.473  1.00  0.00      AP1  H
ATOM   1513  CE1 TYR A 261       0.995   4.473  14.453  1.00  0.00      AP1  C
ATOM   1514  HE1 TYR A 261       0.514   4.556  15.416  1.00  0.00      AP1  H
ATOM   1515  CZ  TYR A 261       0.929   3.288  13.761  1.00  0.00      AP1  C
ATOM   1516  OH  TYR A 261       0.231   2.192  14.307  1.00  0.00      AP1  O
ATOM   1517  HH  TYR A 261       0.237   1.491  13.652  1.00  0.00      AP1  H
ATOM   1518  CD2 TYR A 261       2.216   4.245  12.004  1.00  0.00      AP1  C
ATOM   1519  HD2 TYR A 261       2.722   4.135  11.055  1.00  0.00      AP1  H
ATOM   1520  CE2 TYR A 261       1.536   3.174  12.532  1.00  0.00      AP1  C
ATOM   1521  HE2 TYR A 261       1.500   2.242  11.989  1.00  0.00      AP1  H
ATOM   1522  C   TYR A 261       5.253   5.581  12.508  1.00  0.00      AP1  C
ATOM   1523  O   TYR A 261       5.845   5.466  11.434  1.00  0.00      AP1  O
ATOM   1524  N   LYS A 262       5.359   4.656  13.486  1.00  0.00      AP1  N
ATOM   1525  HN  LYS A 262       4.917   4.719  14.380  1.00  0.00      AP1  H
ATOM   1526  CA  LYS A 262       6.152   3.477  13.280  1.00  0.00      AP1  C
ATOM   1527  HA  LYS A 262       6.551   3.501  12.273  1.00  0.00      AP1  H
ATOM   1528  CB  LYS A 262       7.277   3.318  14.315  1.00  0.00      AP1  C
ATOM   1529  HB1 LYS A 262       6.805   3.371  15.323  1.00  0.00      AP1  H
ATOM   1530  HB2 LYS A 262       7.709   2.296  14.226  1.00  0.00      AP1  H
ATOM   1531  CG  LYS A 262       8.348   4.403  14.180  1.00  0.00      AP1  C
ATOM   1532  HG1 LYS A 262       8.954   4.206  13.266  1.00  0.00      AP1  H
ATOM   1533  HG2 LYS A 262       7.849   5.390  14.041  1.00  0.00      AP1  H
ATOM   1534  CD  LYS A 262       9.307   4.490  15.367  1.00  0.00      AP1  C
ATOM   1535  HD1 LYS A 262       8.710   4.674  16.289  1.00  0.00      AP1  H
ATOM   1536  HD2 LYS A 262       9.805   3.500  15.484  1.00  0.00      AP1  H
ATOM   1537  CE  LYS A 262      10.369   5.581  15.209  1.00  0.00      AP1  C
ATOM   1538  HE1 LYS A 262       9.889   6.571  15.039  1.00  0.00      AP1  H
ATOM   1539  HE2 LYS A 262      11.000   5.648  16.123  1.00  0.00      AP1  H
ATOM   1540  NZ  LYS A 262      11.242   5.279  14.056  1.00  0.00      AP1  N
ATOM   1541  HZ1 LYS A 262      11.962   6.023  13.950  1.00  0.00      AP1  H
ATOM   1542  HZ2 LYS A 262      11.711   4.363  14.206  1.00  0.00      AP1  H
ATOM   1543  HZ3 LYS A 262      10.667   5.230  13.191  1.00  0.00      AP1  H
ATOM   1544  C   LYS A 262       5.245   2.289  13.373  1.00  0.00      AP1  C
ATOM   1545  O   LYS A 262       4.551   2.101  14.370  1.00  0.00      AP1  O
ATOM   1546  N   THR A 263       5.240   1.444  12.320  1.00  0.00      AP1  N
ATOM   1547  HN  THR A 263       5.829   1.531  11.517  1.00  0.00      AP1  H
ATOM   1548  CA  THR A 263       4.350   0.314  12.280  1.00  0.00      AP1  C
ATOM   1549  HA  THR A 263       3.595   0.499  13.033  1.00  0.00      AP1  H
ATOM   1550  CB  THR A 263       3.767   0.079  10.912  1.00  0.00      AP1  C
ATOM   1551  HB  THR A 263       3.264   1.033  10.621  1.00  0.00      AP1  H
ATOM   1552  OG1 THR A 263       2.772  -0.933  10.957  1.00  0.00      AP1  O
ATOM   1553  HG1 THR A 263       2.462  -1.029  10.050  1.00  0.00      AP1  H
ATOM   1554  CG2 THR A 263       4.900  -0.330   9.956  1.00  0.00      AP1  C
ATOM   1555 HG21 THR A 263       4.529  -0.402   8.912  1.00  0.00      AP1  H
ATOM   1556 HG22 THR A 263       5.716   0.423   9.978  1.00  0.00      AP1  H
ATOM   1557 HG23 THR A 263       5.328  -1.315  10.241  1.00  0.00      AP1  H
ATOM   1558  C   THR A 263       5.065  -0.937  12.692  1.00  0.00      AP1  C
ATOM   1559  O   THR A 263       6.238  -1.139  12.382  1.00  0.00      AP1  O
ATOM   1560  N   GLN A 264       4.360  -1.783  13.472  1.00  0.00      AP1  N
ATOM   1561  HN  GLN A 264       3.441  -1.543  13.780  1.00  0.00      AP1  H
ATOM   1562  CA  GLN A 264       4.824  -3.063  13.928  1.00  0.00      AP1  C
ATOM   1563  HA  GLN A 264       5.853  -2.934  14.242  1.00  0.00      AP1  H
ATOM   1564  CB  GLN A 264       4.002  -3.629  15.100  1.00  0.00      AP1  C
ATOM   1565  HB1 GLN A 264       2.932  -3.599  14.787  1.00  0.00      AP1  H
ATOM   1566  HB2 GLN A 264       4.254  -4.705  15.242  1.00  0.00      AP1  H
ATOM   1567  CG  GLN A 264       4.193  -2.833  16.392  1.00  0.00      AP1  C
ATOM   1568  HG1 GLN A 264       5.263  -2.833  16.692  1.00  0.00      AP1  H
ATOM   1569  HG2 GLN A 264       3.878  -1.778  16.254  1.00  0.00      AP1  H
ATOM   1570  CD  GLN A 264       3.387  -3.495  17.498  1.00  0.00      AP1  C
ATOM   1571  OE1 GLN A 264       2.159  -3.444  17.507  1.00  0.00      AP1  O
ATOM   1572  NE2 GLN A 264       4.102  -4.132  18.464  1.00  0.00      AP1  N
ATOM   1573 HE21 GLN A 264       3.583  -4.573  19.191  1.00  0.00      AP1  H
ATOM   1574 HE22 GLN A 264       5.096  -4.127  18.429  1.00  0.00      AP1  H
ATOM   1575  C   GLN A 264       4.814  -4.070  12.815  1.00  0.00      AP1  C
ATOM   1576  O   GLN A 264       5.675  -4.945  12.783  1.00  0.00      AP1  O
ATOM   1577  N   SER A 265       3.816  -4.021  11.901  1.00  0.00      AP1  N
ATOM   1578  HN  SER A 265       3.068  -3.357  11.895  1.00  0.00      AP1  H
ATOM   1579  CA  SER A 265       3.767  -4.977  10.819  1.00  0.00      AP1  C
ATOM   1580  HA  SER A 265       4.788  -5.165  10.515  1.00  0.00      AP1  H
ATOM   1581  CB  SER A 265       2.994  -6.261  11.171  1.00  0.00      AP1  C
ATOM   1582  HB1 SER A 265       1.970  -5.970  11.500  1.00  0.00      AP1  H
ATOM   1583  HB2 SER A 265       2.877  -6.903  10.269  1.00  0.00      AP1  H
ATOM   1584  OG  SER A 265       3.641  -6.957  12.226  1.00  0.00      AP1  O
ATOM   1585  HG1 SER A 265       3.017  -7.615  12.556  1.00  0.00      AP1  H
ATOM   1586  C   SER A 265       3.059  -4.350   9.646  1.00  0.00      AP1  C
ATOM   1587  O   SER A 265       2.138  -3.554   9.824  1.00  0.00      AP1  O
ATOM   1588  N   ILE A 266       3.475  -4.693   8.404  1.00  0.00      AP1  N
ATOM   1589  HN  ILE A 266       4.211  -5.340   8.216  1.00  0.00      AP1  H
ATOM   1590  CA  ILE A 266       2.867  -4.131   7.223  1.00  0.00      AP1  C
ATOM   1591  HA  ILE A 266       1.858  -3.841   7.488  1.00  0.00      AP1  H
ATOM   1592  CB  ILE A 266       3.665  -2.959   6.704  1.00  0.00      AP1  C
ATOM   1593  HB  ILE A 266       3.671  -2.227   7.551  1.00  0.00      AP1  H
ATOM   1594  CG2 ILE A 266       5.081  -3.465   6.402  1.00  0.00      AP1  C
ATOM   1595 HG21 ILE A 266       5.757  -2.617   6.165  1.00  0.00      AP1  H
ATOM   1596 HG22 ILE A 266       5.506  -3.999   7.278  1.00  0.00      AP1  H
ATOM   1597 HG23 ILE A 266       5.079  -4.159   5.535  1.00  0.00      AP1  H
ATOM   1598  CG1 ILE A 266       2.984  -2.232   5.529  1.00  0.00      AP1  C
ATOM   1599 HG11 ILE A 266       1.931  -1.989   5.796  1.00  0.00      AP1  H
ATOM   1600 HG12 ILE A 266       3.510  -1.266   5.349  1.00  0.00      AP1  H
ATOM   1601  CD  ILE A 266       2.981  -3.006   4.215  1.00  0.00      AP1  C
ATOM   1602  HD1 ILE A 266       2.526  -2.393   3.407  1.00  0.00      AP1  H
ATOM   1603  HD2 ILE A 266       4.018  -3.267   3.911  1.00  0.00      AP1  H
ATOM   1604  HD3 ILE A 266       2.394  -3.944   4.307  1.00  0.00      AP1  H
ATOM   1605  C   ILE A 266       2.750  -5.204   6.171  1.00  0.00      AP1  C
ATOM   1606  O   ILE A 266       3.633  -6.051   6.039  1.00  0.00      AP1  O
ATOM   1607  N   LEU A 267       1.644  -5.199   5.387  1.00  0.00      AP1  N
ATOM   1608  HN  LEU A 267       0.918  -4.515   5.422  1.00  0.00      AP1  H
ATOM   1609  CA  LEU A 267       1.437  -6.231   4.406  1.00  0.00      AP1  C
ATOM   1610  HA  LEU A 267       2.152  -7.024   4.585  1.00  0.00      AP1  H
ATOM   1611  CB  LEU A 267      -0.022  -6.730   4.404  1.00  0.00      AP1  C
ATOM   1612  HB1 LEU A 267      -0.357  -6.771   5.466  1.00  0.00      AP1  H
ATOM   1613  HB2 LEU A 267      -0.664  -5.969   3.908  1.00  0.00      AP1  H
ATOM   1614  CG  LEU A 267      -0.247  -8.114   3.767  1.00  0.00      AP1  C
ATOM   1615  HG  LEU A 267      -1.358  -8.225   3.774  1.00  0.00      AP1  H
ATOM   1616  CD1 LEU A 267       0.236  -8.192   2.313  1.00  0.00      AP1  C
ATOM   1617 HD11 LEU A 267       0.098  -9.219   1.911  1.00  0.00      AP1  H
ATOM   1618 HD12 LEU A 267      -0.336  -7.487   1.672  1.00  0.00      AP1  H
ATOM   1619 HD13 LEU A 267       1.314  -7.934   2.243  1.00  0.00      AP1  H
ATOM   1620  CD2 LEU A 267       0.345  -9.210   4.662  1.00  0.00      AP1  C
ATOM   1621 HD21 LEU A 267       0.168 -10.212   4.214  1.00  0.00      AP1  H
ATOM   1622 HD22 LEU A 267       1.439  -9.088   4.790  1.00  0.00      AP1  H
ATOM   1623 HD23 LEU A 267      -0.129  -9.190   5.667  1.00  0.00      AP1  H
ATOM   1624  C   LEU A 267       1.749  -5.633   3.057  1.00  0.00      AP1  C
ATOM   1625  O   LEU A 267       1.245  -4.563   2.713  1.00  0.00      AP1  O
ATOM   1626  N   CYS A 268       2.600  -6.314   2.254  1.00  0.00      AP1  N
ATOM   1627  HN  CYS A 268       3.009  -7.197   2.475  1.00  0.00      AP1  H
ATOM   1628  CA  CYS A 268       2.981  -5.776   0.974  1.00  0.00      AP1  C
ATOM   1629  HA  CYS A 268       2.619  -4.755   0.930  1.00  0.00      AP1  H
ATOM   1630  CB  CYS A 268       4.495  -5.849   0.708  1.00  0.00      AP1  C
ATOM   1631  HB1 CYS A 268       4.803  -6.911   0.843  1.00  0.00      AP1  H
ATOM   1632  HB2 CYS A 268       4.703  -5.601  -0.356  1.00  0.00      AP1  H
ATOM   1633  SG  CYS A 268       5.449  -4.801   1.851  1.00  0.00      AP1  S
ATOM   1634  HG1 CYS A 268       6.663  -5.139   1.413  1.00  0.00      AP1  H
ATOM   1635  C   CYS A 268       2.293  -6.551  -0.111  1.00  0.00      AP1  C
ATOM   1636  O   CYS A 268       2.553  -7.741  -0.289  1.00  0.00      AP1  O
ATOM   1637  N   MET A 269       1.396  -5.883  -0.873  1.00  0.00      AP1  N
ATOM   1638  HN  MET A 269       1.179  -4.918  -0.744  1.00  0.00      AP1  H
ATOM   1639  CA  MET A 269       0.672  -6.518  -1.945  1.00  0.00      AP1  C
ATOM   1640  HA  MET A 269       1.259  -7.359  -2.294  1.00  0.00      AP1  H
ATOM   1641  CB  MET A 269      -0.741  -6.963  -1.522  1.00  0.00      AP1  C
ATOM   1642  HB1 MET A 269      -1.303  -7.190  -2.458  1.00  0.00      AP1  H
ATOM   1643  HB2 MET A 269      -0.674  -7.921  -0.959  1.00  0.00      AP1  H
ATOM   1644  CG  MET A 269      -1.508  -5.905  -0.719  1.00  0.00      AP1  C
ATOM   1645  HG1 MET A 269      -1.454  -4.919  -1.228  1.00  0.00      AP1  H
ATOM   1646  HG2 MET A 269      -2.581  -6.191  -0.653  1.00  0.00      AP1  H
ATOM   1647  SD  MET A 269      -0.884  -5.667   0.976  1.00  0.00      AP1  S
ATOM   1648  CE  MET A 269      -2.074  -4.384   1.450  1.00  0.00      AP1  C
ATOM   1649  HE1 MET A 269      -1.894  -4.041   2.492  1.00  0.00      AP1  H
ATOM   1650  HE2 MET A 269      -1.995  -3.500   0.781  1.00  0.00      AP1  H
ATOM   1651  HE3 MET A 269      -3.116  -4.764   1.392  1.00  0.00      AP1  H
ATOM   1652  C   MET A 269       0.537  -5.548  -3.093  1.00  0.00      AP1  C
ATOM   1653  O   MET A 269       0.060  -4.427  -2.921  1.00  0.00      AP1  O
ATOM   1654  N   PRO A 270       0.946  -5.964  -4.269  1.00  0.00      AP1  N
ATOM   1655  CD  PRO A 270       1.643  -7.226  -4.441  1.00  0.00      AP1  C
ATOM   1656  HD1 PRO A 270       1.021  -8.086  -4.105  1.00  0.00      AP1  H
ATOM   1657  HD2 PRO A 270       2.609  -7.240  -3.885  1.00  0.00      AP1  H
ATOM   1658  CA  PRO A 270       0.940  -5.158  -5.474  1.00  0.00      AP1  C
ATOM   1659  HA  PRO A 270       1.316  -4.165  -5.257  1.00  0.00      AP1  H
ATOM   1660  CB  PRO A 270       1.914  -5.857  -6.423  1.00  0.00      AP1  C
ATOM   1661  HB1 PRO A 270       2.949  -5.455  -6.338  1.00  0.00      AP1  H
ATOM   1662  HB2 PRO A 270       1.576  -5.813  -7.483  1.00  0.00      AP1  H
ATOM   1663  CG  PRO A 270       1.905  -7.324  -5.954  1.00  0.00      AP1  C
ATOM   1664  HG1 PRO A 270       2.867  -7.818  -6.195  1.00  0.00      AP1  H
ATOM   1665  HG2 PRO A 270       1.089  -7.915  -6.430  1.00  0.00      AP1  H
ATOM   1666  C   PRO A 270      -0.430  -5.043  -6.086  1.00  0.00      AP1  C
ATOM   1667  O   PRO A 270      -1.249  -5.935  -5.873  1.00  0.00      AP1  O
ATOM   1668  N   ILE A 271      -0.687  -3.974  -6.876  1.00  0.00      AP1  N
ATOM   1669  HN  ILE A 271      -0.015  -3.262  -7.071  1.00  0.00      AP1  H
ATOM   1670  CA  ILE A 271      -1.967  -3.769  -7.510  1.00  0.00      AP1  C
ATOM   1671  HA  ILE A 271      -2.640  -4.541  -7.159  1.00  0.00      AP1  H
ATOM   1672  CB  ILE A 271      -2.469  -2.357  -7.360  1.00  0.00      AP1  C
ATOM   1673  HB  ILE A 271      -1.632  -1.720  -7.743  1.00  0.00      AP1  H
ATOM   1674  CG2 ILE A 271      -3.755  -2.224  -8.188  1.00  0.00      AP1  C
ATOM   1675 HG21 ILE A 271      -4.080  -1.164  -8.238  1.00  0.00      AP1  H
ATOM   1676 HG22 ILE A 271      -3.594  -2.576  -9.229  1.00  0.00      AP1  H
ATOM   1677 HG23 ILE A 271      -4.579  -2.819  -7.740  1.00  0.00      AP1  H
ATOM   1678  CG1 ILE A 271      -2.658  -1.987  -5.880  1.00  0.00      AP1  C
ATOM   1679 HG11 ILE A 271      -1.692  -2.098  -5.338  1.00  0.00      AP1  H
ATOM   1680 HG12 ILE A 271      -2.953  -0.915  -5.811  1.00  0.00      AP1  H
ATOM   1681  CD  ILE A 271      -3.724  -2.818  -5.169  1.00  0.00      AP1  C
ATOM   1682  HD1 ILE A 271      -3.854  -2.465  -4.123  1.00  0.00      AP1  H
ATOM   1683  HD2 ILE A 271      -4.702  -2.730  -5.690  1.00  0.00      AP1  H
ATOM   1684  HD3 ILE A 271      -3.437  -3.890  -5.137  1.00  0.00      AP1  H
ATOM   1685  C   ILE A 271      -1.782  -3.991  -8.986  1.00  0.00      AP1  C
ATOM   1686  O   ILE A 271      -1.026  -3.271  -9.636  1.00  0.00      AP1  O
ATOM   1687  N   LYS A 272      -2.486  -4.996  -9.555  1.00  0.00      AP1  N
ATOM   1688  HN  LYS A 272      -3.128  -5.578  -9.059  1.00  0.00      AP1  H
ATOM   1689  CA  LYS A 272      -2.347  -5.296 -10.956  1.00  0.00      AP1  C
ATOM   1690  HA  LYS A 272      -1.925  -4.424 -11.441  1.00  0.00      AP1  H
ATOM   1691  CB  LYS A 272      -1.510  -6.559 -11.229  1.00  0.00      AP1  C
ATOM   1692  HB1 LYS A 272      -1.408  -6.652 -12.335  1.00  0.00      AP1  H
ATOM   1693  HB2 LYS A 272      -0.481  -6.405 -10.833  1.00  0.00      AP1  H
ATOM   1694  CG  LYS A 272      -2.133  -7.840 -10.665  1.00  0.00      AP1  C
ATOM   1695  HG1 LYS A 272      -2.036  -7.834  -9.555  1.00  0.00      AP1  H
ATOM   1696  HG2 LYS A 272      -3.221  -7.849 -10.904  1.00  0.00      AP1  H
ATOM   1697  CD  LYS A 272      -1.486  -9.123 -11.192  1.00  0.00      AP1  C
ATOM   1698  HD1 LYS A 272      -1.993  -9.994 -10.716  1.00  0.00      AP1  H
ATOM   1699  HD2 LYS A 272      -1.678  -9.183 -12.288  1.00  0.00      AP1  H
ATOM   1700  CE  LYS A 272       0.019  -9.195 -10.934  1.00  0.00      AP1  C
ATOM   1701  HE1 LYS A 272       0.469 -10.048 -11.489  1.00  0.00      AP1  H
ATOM   1702  HE2 LYS A 272       0.518  -8.258 -11.265  1.00  0.00      AP1  H
ATOM   1703  NZ  LYS A 272       0.285  -9.383  -9.490  1.00  0.00      AP1  N
ATOM   1704  HZ1 LYS A 272       1.310  -9.433  -9.320  1.00  0.00      AP1  H
ATOM   1705  HZ2 LYS A 272      -0.115  -8.585  -8.956  1.00  0.00      AP1  H
ATOM   1706  HZ3 LYS A 272      -0.161 -10.266  -9.169  1.00  0.00      AP1  H
ATOM   1707  C   LYS A 272      -3.697  -5.534 -11.560  1.00  0.00      AP1  C
ATOM   1708  O   LYS A 272      -4.689  -5.736 -10.859  1.00  0.00      AP1  O
ATOM   1709  N   ASN A 273      -3.751  -5.503 -12.908  1.00  0.00      AP1  N
ATOM   1710  HN  ASN A 273      -2.943  -5.319 -13.467  1.00  0.00      AP1  H
ATOM   1711  CA  ASN A 273      -4.955  -5.728 -13.658  1.00  0.00      AP1  C
ATOM   1712  HA  ASN A 273      -5.787  -5.685 -12.964  1.00  0.00      AP1  H
ATOM   1713  CB  ASN A 273      -5.112  -4.756 -14.841  1.00  0.00      AP1  C
ATOM   1714  HB1 ASN A 273      -4.150  -4.739 -15.398  1.00  0.00      AP1  H
ATOM   1715  HB2 ASN A 273      -5.894  -5.120 -15.538  1.00  0.00      AP1  H
ATOM   1716  CG  ASN A 273      -5.420  -3.376 -14.272  1.00  0.00      AP1  C
ATOM   1717  OD1 ASN A 273      -6.551  -3.094 -13.879  1.00  0.00      AP1  O
ATOM   1718  ND2 ASN A 273      -4.386  -2.495 -14.214  1.00  0.00      AP1  N
ATOM   1719 HD21 ASN A 273      -4.573  -1.594 -13.833  1.00  0.00      AP1  H
ATOM   1720 HD22 ASN A 273      -3.479  -2.770 -14.517  1.00  0.00      AP1  H
ATOM   1721  C   ASN A 273      -4.886  -7.124 -14.198  1.00  0.00      AP1  C
ATOM   1722  O   ASN A 273      -3.855  -7.791 -14.123  1.00  0.00      AP1  O
ATOM   1723  N   HSD A 274      -6.011  -7.613 -14.749  1.00  0.00      AP1  N
ATOM   1724  HN  HSD A 274      -6.857  -7.092 -14.847  1.00  0.00      AP1  H
ATOM   1725  CA  HSD A 274      -6.061  -8.959 -15.245  1.00  0.00      AP1  C
ATOM   1726  HA  HSD A 274      -5.808  -9.633 -14.436  1.00  0.00      AP1  H
ATOM   1727  CB  HSD A 274      -7.427  -9.329 -15.852  1.00  0.00      AP1  C
ATOM   1728  HB1 HSD A 274      -7.649  -8.637 -16.693  1.00  0.00      AP1  H
ATOM   1729  HB2 HSD A 274      -7.377 -10.353 -16.284  1.00  0.00      AP1  H
ATOM   1730  ND1 HSD A 274      -9.201  -8.095 -14.513  1.00  0.00      AP1  N
ATOM   1731  HD1 HSD A 274      -9.088  -7.202 -14.950  1.00  0.00      AP1  H
ATOM   1732  CG  HSD A 274      -8.535  -9.254 -14.845  1.00  0.00      AP1  C
ATOM   1733  CE1 HSD A 274     -10.117  -8.426 -13.569  1.00  0.00      AP1  C
ATOM   1734  HE1 HSD A 274     -10.805  -7.711 -13.110  1.00  0.00      AP1  H
ATOM   1735  NE2 HSD A 274     -10.087  -9.713 -13.274  1.00  0.00      AP1  N
ATOM   1736  CD2 HSD A 274      -9.089 -10.232 -14.079  1.00  0.00      AP1  C
ATOM   1737  HD2 HSD A 274      -8.834 -11.283 -14.009  1.00  0.00      AP1  H
ATOM   1738  C   HSD A 274      -5.022  -9.132 -16.314  1.00  0.00      AP1  C
ATOM   1739  O   HSD A 274      -4.810  -8.254 -17.149  1.00  0.00      AP1  O
ATOM   1740  N   ARG A 275      -4.425 -10.341 -16.360  1.00  0.00      AP1  N
ATOM   1741  HN  ARG A 275      -4.723 -11.048 -15.723  1.00  0.00      AP1  H
ATOM   1742  CA  ARG A 275      -3.371 -10.698 -17.274  1.00  0.00      AP1  C
ATOM   1743  HA  ARG A 275      -3.334 -11.780 -17.321  1.00  0.00      AP1  H
ATOM   1744  CB  ARG A 275      -3.621 -10.185 -18.703  1.00  0.00      AP1  C
ATOM   1745  HB1 ARG A 275      -3.921  -9.114 -18.606  1.00  0.00      AP1  H
ATOM   1746  HB2 ARG A 275      -2.665 -10.185 -19.271  1.00  0.00      AP1  H
ATOM   1747  CG  ARG A 275      -4.726 -10.965 -19.420  1.00  0.00      AP1  C
ATOM   1748  HG1 ARG A 275      -4.395 -12.020 -19.538  1.00  0.00      AP1  H
ATOM   1749  HG2 ARG A 275      -5.625 -11.005 -18.763  1.00  0.00      AP1  H
ATOM   1750  CD  ARG A 275      -5.158 -10.359 -20.756  1.00  0.00      AP1  C
ATOM   1751  HD1 ARG A 275      -5.836 -11.069 -21.283  1.00  0.00      AP1  H
ATOM   1752  HD2 ARG A 275      -5.695  -9.392 -20.612  1.00  0.00      AP1  H
ATOM   1753  NE  ARG A 275      -3.926 -10.105 -21.556  1.00  0.00      AP1  N
ATOM   1754  HE  ARG A 275      -3.080 -10.349 -21.068  1.00  0.00      AP1  H
ATOM   1755  CZ  ARG A 275      -4.031  -9.591 -22.816  1.00  0.00      AP1  C
ATOM   1756  NH1 ARG A 275      -5.263  -9.351 -23.351  1.00  0.00      AP1  N
ATOM   1757 HH11 ARG A 275      -5.353  -9.002 -24.273  1.00  0.00      AP1  H
ATOM   1758 HH12 ARG A 275      -6.049  -9.673 -22.818  1.00  0.00      AP1  H
ATOM   1759  NH2 ARG A 275      -2.905  -9.312 -23.537  1.00  0.00      AP1  N
ATOM   1760 HH21 ARG A 275      -2.980  -8.860 -24.414  1.00  0.00      AP1  H
ATOM   1761 HH22 ARG A 275      -2.038  -9.384 -23.061  1.00  0.00      AP1  H
ATOM   1762  C   ARG A 275      -2.013 -10.241 -16.819  1.00  0.00      AP1  C
ATOM   1763  O   ARG A 275      -1.129  -9.976 -17.634  1.00  0.00      AP1  O
ATOM   1764  N   GLU A 276      -1.823 -10.192 -15.486  1.00  0.00      AP1  N
ATOM   1765  HN  GLU A 276      -2.602 -10.331 -14.881  1.00  0.00      AP1  H
ATOM   1766  CA  GLU A 276      -0.582  -9.954 -14.797  1.00  0.00      AP1  C
ATOM   1767  HA  GLU A 276      -0.821  -9.876 -13.744  1.00  0.00      AP1  H
ATOM   1768  CB  GLU A 276       0.428 -11.118 -14.889  1.00  0.00      AP1  C
ATOM   1769  HB1 GLU A 276       1.304 -10.869 -14.247  1.00  0.00      AP1  H
ATOM   1770  HB2 GLU A 276      -0.018 -12.040 -14.453  1.00  0.00      AP1  H
ATOM   1771  CG  GLU A 276       0.942 -11.431 -16.294  1.00  0.00      AP1  C
ATOM   1772  HG1 GLU A 276       0.101 -11.764 -16.929  1.00  0.00      AP1  H
ATOM   1773  HG2 GLU A 276       1.414 -10.539 -16.752  1.00  0.00      AP1  H
ATOM   1774  CD  GLU A 276       1.932 -12.581 -16.170  1.00  0.00      AP1  C
ATOM   1775  OE1 GLU A 276       1.568 -13.616 -15.550  1.00  0.00      AP1  O
ATOM   1776  OE2 GLU A 276       3.073 -12.434 -16.685  1.00  0.00      AP1  O
ATOM   1777  C   GLU A 276       0.110  -8.683 -15.191  1.00  0.00      AP1  C
ATOM   1778  O   GLU A 276       1.339  -8.625 -15.225  1.00  0.00      AP1  O
ATOM   1779  N   GLU A 277      -0.652  -7.607 -15.448  1.00  0.00      AP1  N
ATOM   1780  HN  GLU A 277      -1.648  -7.584 -15.449  1.00  0.00      AP1  H
ATOM   1781  CA  GLU A 277      -0.039  -6.346 -15.756  1.00  0.00      AP1  C
ATOM   1782  HA  GLU A 277       1.012  -6.474 -15.984  1.00  0.00      AP1  H
ATOM   1783  CB  GLU A 277      -0.818  -5.547 -16.806  1.00  0.00      AP1  C
ATOM   1784  HB1 GLU A 277      -1.849  -5.378 -16.419  1.00  0.00      AP1  H
ATOM   1785  HB2 GLU A 277      -0.366  -4.536 -16.923  1.00  0.00      AP1  H
ATOM   1786  CG  GLU A 277      -0.912  -6.226 -18.168  1.00  0.00      AP1  C
ATOM   1787  HG1 GLU A 277       0.031  -6.070 -18.724  1.00  0.00      AP1  H
ATOM   1788  HG2 GLU A 277      -1.095  -7.313 -18.058  1.00  0.00      AP1  H
ATOM   1789  CD  GLU A 277      -2.041  -5.527 -18.904  1.00  0.00      AP1  C
ATOM   1790  OE1 GLU A 277      -3.106  -5.322 -18.263  1.00  0.00      AP1  O
ATOM   1791  OE2 GLU A 277      -1.858  -5.180 -20.101  1.00  0.00      AP1  O
ATOM   1792  C   GLU A 277      -0.125  -5.547 -14.489  1.00  0.00      AP1  C
ATOM   1793  O   GLU A 277      -1.195  -5.481 -13.887  1.00  0.00      AP1  O
ATOM   1794  N   VAL A 278       0.991  -4.917 -14.052  1.00  0.00      AP1  N
ATOM   1795  HN  VAL A 278       1.864  -4.897 -14.532  1.00  0.00      AP1  H
ATOM   1796  CA  VAL A 278       0.982  -4.200 -12.802  1.00  0.00      AP1  C
ATOM   1797  HA  VAL A 278       0.114  -4.524 -12.241  1.00  0.00      AP1  H
ATOM   1798  CB  VAL A 278       2.244  -4.397 -12.011  1.00  0.00      AP1  C
ATOM   1799  HB  VAL A 278       3.094  -4.025 -12.634  1.00  0.00      AP1  H
ATOM   1800  CG1 VAL A 278       2.148  -3.581 -10.711  1.00  0.00      AP1  C
ATOM   1801 HG11 VAL A 278       3.054  -3.740 -10.088  1.00  0.00      AP1  H
ATOM   1802 HG12 VAL A 278       2.074  -2.493 -10.915  1.00  0.00      AP1  H
ATOM   1803 HG13 VAL A 278       1.263  -3.893 -10.116  1.00  0.00      AP1  H
ATOM   1804  CG2 VAL A 278       2.452  -5.906 -11.790  1.00  0.00      AP1  C
ATOM   1805 HG21 VAL A 278       3.357  -6.092 -11.173  1.00  0.00      AP1  H
ATOM   1806 HG22 VAL A 278       1.576  -6.349 -11.268  1.00  0.00      AP1  H
ATOM   1807 HG23 VAL A 278       2.589  -6.438 -12.754  1.00  0.00      AP1  H
ATOM   1808  C   VAL A 278       0.835  -2.724 -13.048  1.00  0.00      AP1  C
ATOM   1809  O   VAL A 278       1.475  -2.171 -13.939  1.00  0.00      AP1  O
ATOM   1810  N   VAL A 279      -0.169  -2.108 -12.384  1.00  0.00      AP1  N
ATOM   1811  HN  VAL A 279      -0.802  -2.667 -11.855  1.00  0.00      AP1  H
ATOM   1812  CA  VAL A 279      -0.448  -0.694 -12.345  1.00  0.00      AP1  C
ATOM   1813  HA  VAL A 279      -0.038  -0.293 -13.264  1.00  0.00      AP1  H
ATOM   1814  CB  VAL A 279      -1.923  -0.454 -12.270  1.00  0.00      AP1  C
ATOM   1815  HB  VAL A 279      -2.377  -0.845 -13.214  1.00  0.00      AP1  H
ATOM   1816  CG1 VAL A 279      -2.474  -1.220 -11.056  1.00  0.00      AP1  C
ATOM   1817 HG11 VAL A 279      -3.564  -1.034 -10.945  1.00  0.00      AP1  H
ATOM   1818 HG12 VAL A 279      -2.336  -2.316 -11.165  1.00  0.00      AP1  H
ATOM   1819 HG13 VAL A 279      -1.972  -0.889 -10.122  1.00  0.00      AP1  H
ATOM   1820  CG2 VAL A 279      -2.166   1.060 -12.212  1.00  0.00      AP1  C
ATOM   1821 HG21 VAL A 279      -3.250   1.280 -12.115  1.00  0.00      AP1  H
ATOM   1822 HG22 VAL A 279      -1.639   1.507 -11.341  1.00  0.00      AP1  H
ATOM   1823 HG23 VAL A 279      -1.803   1.561 -13.134  1.00  0.00      AP1  H
ATOM   1824  C   VAL A 279       0.189   0.056 -11.199  1.00  0.00      AP1  C
ATOM   1825  O   VAL A 279       0.757   1.132 -11.388  1.00  0.00      AP1  O
ATOM   1826  N   GLY A 280       0.094  -0.499  -9.965  1.00  0.00      AP1  N
ATOM   1827  HN  GLY A 280      -0.261  -1.419  -9.805  1.00  0.00      AP1  H
ATOM   1828  CA  GLY A 280       0.508   0.222  -8.788  1.00  0.00      AP1  C
ATOM   1829  HA1 GLY A 280      -0.295   0.883  -8.492  1.00  0.00      AP1  H
ATOM   1830  HA2 GLY A 280       1.442   0.724  -9.000  1.00  0.00      AP1  H
ATOM   1831  C   GLY A 280       0.748  -0.749  -7.668  1.00  0.00      AP1  C
ATOM   1832  O   GLY A 280       0.795  -1.958  -7.889  1.00  0.00      AP1  O
ATOM   1833  N   VAL A 281       0.925  -0.232  -6.424  1.00  0.00      AP1  N
ATOM   1834  HN  VAL A 281       0.871   0.736  -6.195  1.00  0.00      AP1  H
ATOM   1835  CA  VAL A 281       1.216  -1.093  -5.306  1.00  0.00      AP1  C
ATOM   1836  HA  VAL A 281       0.965  -2.110  -5.582  1.00  0.00      AP1  H
ATOM   1837  CB  VAL A 281       2.648  -0.959  -4.856  1.00  0.00      AP1  C
ATOM   1838  HB  VAL A 281       2.804   0.101  -4.538  1.00  0.00      AP1  H
ATOM   1839  CG1 VAL A 281       2.902  -1.900  -3.667  1.00  0.00      AP1  C
ATOM   1840 HG11 VAL A 281       3.965  -1.841  -3.349  1.00  0.00      AP1  H
ATOM   1841 HG12 VAL A 281       2.279  -1.629  -2.790  1.00  0.00      AP1  H
ATOM   1842 HG13 VAL A 281       2.685  -2.953  -3.946  1.00  0.00      AP1  H
ATOM   1843  CG2 VAL A 281       3.573  -1.199  -6.061  1.00  0.00      AP1  C
ATOM   1844 HG21 VAL A 281       4.639  -1.147  -5.754  1.00  0.00      AP1  H
ATOM   1845 HG22 VAL A 281       3.385  -2.201  -6.504  1.00  0.00      AP1  H
ATOM   1846 HG23 VAL A 281       3.413  -0.434  -6.849  1.00  0.00      AP1  H
ATOM   1847  C   VAL A 281       0.329  -0.706  -4.150  1.00  0.00      AP1  C
ATOM   1848  O   VAL A 281       0.006   0.468  -3.979  1.00  0.00      AP1  O
ATOM   1849  N   ALA A 282      -0.092  -1.698  -3.326  1.00  0.00      AP1  N
ATOM   1850  HN  ALA A 282       0.157  -2.659  -3.440  1.00  0.00      AP1  H
ATOM   1851  CA  ALA A 282      -0.950  -1.409  -2.204  1.00  0.00      AP1  C
ATOM   1852  HA  ALA A 282      -1.115  -0.343  -2.102  1.00  0.00      AP1  H
ATOM   1853  CB  ALA A 282      -2.312  -2.121  -2.284  1.00  0.00      AP1  C
ATOM   1854  HB1 ALA A 282      -2.858  -1.780  -3.189  1.00  0.00      AP1  H
ATOM   1855  HB2 ALA A 282      -2.183  -3.223  -2.358  1.00  0.00      AP1  H
ATOM   1856  HB3 ALA A 282      -2.943  -1.898  -1.397  1.00  0.00      AP1  H
ATOM   1857  C   ALA A 282      -0.293  -1.861  -0.928  1.00  0.00      AP1  C
ATOM   1858  O   ALA A 282       0.184  -2.990  -0.830  1.00  0.00      AP1  O
ATOM   1859  N   GLN A 283      -0.255  -0.971   0.092  1.00  0.00      AP1  N
ATOM   1860  HN  GLN A 283      -0.610  -0.041   0.017  1.00  0.00      AP1  H
ATOM   1861  CA  GLN A 283       0.305  -1.294   1.380  1.00  0.00      AP1  C
ATOM   1862  HA  GLN A 283       0.271  -2.370   1.496  1.00  0.00      AP1  H
ATOM   1863  CB  GLN A 283       1.737  -0.771   1.610  1.00  0.00      AP1  C
ATOM   1864  HB1 GLN A 283       1.807   0.214   1.093  1.00  0.00      AP1  H
ATOM   1865  HB2 GLN A 283       1.884  -0.564   2.695  1.00  0.00      AP1  H
ATOM   1866  CG  GLN A 283       2.850  -1.687   1.088  1.00  0.00      AP1  C
ATOM   1867  HG1 GLN A 283       3.846  -1.299   1.393  1.00  0.00      AP1  H
ATOM   1868  HG2 GLN A 283       2.742  -2.711   1.501  1.00  0.00      AP1  H
ATOM   1869  CD  GLN A 283       2.825  -1.737  -0.434  1.00  0.00      AP1  C
ATOM   1870  OE1 GLN A 283       2.318  -0.836  -1.100  1.00  0.00      AP1  O
ATOM   1871  NE2 GLN A 283       3.405  -2.829  -1.002  1.00  0.00      AP1  N
ATOM   1872 HE21 GLN A 283       3.401  -2.875  -1.997  1.00  0.00      AP1  H
ATOM   1873 HE22 GLN A 283       3.792  -3.540  -0.425  1.00  0.00      AP1  H
ATOM   1874  C   GLN A 283      -0.552  -0.695   2.460  1.00  0.00      AP1  C
ATOM   1875  O   GLN A 283      -1.036   0.429   2.333  1.00  0.00      AP1  O
ATOM   1876  N   ALA A 284      -0.767  -1.453   3.561  1.00  0.00      AP1  N
ATOM   1877  HN  ALA A 284      -0.412  -2.380   3.679  1.00  0.00      AP1  H
ATOM   1878  CA  ALA A 284      -1.545  -0.947   4.657  1.00  0.00      AP1  C
ATOM   1879  HA  ALA A 284      -1.723   0.119   4.570  1.00  0.00      AP1  H
ATOM   1880  CB  ALA A 284      -2.889  -1.674   4.844  1.00  0.00      AP1  C
ATOM   1881  HB1 ALA A 284      -3.528  -1.513   3.949  1.00  0.00      AP1  H
ATOM   1882  HB2 ALA A 284      -2.738  -2.769   4.963  1.00  0.00      AP1  H
ATOM   1883  HB3 ALA A 284      -3.440  -1.294   5.732  1.00  0.00      AP1  H
ATOM   1884  C   ALA A 284      -0.758  -1.143   5.917  1.00  0.00      AP1  C
ATOM   1885  O   ALA A 284      -0.265  -2.233   6.199  1.00  0.00      AP1  O
ATOM   1886  N   ILE A 285      -0.653  -0.083   6.739  1.00  0.00      AP1  N
ATOM   1887  HN  ILE A 285      -1.081   0.806   6.590  1.00  0.00      AP1  H
ATOM   1888  CA  ILE A 285       0.122  -0.168   7.944  1.00  0.00      AP1  C
ATOM   1889  HA  ILE A 285       0.598  -1.141   7.952  1.00  0.00      AP1  H
ATOM   1890  CB  ILE A 285       1.114   0.949   8.039  1.00  0.00      AP1  C
ATOM   1891  HB  ILE A 285       1.540   0.858   9.070  1.00  0.00      AP1  H
ATOM   1892  CG2 ILE A 285       2.179   0.746   6.952  1.00  0.00      AP1  C
ATOM   1893 HG21 ILE A 285       3.016   1.462   7.087  1.00  0.00      AP1  H
ATOM   1894 HG22 ILE A 285       2.603  -0.279   6.999  1.00  0.00      AP1  H
ATOM   1895 HG23 ILE A 285       1.749   0.902   5.940  1.00  0.00      AP1  H
ATOM   1896  CG1 ILE A 285       0.374   2.294   7.968  1.00  0.00      AP1  C
ATOM   1897 HG11 ILE A 285      -0.214   2.351   7.025  1.00  0.00      AP1  H
ATOM   1898 HG12 ILE A 285      -0.351   2.352   8.812  1.00  0.00      AP1  H
ATOM   1899  CD  ILE A 285       1.306   3.495   8.053  1.00  0.00      AP1  C
ATOM   1900  HD1 ILE A 285       0.719   4.439   8.056  1.00  0.00      AP1  H
ATOM   1901  HD2 ILE A 285       1.909   3.458   8.985  1.00  0.00      AP1  H
ATOM   1902  HD3 ILE A 285       1.999   3.524   7.186  1.00  0.00      AP1  H
ATOM   1903  C   ILE A 285      -0.799  -0.127   9.121  1.00  0.00      AP1  C
ATOM   1904  O   ILE A 285      -1.542   0.834   9.319  1.00  0.00      AP1  O
ATOM   1905  N   ASN A 286      -0.780  -1.213   9.920  1.00  0.00      AP1  N
ATOM   1906  HN  ASN A 286      -0.202  -2.010   9.750  1.00  0.00      AP1  H
ATOM   1907  CA  ASN A 286      -1.599  -1.312  11.093  1.00  0.00      AP1  C
ATOM   1908  HA  ASN A 286      -1.873  -0.300  11.373  1.00  0.00      AP1  H
ATOM   1909  CB  ASN A 286      -2.818  -2.225  10.877  1.00  0.00      AP1  C
ATOM   1910  HB1 ASN A 286      -3.342  -2.330  11.852  1.00  0.00      AP1  H
ATOM   1911  HB2 ASN A 286      -3.529  -1.757  10.166  1.00  0.00      AP1  H
ATOM   1912  CG  ASN A 286      -2.306  -3.580  10.401  1.00  0.00      AP1  C
ATOM   1913  OD1 ASN A 286      -1.665  -3.682   9.355  1.00  0.00      AP1  O
ATOM   1914  ND2 ASN A 286      -2.594  -4.651  11.186  1.00  0.00      AP1  N
ATOM   1915 HD21 ASN A 286      -2.255  -5.540  10.890  1.00  0.00      AP1  H
ATOM   1916 HD22 ASN A 286      -3.099  -4.526  12.034  1.00  0.00      AP1  H
ATOM   1917  C   ASN A 286      -0.778  -1.885  12.208  1.00  0.00      AP1  C
ATOM   1918  O   ASN A 286      -0.212  -2.970  12.086  1.00  0.00      AP1  O
ATOM   1919  N   LYS A 287      -0.731  -1.170  13.350  1.00  0.00      AP1  N
ATOM   1920  HN  LYS A 287      -1.244  -0.322  13.474  1.00  0.00      AP1  H
ATOM   1921  CA  LYS A 287       0.061  -1.572  14.477  1.00  0.00      AP1  C
ATOM   1922  HA  LYS A 287       0.934  -2.102  14.115  1.00  0.00      AP1  H
ATOM   1923  CB  LYS A 287       0.380  -0.374  15.392  1.00  0.00      AP1  C
ATOM   1924  HB1 LYS A 287       0.727   0.457  14.735  1.00  0.00      AP1  H
ATOM   1925  HB2 LYS A 287      -0.562  -0.022  15.870  1.00  0.00      AP1  H
ATOM   1926  CG  LYS A 287       1.446  -0.604  16.467  1.00  0.00      AP1  C
ATOM   1927  HG1 LYS A 287       1.072  -1.358  17.196  1.00  0.00      AP1  H
ATOM   1928  HG2 LYS A 287       2.358  -1.029  15.988  1.00  0.00      AP1  H
ATOM   1929  CD  LYS A 287       1.793   0.687  17.219  1.00  0.00      AP1  C
ATOM   1930  HD1 LYS A 287       1.977   1.491  16.471  1.00  0.00      AP1  H
ATOM   1931  HD2 LYS A 287       0.904   0.988  17.820  1.00  0.00      AP1  H
ATOM   1932  CE  LYS A 287       3.003   0.591  18.153  1.00  0.00      AP1  C
ATOM   1933  HE1 LYS A 287       2.831   1.188  19.076  1.00  0.00      AP1  H
ATOM   1934  HE2 LYS A 287       3.187  -0.466  18.447  1.00  0.00      AP1  H
ATOM   1935  NZ  LYS A 287       4.208   1.112  17.468  1.00  0.00      AP1  N
ATOM   1936  HZ1 LYS A 287       5.032   1.050  18.100  1.00  0.00      AP1  H
ATOM   1937  HZ2 LYS A 287       4.388   0.553  16.609  1.00  0.00      AP1  H
ATOM   1938  HZ3 LYS A 287       4.052   2.105  17.202  1.00  0.00      AP1  H
ATOM   1939  C   LYS A 287      -0.747  -2.541  15.285  1.00  0.00      AP1  C
ATOM   1940  O   LYS A 287      -1.831  -2.212  15.766  1.00  0.00      AP1  O
ATOM   1941  N   LYS A 288      -0.238  -3.778  15.449  1.00  0.00      AP1  N
ATOM   1942  HN  LYS A 288       0.618  -4.112  15.056  1.00  0.00      AP1  H
ATOM   1943  CA  LYS A 288      -0.952  -4.729  16.247  1.00  0.00      AP1  C
ATOM   1944  HA  LYS A 288      -1.580  -4.185  16.942  1.00  0.00      AP1  H
ATOM   1945  CB  LYS A 288      -1.788  -5.730  15.439  1.00  0.00      AP1  C
ATOM   1946  HB1 LYS A 288      -1.126  -6.144  14.644  1.00  0.00      AP1  H
ATOM   1947  HB2 LYS A 288      -2.061  -6.586  16.095  1.00  0.00      AP1  H
ATOM   1948  CG  LYS A 288      -3.016  -5.082  14.811  1.00  0.00      AP1  C
ATOM   1949  HG1 LYS A 288      -3.736  -4.809  15.616  1.00  0.00      AP1  H
ATOM   1950  HG2 LYS A 288      -2.709  -4.138  14.305  1.00  0.00      AP1  H
ATOM   1951  CD  LYS A 288      -3.739  -5.980  13.813  1.00  0.00      AP1  C
ATOM   1952  HD1 LYS A 288      -3.047  -6.194  12.967  1.00  0.00      AP1  H
ATOM   1953  HD2 LYS A 288      -3.961  -6.950  14.316  1.00  0.00      AP1  H
ATOM   1954  CE  LYS A 288      -5.029  -5.351  13.299  1.00  0.00      AP1  C
ATOM   1955  HE1 LYS A 288      -4.822  -4.361  12.835  1.00  0.00      AP1  H
ATOM   1956  HE2 LYS A 288      -5.506  -6.005  12.536  1.00  0.00      AP1  H
ATOM   1957  NZ  LYS A 288      -5.971  -5.163  14.423  1.00  0.00      AP1  N
ATOM   1958  HZ1 LYS A 288      -6.854  -4.733  14.080  1.00  0.00      AP1  H
ATOM   1959  HZ2 LYS A 288      -6.182  -6.084  14.857  1.00  0.00      AP1  H
ATOM   1960  HZ3 LYS A 288      -5.539  -4.541  15.136  1.00  0.00      AP1  H
ATOM   1961  C   LYS A 288       0.031  -5.511  17.053  1.00  0.00      AP1  C
ATOM   1962  O   LYS A 288       1.200  -5.637  16.694  1.00  0.00      AP1  O
ATOM   1963  N   SER A 289      -0.435  -6.063  18.187  1.00  0.00      AP1  N
ATOM   1964  HN  SER A 289      -1.375  -5.995  18.521  1.00  0.00      AP1  H
ATOM   1965  CA  SER A 289       0.434  -6.824  19.033  1.00  0.00      AP1  C
ATOM   1966  HA  SER A 289       1.431  -6.764  18.617  1.00  0.00      AP1  H
ATOM   1967  CB  SER A 289       0.378  -6.392  20.505  1.00  0.00      AP1  C
ATOM   1968  HB1 SER A 289       1.070  -7.045  21.084  1.00  0.00      AP1  H
ATOM   1969  HB2 SER A 289       0.745  -5.346  20.617  1.00  0.00      AP1  H
ATOM   1970  OG  SER A 289      -0.943  -6.547  20.999  1.00  0.00      AP1  O
ATOM   1971  HG1 SER A 289      -0.895  -6.485  21.961  1.00  0.00      AP1  H
ATOM   1972  C   SER A 289       0.006  -8.251  18.954  1.00  0.00      AP1  C
ATOM   1973  O   SER A 289      -1.175  -8.549  18.779  1.00  0.00      AP1  O
ATOM   1974  N   GLY A 290       0.978  -9.176  19.057  1.00  0.00      AP1  N
ATOM   1975  HN  GLY A 290       1.947  -8.961  19.172  1.00  0.00      AP1  H
ATOM   1976  CA  GLY A 290       0.655 -10.571  19.005  1.00  0.00      AP1  C
ATOM   1977  HA1 GLY A 290       0.205 -10.800  18.049  1.00  0.00      AP1  H
ATOM   1978  HA2 GLY A 290       0.045 -10.835  19.858  1.00  0.00      AP1  H
ATOM   1979  C   GLY A 290       1.936 -11.326  19.105  1.00  0.00      AP1  C
ATOM   1980  O   GLY A 290       3.006 -10.798  18.807  1.00  0.00      AP1  O
ATOM   1981  N   ASN A 291       1.848 -12.603  19.519  1.00  0.00      AP1  N
ATOM   1982  HN  ASN A 291       0.997 -13.071  19.754  1.00  0.00      AP1  H
ATOM   1983  CA  ASN A 291       3.024 -13.406  19.655  1.00  0.00      AP1  C
ATOM   1984  HA  ASN A 291       3.880 -12.786  19.411  1.00  0.00      AP1  H
ATOM   1985  CB  ASN A 291       3.127 -14.098  21.023  1.00  0.00      AP1  C
ATOM   1986  HB1 ASN A 291       2.184 -14.662  21.191  1.00  0.00      AP1  H
ATOM   1987  HB2 ASN A 291       3.958 -14.832  21.022  1.00  0.00      AP1  H
ATOM   1988  CG  ASN A 291       3.293 -13.017  22.081  1.00  0.00      AP1  C
ATOM   1989  OD1 ASN A 291       2.454 -12.866  22.968  1.00  0.00      AP1  O
ATOM   1990  ND2 ASN A 291       4.408 -12.245  21.992  1.00  0.00      AP1  N
ATOM   1991 HD21 ASN A 291       4.534 -11.541  22.686  1.00  0.00      AP1  H
ATOM   1992 HD22 ASN A 291       5.074 -12.413  21.272  1.00  0.00      AP1  H
ATOM   1993  C   ASN A 291       2.932 -14.477  18.621  1.00  0.00      AP1  C
ATOM   1994  O   ASN A 291       1.860 -15.024  18.373  1.00  0.00      AP1  O
ATOM   1995  N   GLY A 292       4.067 -14.796  17.969  1.00  0.00      AP1  N
ATOM   1996  HN  GLY A 292       4.965 -14.386  18.122  1.00  0.00      AP1  H
ATOM   1997  CA  GLY A 292       4.013 -15.810  16.960  1.00  0.00      AP1  C
ATOM   1998  HA1 GLY A 292       2.992 -16.148  16.845  1.00  0.00      AP1  H
ATOM   1999  HA2 GLY A 292       4.717 -16.596  17.196  1.00  0.00      AP1  H
ATOM   2000  C   GLY A 292       4.440 -15.181  15.674  1.00  0.00      AP1  C
ATOM   2001  O   GLY A 292       5.446 -14.474  15.621  1.00  0.00      AP1  O
ATOM   2002  N   GLY A 293       3.685 -15.463  14.591  1.00  0.00      AP1  N
ATOM   2003  HN  GLY A 293       2.870 -16.038  14.647  1.00  0.00      AP1  H
ATOM   2004  CA  GLY A 293       3.999 -14.958  13.285  1.00  0.00      AP1  C
ATOM   2005  HA1 GLY A 293       3.594 -15.645  12.555  1.00  0.00      AP1  H
ATOM   2006  HA2 GLY A 293       5.070 -14.823  13.222  1.00  0.00      AP1  H
ATOM   2007  C   GLY A 293       3.352 -13.622  13.073  1.00  0.00      AP1  C
ATOM   2008  O   GLY A 293       2.570 -13.148  13.897  1.00  0.00      AP1  O
ATOM   2009  N   THR A 294       3.733 -12.956  11.961  1.00  0.00      AP1  N
ATOM   2010  HN  THR A 294       4.408 -13.320  11.321  1.00  0.00      AP1  H
ATOM   2011  CA  THR A 294       3.207 -11.670  11.596  1.00  0.00      AP1  C
ATOM   2012  HA  THR A 294       3.159 -11.112  12.521  1.00  0.00      AP1  H
ATOM   2013  CB  THR A 294       4.053 -10.989  10.561  1.00  0.00      AP1  C
ATOM   2014  HB  THR A 294       4.059 -11.665   9.672  1.00  0.00      AP1  H
ATOM   2015  OG1 THR A 294       5.390 -10.870  11.026  1.00  0.00      AP1  O
ATOM   2016  HG1 THR A 294       5.867 -10.418  10.322  1.00  0.00      AP1  H
ATOM   2017  CG2 THR A 294       3.467  -9.590  10.296  1.00  0.00      AP1  C
ATOM   2018 HG21 THR A 294       3.994  -9.094   9.454  1.00  0.00      AP1  H
ATOM   2019 HG22 THR A 294       2.391  -9.665  10.028  1.00  0.00      AP1  H
ATOM   2020 HG23 THR A 294       3.558  -8.941  11.194  1.00  0.00      AP1  H
ATOM   2021  C   THR A 294       1.795 -11.739  11.062  1.00  0.00      AP1  C
ATOM   2022  O   THR A 294       0.908 -11.053  11.569  1.00  0.00      AP1  O
ATOM   2023  N   ALA A 295       1.526 -12.555   9.988  1.00  0.00      AP1  N
ATOM   2024  HN  ALA A 295       2.245 -13.105   9.565  1.00  0.00      AP1  H
ATOM   2025  CA  ALA A 295       0.201 -12.686   9.387  1.00  0.00      AP1  C
ATOM   2026  HA  ALA A 295      -0.552 -12.319  10.109  1.00  0.00      AP1  H
ATOM   2027  CB  ALA A 295       0.173 -11.806   8.125  1.00  0.00      AP1  C
ATOM   2028  HB1 ALA A 295       0.374 -10.743   8.361  1.00  0.00      AP1  H
ATOM   2029  HB2 ALA A 295       0.930 -12.120   7.381  1.00  0.00      AP1  H
ATOM   2030  HB3 ALA A 295      -0.811 -11.839   7.623  1.00  0.00      AP1  H
ATOM   2031  C   ALA A 295      -0.121 -14.132   9.099  1.00  0.00      AP1  C
ATOM   2032  O   ALA A 295       0.751 -14.949   9.036  1.00  0.00      AP1  O
ATOM   2033  N   THR A 296      -1.412 -14.316   8.780  1.00  0.00      AP1  N
ATOM   2034  HN  THR A 296      -2.109 -13.599   8.778  1.00  0.00      AP1  H
ATOM   2035  CA  THR A 296      -1.911 -15.626   8.460  1.00  0.00      AP1  C
ATOM   2036  HA  THR A 296      -1.131 -16.331   8.714  1.00  0.00      AP1  H
ATOM   2037  CB  THR A 296      -3.236 -15.896   9.128  1.00  0.00      AP1  C
ATOM   2038  HB  THR A 296      -3.947 -15.133   8.727  1.00  0.00      AP1  H
ATOM   2039  OG1 THR A 296      -3.115 -15.690  10.528  1.00  0.00      AP1  O
ATOM   2040  HG1 THR A 296      -3.984 -15.888  10.893  1.00  0.00      AP1  H
ATOM   2041  CG2 THR A 296      -3.668 -17.349   8.869  1.00  0.00      AP1  C
ATOM   2042 HG21 THR A 296      -4.693 -17.532   9.256  1.00  0.00      AP1  H
ATOM   2043 HG22 THR A 296      -3.672 -17.564   7.779  1.00  0.00      AP1  H
ATOM   2044 HG23 THR A 296      -2.977 -18.066   9.362  1.00  0.00      AP1  H
ATOM   2045  C   THR A 296      -2.103 -15.719   6.970  1.00  0.00      AP1  C
ATOM   2046  O   THR A 296      -2.093 -14.714   6.261  1.00  0.00      AP1  O
ATOM   2047  N   GLU A 297      -2.254 -16.962   6.465  1.00  0.00      AP1  N
ATOM   2048  HN  GLU A 297      -2.218 -17.760   7.061  1.00  0.00      AP1  H
ATOM   2049  CA  GLU A 297      -2.474 -17.276   5.082  1.00  0.00      AP1  C
ATOM   2050  HA  GLU A 297      -1.732 -16.763   4.484  1.00  0.00      AP1  H
ATOM   2051  CB  GLU A 297      -2.489 -18.792   4.829  1.00  0.00      AP1  C
ATOM   2052  HB1 GLU A 297      -1.494 -19.202   5.119  1.00  0.00      AP1  H
ATOM   2053  HB2 GLU A 297      -3.228 -19.280   5.503  1.00  0.00      AP1  H
ATOM   2054  CG  GLU A 297      -2.780 -19.170   3.375  1.00  0.00      AP1  C
ATOM   2055  HG1 GLU A 297      -3.711 -18.674   3.044  1.00  0.00      AP1  H
ATOM   2056  HG2 GLU A 297      -1.948 -18.864   2.711  1.00  0.00      AP1  H
ATOM   2057  CD  GLU A 297      -3.001 -20.676   3.322  1.00  0.00      AP1  C
ATOM   2058  OE1 GLU A 297      -2.571 -21.372   4.280  1.00  0.00      AP1  O
ATOM   2059  OE2 GLU A 297      -3.605 -21.152   2.324  1.00  0.00      AP1  O
ATOM   2060  C   GLU A 297      -3.816 -16.766   4.658  1.00  0.00      AP1  C
ATOM   2061  O   GLU A 297      -3.984 -16.304   3.532  1.00  0.00      AP1  O
ATOM   2062  N   LYS A 298      -4.821 -16.868   5.548  1.00  0.00      AP1  N
ATOM   2063  HN  LYS A 298      -4.690 -17.221   6.473  1.00  0.00      AP1  H
ATOM   2064  CA  LYS A 298      -6.165 -16.474   5.231  1.00  0.00      AP1  C
ATOM   2065  HA  LYS A 298      -6.445 -16.974   4.312  1.00  0.00      AP1  H
ATOM   2066  CB  LYS A 298      -7.161 -16.764   6.368  1.00  0.00      AP1  C
ATOM   2067  HB1 LYS A 298      -6.756 -16.285   7.289  1.00  0.00      AP1  H
ATOM   2068  HB2 LYS A 298      -8.123 -16.250   6.146  1.00  0.00      AP1  H
ATOM   2069  CG  LYS A 298      -7.387 -18.253   6.634  1.00  0.00      AP1  C
ATOM   2070  HG1 LYS A 298      -7.989 -18.684   5.802  1.00  0.00      AP1  H
ATOM   2071  HG2 LYS A 298      -6.402 -18.775   6.636  1.00  0.00      AP1  H
ATOM   2072  CD  LYS A 298      -8.117 -18.525   7.950  1.00  0.00      AP1  C
ATOM   2073  HD1 LYS A 298      -7.514 -18.095   8.782  1.00  0.00      AP1  H
ATOM   2074  HD2 LYS A 298      -9.089 -17.980   7.926  1.00  0.00      AP1  H
ATOM   2075  CE  LYS A 298      -8.379 -20.008   8.222  1.00  0.00      AP1  C
ATOM   2076  HE1 LYS A 298      -9.002 -20.449   7.412  1.00  0.00      AP1  H
ATOM   2077  HE2 LYS A 298      -7.421 -20.571   8.275  1.00  0.00      AP1  H
ATOM   2078  NZ  LYS A 298      -9.095 -20.165   9.510  1.00  0.00      AP1  N
ATOM   2079  HZ1 LYS A 298      -9.276 -21.172   9.697  1.00  0.00      AP1  H
ATOM   2080  HZ2 LYS A 298      -8.517 -19.769  10.279  1.00  0.00      AP1  H
ATOM   2081  HZ3 LYS A 298     -10.001 -19.655   9.466  1.00  0.00      AP1  H
ATOM   2082  C   LYS A 298      -6.221 -15.001   4.973  1.00  0.00      AP1  C
ATOM   2083  O   LYS A 298      -6.942 -14.551   4.085  1.00  0.00      AP1  O
ATOM   2084  N   ASP A 299      -5.466 -14.209   5.756  1.00  0.00      AP1  N
ATOM   2085  HN  ASP A 299      -4.829 -14.537   6.449  1.00  0.00      AP1  H
ATOM   2086  CA  ASP A 299      -5.506 -12.777   5.666  1.00  0.00      AP1  C
ATOM   2087  HA  ASP A 299      -6.550 -12.488   5.705  1.00  0.00      AP1  H
ATOM   2088  CB  ASP A 299      -4.698 -12.075   6.770  1.00  0.00      AP1  C
ATOM   2089  HB1 ASP A 299      -3.688 -12.529   6.828  1.00  0.00      AP1  H
ATOM   2090  HB2 ASP A 299      -4.583 -10.996   6.544  1.00  0.00      AP1  H
ATOM   2091  CG  ASP A 299      -5.424 -12.276   8.092  1.00  0.00      AP1  C
ATOM   2092  OD1 ASP A 299      -6.074 -13.341   8.262  1.00  0.00      AP1  O
ATOM   2093  OD2 ASP A 299      -5.354 -11.352   8.946  1.00  0.00      AP1  O
ATOM   2094  C   ASP A 299      -4.973 -12.294   4.351  1.00  0.00      AP1  C
ATOM   2095  O   ASP A 299      -5.401 -11.252   3.858  1.00  0.00      AP1  O
ATOM   2096  N   GLU A 300      -3.995 -13.006   3.761  1.00  0.00      AP1  N
ATOM   2097  HN  GLU A 300      -3.633 -13.864   4.114  1.00  0.00      AP1  H
ATOM   2098  CA  GLU A 300      -3.378 -12.571   2.538  1.00  0.00      AP1  C
ATOM   2099  HA  GLU A 300      -3.049 -11.548   2.671  1.00  0.00      AP1  H
ATOM   2100  CB  GLU A 300      -2.161 -13.428   2.149  1.00  0.00      AP1  C
ATOM   2101  HB1 GLU A 300      -2.490 -14.491   2.087  1.00  0.00      AP1  H
ATOM   2102  HB2 GLU A 300      -1.819 -13.155   1.126  1.00  0.00      AP1  H
ATOM   2103  CG  GLU A 300      -1.014 -13.300   3.156  1.00  0.00      AP1  C
ATOM   2104  HG1 GLU A 300      -0.752 -12.234   3.284  1.00  0.00      AP1  H
ATOM   2105  HG2 GLU A 300      -1.299 -13.726   4.139  1.00  0.00      AP1  H
ATOM   2106  CD  GLU A 300       0.212 -14.012   2.598  1.00  0.00      AP1  C
ATOM   2107  OE1 GLU A 300       0.884 -13.417   1.713  1.00  0.00      AP1  O
ATOM   2108  OE2 GLU A 300       0.493 -15.156   3.045  1.00  0.00      AP1  O
ATOM   2109  C   GLU A 300      -4.359 -12.579   1.403  1.00  0.00      AP1  C
ATOM   2110  O   GLU A 300      -4.314 -11.702   0.542  1.00  0.00      AP1  O
ATOM   2111  N   LYS A 301      -5.259 -13.576   1.360  1.00  0.00      AP1  N
ATOM   2112  HN  LYS A 301      -5.311 -14.276   2.070  1.00  0.00      AP1  H
ATOM   2113  CA  LYS A 301      -6.215 -13.715   0.295  1.00  0.00      AP1  C
ATOM   2114  HA  LYS A 301      -5.662 -13.667  -0.635  1.00  0.00      AP1  H
ATOM   2115  CB  LYS A 301      -6.979 -15.045   0.375  1.00  0.00      AP1  C
ATOM   2116  HB1 LYS A 301      -7.410 -15.115   1.401  1.00  0.00      AP1  H
ATOM   2117  HB2 LYS A 301      -7.844 -15.009  -0.325  1.00  0.00      AP1  H
ATOM   2118  CG  LYS A 301      -6.053 -16.229   0.099  1.00  0.00      AP1  C
ATOM   2119  HG1 LYS A 301      -5.874 -16.304  -0.998  1.00  0.00      AP1  H
ATOM   2120  HG2 LYS A 301      -5.068 -16.039   0.584  1.00  0.00      AP1  H
ATOM   2121  CD  LYS A 301      -6.600 -17.571   0.579  1.00  0.00      AP1  C
ATOM   2122  HD1 LYS A 301      -6.795 -17.500   1.674  1.00  0.00      AP1  H
ATOM   2123  HD2 LYS A 301      -7.580 -17.746   0.077  1.00  0.00      AP1  H
ATOM   2124  CE  LYS A 301      -5.655 -18.740   0.288  1.00  0.00      AP1  C
ATOM   2125  HE1 LYS A 301      -5.510 -18.861  -0.809  1.00  0.00      AP1  H
ATOM   2126  HE2 LYS A 301      -4.661 -18.565   0.757  1.00  0.00      AP1  H
ATOM   2127  NZ  LYS A 301      -6.215 -19.997   0.828  1.00  0.00      AP1  N
ATOM   2128  HZ1 LYS A 301      -5.571 -20.789   0.627  1.00  0.00      AP1  H
ATOM   2129  HZ2 LYS A 301      -6.342 -19.907   1.857  1.00  0.00      AP1  H
ATOM   2130  HZ3 LYS A 301      -7.138 -20.183   0.385  1.00  0.00      AP1  H
ATOM   2131  C   LYS A 301      -7.200 -12.582   0.290  1.00  0.00      AP1  C
ATOM   2132  O   LYS A 301      -7.627 -12.142  -0.776  1.00  0.00      AP1  O
ATOM   2133  N   ASP A 302      -7.600 -12.084   1.474  1.00  0.00      AP1  N
ATOM   2134  HN  ASP A 302      -7.259 -12.380   2.362  1.00  0.00      AP1  H
ATOM   2135  CA  ASP A 302      -8.589 -11.044   1.571  1.00  0.00      AP1  C
ATOM   2136  HA  ASP A 302      -9.437 -11.357   0.972  1.00  0.00      AP1  H
ATOM   2137  CB  ASP A 302      -9.032 -10.761   3.015  1.00  0.00      AP1  C
ATOM   2138  HB1 ASP A 302      -8.135 -10.667   3.660  1.00  0.00      AP1  H
ATOM   2139  HB2 ASP A 302      -9.602  -9.813   3.070  1.00  0.00      AP1  H
ATOM   2140  CG  ASP A 302      -9.879 -11.941   3.473  1.00  0.00      AP1  C
ATOM   2141  OD1 ASP A 302      -9.732 -13.045   2.883  1.00  0.00      AP1  O
ATOM   2142  OD2 ASP A 302     -10.685 -11.755   4.422  1.00  0.00      AP1  O
ATOM   2143  C   ASP A 302      -8.088  -9.758   0.975  1.00  0.00      AP1  C
ATOM   2144  O   ASP A 302      -8.886  -8.949   0.507  1.00  0.00      AP1  O
ATOM   2145  N   PHE A 303      -6.770  -9.490   1.056  1.00  0.00      AP1  N
ATOM   2146  HN  PHE A 303      -6.119 -10.106   1.496  1.00  0.00      AP1  H
ATOM   2147  CA  PHE A 303      -6.183  -8.290   0.514  1.00  0.00      AP1  C
ATOM   2148  HA  PHE A 303      -6.811  -7.479   0.861  1.00  0.00      AP1  H
ATOM   2149  CB  PHE A 303      -4.710  -8.112   0.929  1.00  0.00      AP1  C
ATOM   2150  HB1 PHE A 303      -4.179  -9.082   0.810  1.00  0.00      AP1  H
ATOM   2151  HB2 PHE A 303      -4.196  -7.375   0.275  1.00  0.00      AP1  H
ATOM   2152  CG  PHE A 303      -4.658  -7.716   2.366  1.00  0.00      AP1  C
ATOM   2153  CD1 PHE A 303      -4.707  -6.385   2.715  1.00  0.00      AP1  C
ATOM   2154  HD1 PHE A 303      -4.779  -5.632   1.943  1.00  0.00      AP1  H
ATOM   2155  CE1 PHE A 303      -4.659  -5.999   4.033  1.00  0.00      AP1  C
ATOM   2156  HE1 PHE A 303      -4.703  -4.950   4.291  1.00  0.00      AP1  H
ATOM   2157  CZ  PHE A 303      -4.562  -6.949   5.021  1.00  0.00      AP1  C
ATOM   2158  HZ  PHE A 303      -4.530  -6.655   6.060  1.00  0.00      AP1  H
ATOM   2159  CD2 PHE A 303      -4.564  -8.661   3.362  1.00  0.00      AP1  C
ATOM   2160  HD2 PHE A 303      -4.506  -9.710   3.108  1.00  0.00      AP1  H
ATOM   2161  CE2 PHE A 303      -4.516  -8.281   4.682  1.00  0.00      AP1  C
ATOM   2162  HE2 PHE A 303      -4.441  -9.032   5.456  1.00  0.00      AP1  H
ATOM   2163  C   PHE A 303      -6.207  -8.255  -0.992  1.00  0.00      AP1  C
ATOM   2164  O   PHE A 303      -6.585  -7.246  -1.587  1.00  0.00      AP1  O
ATOM   2165  N   ALA A 304      -5.769  -9.350  -1.645  1.00  0.00      AP1  N
ATOM   2166  HN  ALA A 304      -5.499 -10.171  -1.143  1.00  0.00      AP1  H
ATOM   2167  CA  ALA A 304      -5.653  -9.435  -3.078  1.00  0.00      AP1  C
ATOM   2168  HA  ALA A 304      -5.091  -8.592  -3.464  1.00  0.00      AP1  H
ATOM   2169  CB  ALA A 304      -4.967 -10.733  -3.539  1.00  0.00      AP1  C
ATOM   2170  HB1 ALA A 304      -3.944 -10.786  -3.110  1.00  0.00      AP1  H
ATOM   2171  HB2 ALA A 304      -5.530 -11.627  -3.192  1.00  0.00      AP1  H
ATOM   2172  HB3 ALA A 304      -4.878 -10.778  -4.646  1.00  0.00      AP1  H
ATOM   2173  C   ALA A 304      -6.998  -9.385  -3.739  1.00  0.00      AP1  C
ATOM   2174  O   ALA A 304      -7.151  -8.773  -4.795  1.00  0.00      AP1  O
ATOM   2175  N   ALA A 305      -8.005 -10.048  -3.142  1.00  0.00      AP1  N
ATOM   2176  HN  ALA A 305      -7.897 -10.490  -2.252  1.00  0.00      AP1  H
ATOM   2177  CA  ALA A 305      -9.307 -10.170  -3.737  1.00  0.00      AP1  C
ATOM   2178  HA  ALA A 305      -9.234 -10.600  -4.729  1.00  0.00      AP1  H
ATOM   2179  CB  ALA A 305     -10.266 -11.032  -2.897  1.00  0.00      AP1  C
ATOM   2180  HB1 ALA A 305      -9.849 -12.056  -2.789  1.00  0.00      AP1  H
ATOM   2181  HB2 ALA A 305     -10.396 -10.607  -1.878  1.00  0.00      AP1  H
ATOM   2182  HB3 ALA A 305     -11.266 -11.117  -3.375  1.00  0.00      AP1  H
ATOM   2183  C   ALA A 305      -9.952  -8.828  -3.904  1.00  0.00      AP1  C
ATOM   2184  O   ALA A 305     -10.560  -8.561  -4.938  1.00  0.00      AP1  O
ATOM   2185  N   TYR A 306      -9.848  -7.952  -2.886  1.00  0.00      AP1  N
ATOM   2186  HN  TYR A 306      -9.346  -8.143  -2.044  1.00  0.00      AP1  H
ATOM   2187  CA  TYR A 306     -10.462  -6.653  -2.933  1.00  0.00      AP1  C
ATOM   2188  HA  TYR A 306     -11.493  -6.809  -3.226  1.00  0.00      AP1  H
ATOM   2189  CB  TYR A 306     -10.428  -5.880  -1.602  1.00  0.00      AP1  C
ATOM   2190  HB1 TYR A 306      -9.428  -6.006  -1.133  1.00  0.00      AP1  H
ATOM   2191  HB2 TYR A 306     -10.576  -4.792  -1.776  1.00  0.00      AP1  H
ATOM   2192  CG  TYR A 306     -11.475  -6.463  -0.710  1.00  0.00      AP1  C
ATOM   2193  CD1 TYR A 306     -11.219  -7.580   0.051  1.00  0.00      AP1  C
ATOM   2194  HD1 TYR A 306     -10.251  -8.059  -0.007  1.00  0.00      AP1  H
ATOM   2195  CE1 TYR A 306     -12.184  -8.113   0.872  1.00  0.00      AP1  C
ATOM   2196  HE1 TYR A 306     -11.977  -8.992   1.465  1.00  0.00      AP1  H
ATOM   2197  CZ  TYR A 306     -13.426  -7.529   0.935  1.00  0.00      AP1  C
ATOM   2198  OH  TYR A 306     -14.423  -8.071   1.776  1.00  0.00      AP1  O
ATOM   2199  HH  TYR A 306     -15.183  -7.487   1.735  1.00  0.00      AP1  H
ATOM   2200  CD2 TYR A 306     -12.722  -5.886  -0.641  1.00  0.00      AP1  C
ATOM   2201  HD2 TYR A 306     -12.958  -5.034  -1.263  1.00  0.00      AP1  H
ATOM   2202  CE2 TYR A 306     -13.692  -6.413   0.178  1.00  0.00      AP1  C
ATOM   2203  HE2 TYR A 306     -14.672  -5.960   0.209  1.00  0.00      AP1  H
ATOM   2204  C   TYR A 306      -9.829  -5.797  -3.985  1.00  0.00      AP1  C
ATOM   2205  O   TYR A 306     -10.513  -5.019  -4.648  1.00  0.00      AP1  O
ATOM   2206  N   LEU A 307      -8.496  -5.898  -4.127  1.00  0.00      AP1  N
ATOM   2207  HN  LEU A 307      -7.968  -6.534  -3.569  1.00  0.00      AP1  H
ATOM   2208  CA  LEU A 307      -7.711  -5.137  -5.056  1.00  0.00      AP1  C
ATOM   2209  HA  LEU A 307      -7.989  -4.099  -4.929  1.00  0.00      AP1  H
ATOM   2210  CB  LEU A 307      -6.197  -5.349  -4.864  1.00  0.00      AP1  C
ATOM   2211  HB1 LEU A 307      -5.999  -6.439  -4.988  1.00  0.00      AP1  H
ATOM   2212  HB2 LEU A 307      -5.653  -4.842  -5.691  1.00  0.00      AP1  H
ATOM   2213  CG  LEU A 307      -5.689  -4.884  -3.485  1.00  0.00      AP1  C
ATOM   2214  HG  LEU A 307      -6.214  -5.550  -2.758  1.00  0.00      AP1  H
ATOM   2215  CD1 LEU A 307      -4.172  -5.111  -3.346  1.00  0.00      AP1  C
ATOM   2216 HD11 LEU A 307      -3.809  -4.729  -2.368  1.00  0.00      AP1  H
ATOM   2217 HD12 LEU A 307      -3.931  -6.194  -3.409  1.00  0.00      AP1  H
ATOM   2218 HD13 LEU A 307      -3.620  -4.581  -4.152  1.00  0.00      AP1  H
ATOM   2219  CD2 LEU A 307      -6.111  -3.432  -3.192  1.00  0.00      AP1  C
ATOM   2220 HD21 LEU A 307      -5.752  -3.121  -2.187  1.00  0.00      AP1  H
ATOM   2221 HD22 LEU A 307      -5.688  -2.725  -3.934  1.00  0.00      AP1  H
ATOM   2222 HD23 LEU A 307      -7.218  -3.337  -3.210  1.00  0.00      AP1  H
ATOM   2223  C   LEU A 307      -8.040  -5.524  -6.467  1.00  0.00      AP1  C
ATOM   2224  O   LEU A 307      -7.927  -4.706  -7.375  1.00  0.00      AP1  O
ATOM   2225  N   ALA A 308      -8.415  -6.790  -6.713  1.00  0.00      AP1  N
ATOM   2226  HN  ALA A 308      -8.549  -7.493  -6.015  1.00  0.00      AP1  H
ATOM   2227  CA  ALA A 308      -8.652  -7.210  -8.065  1.00  0.00      AP1  C
ATOM   2228  HA  ALA A 308      -7.776  -7.042  -8.681  1.00  0.00      AP1  H
ATOM   2229  CB  ALA A 308      -9.046  -8.696  -8.162  1.00  0.00      AP1  C
ATOM   2230  HB1 ALA A 308      -8.224  -9.326  -7.761  1.00  0.00      AP1  H
ATOM   2231  HB2 ALA A 308      -9.961  -8.906  -7.566  1.00  0.00      AP1  H
ATOM   2232  HB3 ALA A 308      -9.231  -9.003  -9.214  1.00  0.00      AP1  H
ATOM   2233  C   ALA A 308      -9.766  -6.405  -8.682  1.00  0.00      AP1  C
ATOM   2234  O   ALA A 308      -9.644  -5.960  -9.823  1.00  0.00      AP1  O
ATOM   2235  N   PHE A 309     -10.887  -6.203  -7.959  1.00  0.00      AP1  N
ATOM   2236  HN  PHE A 309     -11.025  -6.527  -7.024  1.00  0.00      AP1  H
ATOM   2237  CA  PHE A 309     -12.004  -5.477  -8.510  1.00  0.00      AP1  C
ATOM   2238  HA  PHE A 309     -12.187  -5.895  -9.493  1.00  0.00      AP1  H
ATOM   2239  CB  PHE A 309     -13.222  -5.423  -7.574  1.00  0.00      AP1  C
ATOM   2240  HB1 PHE A 309     -12.902  -5.033  -6.583  1.00  0.00      AP1  H
ATOM   2241  HB2 PHE A 309     -13.997  -4.729  -7.965  1.00  0.00      AP1  H
ATOM   2242  CG  PHE A 309     -13.779  -6.785  -7.366  1.00  0.00      AP1  C
ATOM   2243  CD1 PHE A 309     -13.235  -7.619  -6.418  1.00  0.00      AP1  C
ATOM   2244  HD1 PHE A 309     -12.391  -7.283  -5.831  1.00  0.00      AP1  H
ATOM   2245  CE1 PHE A 309     -13.754  -8.875  -6.218  1.00  0.00      AP1  C
ATOM   2246  HE1 PHE A 309     -13.322  -9.526  -5.472  1.00  0.00      AP1  H
ATOM   2247  CZ  PHE A 309     -14.828  -9.304  -6.962  1.00  0.00      AP1  C
ATOM   2248  HZ  PHE A 309     -15.246 -10.287  -6.798  1.00  0.00      AP1  H
ATOM   2249  CD2 PHE A 309     -14.854  -7.217  -8.107  1.00  0.00      AP1  C
ATOM   2250  HD2 PHE A 309     -15.281  -6.575  -8.865  1.00  0.00      AP1  H
ATOM   2251  CE2 PHE A 309     -15.377  -8.474  -7.911  1.00  0.00      AP1  C
ATOM   2252  HE2 PHE A 309     -16.217  -8.806  -8.504  1.00  0.00      AP1  H
ATOM   2253  C   PHE A 309     -11.653  -4.032  -8.705  1.00  0.00      AP1  C
ATOM   2254  O   PHE A 309     -11.857  -3.457  -9.773  1.00  0.00      AP1  O
ATOM   2255  N   CYS A 310     -11.118  -3.409  -7.641  1.00  0.00      AP1  N
ATOM   2256  HN  CYS A 310     -10.898  -3.916  -6.809  1.00  0.00      AP1  H
ATOM   2257  CA  CYS A 310     -10.817  -2.006  -7.588  1.00  0.00      AP1  C
ATOM   2258  HA  CYS A 310     -11.695  -1.483  -7.948  1.00  0.00      AP1  H
ATOM   2259  CB  CYS A 310     -10.388  -1.548  -6.187  1.00  0.00      AP1  C
ATOM   2260  HB1 CYS A 310     -11.234  -1.763  -5.496  1.00  0.00      AP1  H
ATOM   2261  HB2 CYS A 310      -9.536  -2.169  -5.832  1.00  0.00      AP1  H
ATOM   2262  SG  CYS A 310     -10.003   0.229  -6.110  1.00  0.00      AP1  S
ATOM   2263  HG1 CYS A 310      -9.752   0.288  -4.801  1.00  0.00      AP1  H
ATOM   2264  C   CYS A 310      -9.685  -1.678  -8.506  1.00  0.00      AP1  C
ATOM   2265  O   CYS A 310      -9.595  -0.569  -9.031  1.00  0.00      AP1  O
ATOM   2266  N   GLY A 311      -8.790  -2.653  -8.718  1.00  0.00      AP1  N
ATOM   2267  HN  GLY A 311      -8.945  -3.577  -8.372  1.00  0.00      AP1  H
ATOM   2268  CA  GLY A 311      -7.569  -2.459  -9.438  1.00  0.00      AP1  C
ATOM   2269  HA1 GLY A 311      -7.079  -3.417  -9.545  1.00  0.00      AP1  H
ATOM   2270  HA2 GLY A 311      -6.978  -1.713  -8.924  1.00  0.00      AP1  H
ATOM   2271  C   GLY A 311      -7.875  -1.943 -10.802  1.00  0.00      AP1  C
ATOM   2272  O   GLY A 311      -7.128  -1.121 -11.331  1.00  0.00      AP1  O
ATOM   2273  N   ILE A 312      -8.961  -2.432 -11.425  1.00  0.00      AP1  N
ATOM   2274  HN  ILE A 312      -9.583  -3.130 -11.076  1.00  0.00      AP1  H
ATOM   2275  CA  ILE A 312      -9.305  -1.935 -12.722  1.00  0.00      AP1  C
ATOM   2276  HA  ILE A 312      -8.388  -1.771 -13.274  1.00  0.00      AP1  H
ATOM   2277  CB  ILE A 312     -10.294  -2.798 -13.446  1.00  0.00      AP1  C
ATOM   2278  HB  ILE A 312     -11.120  -2.957 -12.708  1.00  0.00      AP1  H
ATOM   2279  CG2 ILE A 312     -10.753  -2.042 -14.704  1.00  0.00      AP1  C
ATOM   2280 HG21 ILE A 312     -11.600  -2.570 -15.190  1.00  0.00      AP1  H
ATOM   2281 HG22 ILE A 312     -11.098  -1.019 -14.447  1.00  0.00      AP1  H
ATOM   2282 HG23 ILE A 312      -9.927  -1.959 -15.441  1.00  0.00      AP1  H
ATOM   2283  CG1 ILE A 312      -9.690  -4.180 -13.740  1.00  0.00      AP1  C
ATOM   2284 HG11 ILE A 312      -8.869  -4.081 -14.485  1.00  0.00      AP1  H
ATOM   2285 HG12 ILE A 312      -9.239  -4.583 -12.804  1.00  0.00      AP1  H
ATOM   2286  CD  ILE A 312     -10.710  -5.195 -14.253  1.00  0.00      AP1  C
ATOM   2287  HD1 ILE A 312     -10.230  -6.188 -14.392  1.00  0.00      AP1  H
ATOM   2288  HD2 ILE A 312     -11.545  -5.311 -13.529  1.00  0.00      AP1  H
ATOM   2289  HD3 ILE A 312     -11.131  -4.877 -15.230  1.00  0.00      AP1  H
ATOM   2290  C   ILE A 312      -9.948  -0.569 -12.519  1.00  0.00      AP1  C
ATOM   2291  OT1 ILE A 312      -9.970  -0.361 -11.541  1.00  0.00      AP1  O
ATOM   2292  OT2 ILE A 312     -10.201  -0.193 -13.410  1.00  0.00      AP1  O
ATOM   2293  P   cgmpC   1       8.467   1.854   3.024  1.00  0.00      CO1  P
ATOM   2294  O1  cgmpC   1       9.539   0.904   3.647  1.00  0.00      CO1  O
ATOM   2295  O2  cgmpC   1       8.102   1.387   1.677  1.00  0.00      CO1  O
ATOM   2296  C1  cgmpC   1       8.110   4.298   2.549  1.00  0.00      CO1  C
ATOM   2297  O3  cgmpC   1       9.019   3.316   3.006  1.00  0.00      CO1  O
ATOM   2298  C2  cgmpC   1       6.922   4.263   3.504  1.00  0.00      CO1  C
ATOM   2299  O4  cgmpC   1       5.782   5.045   3.209  1.00  0.00      CO1  O
ATOM   2300  C3  cgmpC   1       6.298   2.871   3.509  1.00  0.00      CO1  C
ATOM   2301  O5  cgmpC   1       7.218   1.879   3.979  1.00  0.00      CO1  O
ATOM   2302  C4  cgmpC   1       5.035   3.093   4.407  1.00  0.00      CO1  C
ATOM   2303  O6  cgmpC   1       5.308   2.783   5.776  1.00  0.00      CO1  O
ATOM   2304  C5  cgmpC   1       4.816   4.628   4.186  1.00  0.00      CO1  C
ATOM   2305  N1  cgmpC   1       0.409   6.584   5.804  1.00  0.00      CO1  N
ATOM   2306  C6  cgmpC   1       1.580   6.379   6.498  1.00  0.00      CO1  C
ATOM   2307  N2  cgmpC   1       1.611   6.720   7.781  1.00  0.00      CO1  N
ATOM   2308  N3  cgmpC   1       2.657   5.857   5.910  1.00  0.00      CO1  N
ATOM   2309  C7  cgmpC   1       2.517   5.545   4.609  1.00  0.00      CO1  C
ATOM   2310  C8  cgmpC   1       1.350   5.725   3.843  1.00  0.00      CO1  C
ATOM   2311  C9  cgmpC   1       0.201   6.286   4.465  1.00  0.00      CO1  C
ATOM   2312  O7  cgmpC   1      -0.911   6.533   3.998  1.00  0.00      CO1  O
ATOM   2313  N4  cgmpC   1       1.571   5.282   2.544  1.00  0.00      CO1  N
ATOM   2314  C10 cgmpC   1       2.830   4.856   2.544  1.00  0.00      CO1  C
ATOM   2315  N5  cgmpC   1       3.449   4.993   3.768  1.00  0.00      CO1  N
ATOM   2316  H1  cgmpC   1      -0.370   6.982   6.287  1.00  0.00      CO1  H
ATOM   2317  H2  cgmpC   1       0.842   7.114   8.272  1.00  0.00      CO1  H
ATOM   2318  H3  cgmpC   1       2.471   6.552   8.253  1.00  0.00      CO1  H
ATOM   2319  H4  cgmpC   1       6.077   2.200   5.790  1.00  0.00      CO1  H
ATOM   2320  H5  cgmpC   1       3.346   4.452   1.673  1.00  0.00      CO1  H
ATOM   2321  H6  cgmpC   1       5.079   5.170   5.110  1.00  0.00      CO1  H
ATOM   2322  H7  cgmpC   1       4.205   2.474   4.042  1.00  0.00      CO1  H
ATOM   2323  H8  cgmpC   1       5.895   2.627   2.489  1.00  0.00      CO1  H
ATOM   2324  H9  cgmpC   1       7.256   4.548   4.528  1.00  0.00      CO1  H
ATOM   2325  H10 cgmpC   1       7.779   4.147   1.492  1.00  0.00      CO1  H
ATOM   2326  H11 cgmpC   1       8.565   5.316   2.593  1.00  0.00      CO1  H
ATOM   2327  H12 cgmpC   1       9.800   1.179   4.529  1.00  0.00      CO1  H
END
