# Supplementary material for: Coevolving residues distant from the ligand binding site are involved in GAF domain function
Source: Commun Chem. 2025 Apr 7;8:107. doi: 10.1038/s42004-025-01447-9 (PMC11977230; doi:10.1038/s42004-025-01447-9)
Supplement: Supplementary file 4 — Supplementary Data [file 42004_2025_1447_MOESM4_ESM.zip › Holo_L267A-pdb.txt]

REMARK original generated coordinate pdb file
ATOM      1  N   ASP A 164     -17.002  10.083  -9.603  1.00  0.00      AP1  N
ATOM      2  HT1 ASP A 164     -17.405  10.949  -9.899  1.00  0.00      AP1  H
ATOM      3  HT2 ASP A 164     -16.194  10.258  -9.040  1.00  0.00      AP1  H
ATOM      4  HT3 ASP A 164     -17.673   9.554  -9.083  1.00  0.00      AP1  H
ATOM      5  CA  ASP A 164     -16.598   9.307 -10.797  1.00  0.00      AP1  C
ATOM      6  HA  ASP A 164     -17.501   9.073 -11.350  1.00  0.00      AP1  H
ATOM      7  CB  ASP A 164     -15.556  10.086 -11.616  1.00  0.00      AP1  C
ATOM      8  HB1 ASP A 164     -14.742  10.424 -10.944  1.00  0.00      AP1  H
ATOM      9  HB2 ASP A 164     -15.115   9.441 -12.401  1.00  0.00      AP1  H
ATOM     10  CG  ASP A 164     -16.244  11.295 -12.231  1.00  0.00      AP1  C
ATOM     11  OD1 ASP A 164     -17.498  11.269 -12.338  1.00  0.00      AP1  O
ATOM     12  OD2 ASP A 164     -15.522  12.259 -12.604  1.00  0.00      AP1  O
ATOM     13  C   ASP A 164     -15.992   8.009 -10.395  1.00  0.00      AP1  C
ATOM     14  O   ASP A 164     -16.424   7.376  -9.434  1.00  0.00      AP1  O
ATOM     15  N   VAL A 165     -14.979   7.573 -11.163  1.00  0.00      AP1  N
ATOM     16  HN  VAL A 165     -14.640   8.072 -11.956  1.00  0.00      AP1  H
ATOM     17  CA  VAL A 165     -14.297   6.344 -10.902  1.00  0.00      AP1  C
ATOM     18  HA  VAL A 165     -15.042   5.572 -10.753  1.00  0.00      AP1  H
ATOM     19  CB  VAL A 165     -13.338   5.961 -11.987  1.00  0.00      AP1  C
ATOM     20  HB  VAL A 165     -13.911   5.921 -12.946  1.00  0.00      AP1  H
ATOM     21  CG1 VAL A 165     -12.239   7.031 -12.074  1.00  0.00      AP1  C
ATOM     22 HG11 VAL A 165     -11.490   6.752 -12.846  1.00  0.00      AP1  H
ATOM     23 HG12 VAL A 165     -12.653   8.021 -12.357  1.00  0.00      AP1  H
ATOM     24 HG13 VAL A 165     -11.710   7.130 -11.102  1.00  0.00      AP1  H
ATOM     25  CG2 VAL A 165     -12.808   4.547 -11.688  1.00  0.00      AP1  C
ATOM     26 HG21 VAL A 165     -12.061   4.238 -12.450  1.00  0.00      AP1  H
ATOM     27 HG22 VAL A 165     -12.323   4.515 -10.689  1.00  0.00      AP1  H
ATOM     28 HG23 VAL A 165     -13.628   3.799 -11.701  1.00  0.00      AP1  H
ATOM     29  C   VAL A 165     -13.512   6.461  -9.633  1.00  0.00      AP1  C
ATOM     30  O   VAL A 165     -13.385   5.490  -8.893  1.00  0.00      AP1  O
ATOM     31  N   THR A 166     -12.944   7.652  -9.357  1.00  0.00      AP1  N
ATOM     32  HN  THR A 166     -13.089   8.476  -9.903  1.00  0.00      AP1  H
ATOM     33  CA  THR A 166     -12.065   7.836  -8.231  1.00  0.00      AP1  C
ATOM     34  HA  THR A 166     -11.334   7.043  -8.313  1.00  0.00      AP1  H
ATOM     35  CB  THR A 166     -11.436   9.199  -8.186  1.00  0.00      AP1  C
ATOM     36  HB  THR A 166     -10.786   9.211  -7.277  1.00  0.00      AP1  H
ATOM     37  OG1 THR A 166     -12.435  10.193  -8.017  1.00  0.00      AP1  O
ATOM     38  HG1 THR A 166     -11.963  11.033  -8.009  1.00  0.00      AP1  H
ATOM     39  CG2 THR A 166     -10.665   9.433  -9.495  1.00  0.00      AP1  C
ATOM     40 HG21 THR A 166     -10.093  10.383  -9.452  1.00  0.00      AP1  H
ATOM     41 HG22 THR A 166      -9.943   8.607  -9.672  1.00  0.00      AP1  H
ATOM     42 HG23 THR A 166     -11.357   9.483 -10.363  1.00  0.00      AP1  H
ATOM     43  C   THR A 166     -12.753   7.648  -6.911  1.00  0.00      AP1  C
ATOM     44  O   THR A 166     -12.196   7.030  -6.006  1.00  0.00      AP1  O
ATOM     45  N   ALA A 167     -13.965   8.208  -6.747  1.00  0.00      AP1  N
ATOM     46  HN  ALA A 167     -14.436   8.692  -7.484  1.00  0.00      AP1  H
ATOM     47  CA  ALA A 167     -14.672   8.151  -5.497  1.00  0.00      AP1  C
ATOM     48  HA  ALA A 167     -14.042   8.496  -4.685  1.00  0.00      AP1  H
ATOM     49  CB  ALA A 167     -15.965   8.985  -5.522  1.00  0.00      AP1  C
ATOM     50  HB1 ALA A 167     -15.718  10.050  -5.718  1.00  0.00      AP1  H
ATOM     51  HB2 ALA A 167     -16.648   8.639  -6.328  1.00  0.00      AP1  H
ATOM     52  HB3 ALA A 167     -16.506   8.931  -4.552  1.00  0.00      AP1  H
ATOM     53  C   ALA A 167     -15.060   6.741  -5.162  1.00  0.00      AP1  C
ATOM     54  O   ALA A 167     -14.940   6.311  -4.016  1.00  0.00      AP1  O
ATOM     55  N   LEU A 168     -15.518   5.976  -6.171  1.00  0.00      AP1  N
ATOM     56  HN  LEU A 168     -15.510   6.284  -7.120  1.00  0.00      AP1  H
ATOM     57  CA  LEU A 168     -16.057   4.655  -5.983  1.00  0.00      AP1  C
ATOM     58  HA  LEU A 168     -16.846   4.732  -5.246  1.00  0.00      AP1  H
ATOM     59  CB  LEU A 168     -16.593   4.053  -7.297  1.00  0.00      AP1  C
ATOM     60  HB1 LEU A 168     -17.338   4.773  -7.709  1.00  0.00      AP1  H
ATOM     61  HB2 LEU A 168     -15.765   4.009  -8.039  1.00  0.00      AP1  H
ATOM     62  CG  LEU A 168     -17.271   2.668  -7.177  1.00  0.00      AP1  C
ATOM     63  HG  LEU A 168     -17.714   2.513  -8.190  1.00  0.00      AP1  H
ATOM     64  CD1 LEU A 168     -16.266   1.536  -6.900  1.00  0.00      AP1  C
ATOM     65 HD11 LEU A 168     -16.795   0.567  -6.773  1.00  0.00      AP1  H
ATOM     66 HD12 LEU A 168     -15.549   1.434  -7.743  1.00  0.00      AP1  H
ATOM     67 HD13 LEU A 168     -15.690   1.741  -5.972  1.00  0.00      AP1  H
ATOM     68  CD2 LEU A 168     -18.418   2.701  -6.157  1.00  0.00      AP1  C
ATOM     69 HD21 LEU A 168     -18.908   1.705  -6.095  1.00  0.00      AP1  H
ATOM     70 HD22 LEU A 168     -18.056   2.962  -5.142  1.00  0.00      AP1  H
ATOM     71 HD23 LEU A 168     -19.185   3.447  -6.458  1.00  0.00      AP1  H
ATOM     72  C   LEU A 168     -15.005   3.749  -5.426  1.00  0.00      AP1  C
ATOM     73  O   LEU A 168     -15.301   2.877  -4.612  1.00  0.00      AP1  O
ATOM     74  N   CYS A 169     -13.745   3.936  -5.848  1.00  0.00      AP1  N
ATOM     75  HN  CYS A 169     -13.492   4.672  -6.473  1.00  0.00      AP1  H
ATOM     76  CA  CYS A 169     -12.658   3.096  -5.437  1.00  0.00      AP1  C
ATOM     77  HA  CYS A 169     -12.932   2.073  -5.666  1.00  0.00      AP1  H
ATOM     78  CB  CYS A 169     -11.320   3.508  -6.072  1.00  0.00      AP1  C
ATOM     79  HB1 CYS A 169     -11.151   4.579  -5.819  1.00  0.00      AP1  H
ATOM     80  HB2 CYS A 169     -10.487   2.945  -5.596  1.00  0.00      AP1  H
ATOM     81  SG  CYS A 169     -11.313   3.320  -7.881  1.00  0.00      AP1  S
ATOM     82  HG1 CYS A 169     -10.091   3.810  -8.094  1.00  0.00      AP1  H
ATOM     83  C   CYS A 169     -12.495   3.203  -3.951  1.00  0.00      AP1  C
ATOM     84  O   CYS A 169     -12.080   2.250  -3.295  1.00  0.00      AP1  O
ATOM     85  N   HSD A 170     -12.794   4.389  -3.389  1.00  0.00      AP1  N
ATOM     86  HN  HSD A 170     -13.137   5.145  -3.945  1.00  0.00      AP1  H
ATOM     87  CA  HSD A 170     -12.655   4.674  -1.989  1.00  0.00      AP1  C
ATOM     88  HA  HSD A 170     -11.655   4.389  -1.686  1.00  0.00      AP1  H
ATOM     89  CB  HSD A 170     -12.923   6.157  -1.666  1.00  0.00      AP1  C
ATOM     90  HB1 HSD A 170     -12.423   6.790  -2.431  1.00  0.00      AP1  H
ATOM     91  HB2 HSD A 170     -14.013   6.363  -1.742  1.00  0.00      AP1  H
ATOM     92  ND1 HSD A 170     -13.135   6.404   0.866  1.00  0.00      AP1  N
ATOM     93  HD1 HSD A 170     -14.005   5.922   0.972  1.00  0.00      AP1  H
ATOM     94  CG  HSD A 170     -12.436   6.574  -0.309  1.00  0.00      AP1  C
ATOM     95  CE1 HSD A 170     -12.359   6.908   1.859  1.00  0.00      AP1  C
ATOM     96  HE1 HSD A 170     -12.645   6.911   2.914  1.00  0.00      AP1  H
ATOM     97  NE2 HSD A 170     -11.215   7.388   1.406  1.00  0.00      AP1  N
ATOM     98  CD2 HSD A 170     -11.265   7.175   0.042  1.00  0.00      AP1  C
ATOM     99  HD2 HSD A 170     -10.446   7.510  -0.583  1.00  0.00      AP1  H
ATOM    100  C   HSD A 170     -13.620   3.843  -1.191  1.00  0.00      AP1  C
ATOM    101  O   HSD A 170     -13.314   3.435  -0.073  1.00  0.00      AP1  O
ATOM    102  N   LYS A 171     -14.817   3.577  -1.747  1.00  0.00      AP1  N
ATOM    103  HN  LYS A 171     -15.039   3.859  -2.679  1.00  0.00      AP1  H
ATOM    104  CA  LYS A 171     -15.863   2.875  -1.057  1.00  0.00      AP1  C
ATOM    105  HA  LYS A 171     -16.050   3.410  -0.134  1.00  0.00      AP1  H
ATOM    106  CB  LYS A 171     -17.169   2.812  -1.862  1.00  0.00      AP1  C
ATOM    107  HB1 LYS A 171     -16.903   2.483  -2.893  1.00  0.00      AP1  H
ATOM    108  HB2 LYS A 171     -17.818   2.014  -1.437  1.00  0.00      AP1  H
ATOM    109  CG  LYS A 171     -17.870   4.171  -1.899  1.00  0.00      AP1  C
ATOM    110  HG1 LYS A 171     -18.288   4.393  -0.891  1.00  0.00      AP1  H
ATOM    111  HG2 LYS A 171     -17.118   4.961  -2.128  1.00  0.00      AP1  H
ATOM    112  CD  LYS A 171     -19.012   4.269  -2.904  1.00  0.00      AP1  C
ATOM    113  HD1 LYS A 171     -18.586   4.187  -3.930  1.00  0.00      AP1  H
ATOM    114  HD2 LYS A 171     -19.685   3.394  -2.751  1.00  0.00      AP1  H
ATOM    115  CE  LYS A 171     -19.817   5.565  -2.774  1.00  0.00      AP1  C
ATOM    116  HE1 LYS A 171     -20.142   5.718  -1.721  1.00  0.00      AP1  H
ATOM    117  HE2 LYS A 171     -19.203   6.439  -3.084  1.00  0.00      AP1  H
ATOM    118  NZ  LYS A 171     -21.020   5.505  -3.633  1.00  0.00      AP1  N
ATOM    119  HZ1 LYS A 171     -21.567   6.386  -3.543  1.00  0.00      AP1  H
ATOM    120  HZ2 LYS A 171     -20.733   5.377  -4.624  1.00  0.00      AP1  H
ATOM    121  HZ3 LYS A 171     -21.612   4.701  -3.343  1.00  0.00      AP1  H
ATOM    122  C   LYS A 171     -15.436   1.485  -0.690  1.00  0.00      AP1  C
ATOM    123  O   LYS A 171     -15.806   0.989   0.372  1.00  0.00      AP1  O
ATOM    124  N   ILE A 172     -14.662   0.808  -1.559  1.00  0.00      AP1  N
ATOM    125  HN  ILE A 172     -14.356   1.180  -2.433  1.00  0.00      AP1  H
ATOM    126  CA  ILE A 172     -14.204  -0.530  -1.296  1.00  0.00      AP1  C
ATOM    127  HA  ILE A 172     -15.069  -1.111  -1.001  1.00  0.00      AP1  H
ATOM    128  CB  ILE A 172     -13.419  -1.155  -2.411  1.00  0.00      AP1  C
ATOM    129  HB  ILE A 172     -13.160  -2.177  -2.033  1.00  0.00      AP1  H
ATOM    130  CG2 ILE A 172     -14.313  -1.203  -3.660  1.00  0.00      AP1  C
ATOM    131 HG21 ILE A 172     -13.830  -1.797  -4.464  1.00  0.00      AP1  H
ATOM    132 HG22 ILE A 172     -15.289  -1.679  -3.430  1.00  0.00      AP1  H
ATOM    133 HG23 ILE A 172     -14.504  -0.181  -4.051  1.00  0.00      AP1  H
ATOM    134  CG1 ILE A 172     -12.093  -0.411  -2.620  1.00  0.00      AP1  C
ATOM    135 HG11 ILE A 172     -12.276   0.535  -3.177  1.00  0.00      AP1  H
ATOM    136 HG12 ILE A 172     -11.675  -0.132  -1.626  1.00  0.00      AP1  H
ATOM    137  CD  ILE A 172     -11.050  -1.240  -3.364  1.00  0.00      AP1  C
ATOM    138  HD1 ILE A 172     -10.093  -0.680  -3.438  1.00  0.00      AP1  H
ATOM    139  HD2 ILE A 172     -10.854  -2.194  -2.829  1.00  0.00      AP1  H
ATOM    140  HD3 ILE A 172     -11.390  -1.476  -4.394  1.00  0.00      AP1  H
ATOM    141  C   ILE A 172     -13.270  -0.515  -0.122  1.00  0.00      AP1  C
ATOM    142  O   ILE A 172     -13.232  -1.467   0.657  1.00  0.00      AP1  O
ATOM    143  N   PHE A 173     -12.467   0.562   0.006  1.00  0.00      AP1  N
ATOM    144  HN  PHE A 173     -12.545   1.331  -0.626  1.00  0.00      AP1  H
ATOM    145  CA  PHE A 173     -11.455   0.722   1.017  1.00  0.00      AP1  C
ATOM    146  HA  PHE A 173     -10.813  -0.146   0.935  1.00  0.00      AP1  H
ATOM    147  CB  PHE A 173     -10.634   2.022   0.887  1.00  0.00      AP1  C
ATOM    148  HB1 PHE A 173     -11.306   2.846   0.562  1.00  0.00      AP1  H
ATOM    149  HB2 PHE A 173     -10.200   2.321   1.865  1.00  0.00      AP1  H
ATOM    150  CG  PHE A 173      -9.582   1.835  -0.154  1.00  0.00      AP1  C
ATOM    151  CD1 PHE A 173      -9.851   2.002  -1.492  1.00  0.00      AP1  C
ATOM    152  HD1 PHE A 173     -10.850   2.269  -1.808  1.00  0.00      AP1  H
ATOM    153  CE1 PHE A 173      -8.861   1.826  -2.431  1.00  0.00      AP1  C
ATOM    154  HE1 PHE A 173      -9.081   1.963  -3.480  1.00  0.00      AP1  H
ATOM    155  CZ  PHE A 173      -7.589   1.482  -2.043  1.00  0.00      AP1  C
ATOM    156  HZ  PHE A 173      -6.808   1.348  -2.778  1.00  0.00      AP1  H
ATOM    157  CD2 PHE A 173      -8.303   1.496   0.225  1.00  0.00      AP1  C
ATOM    158  HD2 PHE A 173      -8.071   1.345   1.270  1.00  0.00      AP1  H
ATOM    159  CE2 PHE A 173      -7.310   1.318  -0.709  1.00  0.00      AP1  C
ATOM    160  HE2 PHE A 173      -6.313   1.048  -0.390  1.00  0.00      AP1  H
ATOM    161  C   PHE A 173     -12.039   0.708   2.399  1.00  0.00      AP1  C
ATOM    162  O   PHE A 173     -11.378   0.273   3.340  1.00  0.00      AP1  O
ATOM    163  N   LEU A 174     -13.255   1.250   2.584  1.00  0.00      AP1  N
ATOM    164  HN  LEU A 174     -13.805   1.654   1.856  1.00  0.00      AP1  H
ATOM    165  CA  LEU A 174     -13.873   1.289   3.882  1.00  0.00      AP1  C
ATOM    166  HA  LEU A 174     -13.143   1.713   4.559  1.00  0.00      AP1  H
ATOM    167  CB  LEU A 174     -15.182   2.100   3.920  1.00  0.00      AP1  C
ATOM    168  HB1 LEU A 174     -15.827   1.723   3.093  1.00  0.00      AP1  H
ATOM    169  HB2 LEU A 174     -15.724   1.868   4.863  1.00  0.00      AP1  H
ATOM    170  CG  LEU A 174     -14.988   3.619   3.756  1.00  0.00      AP1  C
ATOM    171  HG  LEU A 174     -14.205   3.868   4.513  1.00  0.00      AP1  H
ATOM    172  CD1 LEU A 174     -14.450   3.972   2.365  1.00  0.00      AP1  C
ATOM    173 HD11 LEU A 174     -14.362   5.074   2.249  1.00  0.00      AP1  H
ATOM    174 HD12 LEU A 174     -13.446   3.523   2.208  1.00  0.00      AP1  H
ATOM    175 HD13 LEU A 174     -15.131   3.593   1.573  1.00  0.00      AP1  H
ATOM    176  CD2 LEU A 174     -16.263   4.395   4.119  1.00  0.00      AP1  C
ATOM    177 HD21 LEU A 174     -16.093   5.488   4.011  1.00  0.00      AP1  H
ATOM    178 HD22 LEU A 174     -17.112   4.120   3.461  1.00  0.00      AP1  H
ATOM    179 HD23 LEU A 174     -16.556   4.191   5.172  1.00  0.00      AP1  H
ATOM    180  C   LEU A 174     -14.201  -0.094   4.376  1.00  0.00      AP1  C
ATOM    181  O   LEU A 174     -14.090  -0.365   5.569  1.00  0.00      AP1  O
ATOM    182  N   HSD A 175     -14.634  -1.004   3.480  1.00  0.00      AP1  N
ATOM    183  HN  HSD A 175     -14.681  -0.816   2.500  1.00  0.00      AP1  H
ATOM    184  CA  HSD A 175     -15.063  -2.322   3.874  1.00  0.00      AP1  C
ATOM    185  HA  HSD A 175     -15.817  -2.204   4.643  1.00  0.00      AP1  H
ATOM    186  CB  HSD A 175     -15.630  -3.149   2.707  1.00  0.00      AP1  C
ATOM    187  HB1 HSD A 175     -14.898  -3.143   1.870  1.00  0.00      AP1  H
ATOM    188  HB2 HSD A 175     -15.746  -4.209   3.024  1.00  0.00      AP1  H
ATOM    189  ND1 HSD A 175     -17.083  -1.624   1.272  1.00  0.00      AP1  N
ATOM    190  HD1 HSD A 175     -16.340  -1.164   0.785  1.00  0.00      AP1  H
ATOM    191  CG  HSD A 175     -16.947  -2.636   2.198  1.00  0.00      AP1  C
ATOM    192  CE1 HSD A 175     -18.415  -1.460   1.065  1.00  0.00      AP1  C
ATOM    193  HE1 HSD A 175     -18.839  -0.727   0.373  1.00  0.00      AP1  H
ATOM    194  NE2 HSD A 175     -19.140  -2.293   1.790  1.00  0.00      AP1  N
ATOM    195  CD2 HSD A 175     -18.212  -3.031   2.503  1.00  0.00      AP1  C
ATOM    196  HD2 HSD A 175     -18.551  -3.778   3.211  1.00  0.00      AP1  H
ATOM    197  C   HSD A 175     -13.932  -3.109   4.472  1.00  0.00      AP1  C
ATOM    198  O   HSD A 175     -14.125  -3.830   5.448  1.00  0.00      AP1  O
ATOM    199  N   ILE A 176     -12.728  -3.008   3.881  1.00  0.00      AP1  N
ATOM    200  HN  ILE A 176     -12.579  -2.415   3.093  1.00  0.00      AP1  H
ATOM    201  CA  ILE A 176     -11.556  -3.725   4.310  1.00  0.00      AP1  C
ATOM    202  HA  ILE A 176     -11.843  -4.765   4.397  1.00  0.00      AP1  H
ATOM    203  CB  ILE A 176     -10.398  -3.567   3.362  1.00  0.00      AP1  C
ATOM    204  HB  ILE A 176      -9.554  -4.109   3.859  1.00  0.00      AP1  H
ATOM    205  CG2 ILE A 176     -10.792  -4.210   2.021  1.00  0.00      AP1  C
ATOM    206 HG21 ILE A 176      -9.918  -4.258   1.339  1.00  0.00      AP1  H
ATOM    207 HG22 ILE A 176     -11.159  -5.247   2.172  1.00  0.00      AP1  H
ATOM    208 HG23 ILE A 176     -11.591  -3.625   1.519  1.00  0.00      AP1  H
ATOM    209  CG1 ILE A 176      -9.973  -2.092   3.255  1.00  0.00      AP1  C
ATOM    210 HG11 ILE A 176     -10.769  -1.507   2.743  1.00  0.00      AP1  H
ATOM    211 HG12 ILE A 176      -9.865  -1.672   4.281  1.00  0.00      AP1  H
ATOM    212  CD  ILE A 176      -8.650  -1.892   2.515  1.00  0.00      AP1  C
ATOM    213  HD1 ILE A 176      -8.365  -0.818   2.519  1.00  0.00      AP1  H
ATOM    214  HD2 ILE A 176      -7.836  -2.470   3.004  1.00  0.00      AP1  H
ATOM    215  HD3 ILE A 176      -8.731  -2.222   1.458  1.00  0.00      AP1  H
ATOM    216  C   ILE A 176     -11.136  -3.275   5.677  1.00  0.00      AP1  C
ATOM    217  O   ILE A 176     -10.627  -4.060   6.476  1.00  0.00      AP1  O
ATOM    218  N   HSD A 177     -11.331  -1.982   5.978  1.00  0.00      AP1  N
ATOM    219  HN  HSD A 177     -11.779  -1.347   5.351  1.00  0.00      AP1  H
ATOM    220  CA  HSD A 177     -10.910  -1.413   7.225  1.00  0.00      AP1  C
ATOM    221  HA  HSD A 177      -9.837  -1.522   7.321  1.00  0.00      AP1  H
ATOM    222  CB  HSD A 177     -11.380   0.049   7.354  1.00  0.00      AP1  C
ATOM    223  HB1 HSD A 177     -11.151   0.588   6.409  1.00  0.00      AP1  H
ATOM    224  HB2 HSD A 177     -12.485   0.075   7.478  1.00  0.00      AP1  H
ATOM    225  ND1 HSD A 177      -9.655   1.631   8.339  1.00  0.00      AP1  N
ATOM    226  HD1 HSD A 177      -9.188   1.850   7.482  1.00  0.00      AP1  H
ATOM    227  CG  HSD A 177     -10.759   0.818   8.482  1.00  0.00      AP1  C
ATOM    228  CE1 HSD A 177      -9.402   2.167   9.559  1.00  0.00      AP1  C
ATOM    229  HE1 HSD A 177      -8.585   2.864   9.761  1.00  0.00      AP1  H
ATOM    230  NE2 HSD A 177     -10.261   1.756  10.473  1.00  0.00      AP1  N
ATOM    231  CD2 HSD A 177     -11.114   0.906   9.793  1.00  0.00      AP1  C
ATOM    232  HD2 HSD A 177     -11.907   0.399  10.330  1.00  0.00      AP1  H
ATOM    233  C   HSD A 177     -11.541  -2.207   8.327  1.00  0.00      AP1  C
ATOM    234  O   HSD A 177     -10.888  -2.497   9.327  1.00  0.00      AP1  O
ATOM    235  N   GLY A 178     -12.844  -2.524   8.201  1.00  0.00      AP1  N
ATOM    236  HN  GLY A 178     -13.374  -2.218   7.411  1.00  0.00      AP1  H
ATOM    237  CA  GLY A 178     -13.564  -3.309   9.167  1.00  0.00      AP1  C
ATOM    238  HA1 GLY A 178     -14.612  -3.217   8.916  1.00  0.00      AP1  H
ATOM    239  HA2 GLY A 178     -13.304  -2.918  10.141  1.00  0.00      AP1  H
ATOM    240  C   GLY A 178     -13.206  -4.773   9.144  1.00  0.00      AP1  C
ATOM    241  O   GLY A 178     -13.157  -5.415  10.193  1.00  0.00      AP1  O
ATOM    242  N   LEU A 179     -13.035  -5.365   7.941  1.00  0.00      AP1  N
ATOM    243  HN  LEU A 179     -13.034  -4.881   7.068  1.00  0.00      AP1  H
ATOM    244  CA  LEU A 179     -12.834  -6.789   7.829  1.00  0.00      AP1  C
ATOM    245  HA  LEU A 179     -13.623  -7.243   8.415  1.00  0.00      AP1  H
ATOM    246  CB  LEU A 179     -12.898  -7.240   6.359  1.00  0.00      AP1  C
ATOM    247  HB1 LEU A 179     -13.901  -6.949   5.969  1.00  0.00      AP1  H
ATOM    248  HB2 LEU A 179     -12.157  -6.656   5.769  1.00  0.00      AP1  H
ATOM    249  CG  LEU A 179     -12.698  -8.747   6.137  1.00  0.00      AP1  C
ATOM    250  HG  LEU A 179     -11.742  -8.989   6.661  1.00  0.00      AP1  H
ATOM    251  CD1 LEU A 179     -13.827  -9.557   6.791  1.00  0.00      AP1  C
ATOM    252 HD11 LEU A 179     -13.699 -10.641   6.584  1.00  0.00      AP1  H
ATOM    253 HD12 LEU A 179     -13.827  -9.409   7.892  1.00  0.00      AP1  H
ATOM    254 HD13 LEU A 179     -14.816  -9.243   6.395  1.00  0.00      AP1  H
ATOM    255  CD2 LEU A 179     -12.514  -9.062   4.642  1.00  0.00      AP1  C
ATOM    256 HD21 LEU A 179     -12.351 -10.152   4.494  1.00  0.00      AP1  H
ATOM    257 HD22 LEU A 179     -13.405  -8.771   4.049  1.00  0.00      AP1  H
ATOM    258 HD23 LEU A 179     -11.632  -8.521   4.236  1.00  0.00      AP1  H
ATOM    259  C   LEU A 179     -11.519  -7.256   8.398  1.00  0.00      AP1  C
ATOM    260  O   LEU A 179     -11.480  -8.082   9.308  1.00  0.00      AP1  O
ATOM    261  N   ILE A 180     -10.408  -6.737   7.842  1.00  0.00      AP1  N
ATOM    262  HN  ILE A 180     -10.519  -6.082   7.098  1.00  0.00      AP1  H
ATOM    263  CA  ILE A 180      -9.039  -7.009   8.188  1.00  0.00      AP1  C
ATOM    264  HA  ILE A 180      -8.985  -8.074   8.374  1.00  0.00      AP1  H
ATOM    265  CB  ILE A 180      -8.059  -6.639   7.113  1.00  0.00      AP1  C
ATOM    266  HB  ILE A 180      -7.057  -6.861   7.560  1.00  0.00      AP1  H
ATOM    267  CG2 ILE A 180      -8.358  -7.506   5.879  1.00  0.00      AP1  C
ATOM    268 HG21 ILE A 180      -7.565  -7.382   5.113  1.00  0.00      AP1  H
ATOM    269 HG22 ILE A 180      -8.398  -8.582   6.151  1.00  0.00      AP1  H
ATOM    270 HG23 ILE A 180      -9.330  -7.224   5.421  1.00  0.00      AP1  H
ATOM    271  CG1 ILE A 180      -8.102  -5.129   6.845  1.00  0.00      AP1  C
ATOM    272 HG11 ILE A 180      -9.033  -4.871   6.291  1.00  0.00      AP1  H
ATOM    273 HG12 ILE A 180      -8.139  -4.591   7.820  1.00  0.00      AP1  H
ATOM    274  CD  ILE A 180      -6.898  -4.618   6.063  1.00  0.00      AP1  C
ATOM    275  HD1 ILE A 180      -6.953  -3.514   5.948  1.00  0.00      AP1  H
ATOM    276  HD2 ILE A 180      -5.953  -4.866   6.592  1.00  0.00      AP1  H
ATOM    277  HD3 ILE A 180      -6.862  -5.067   5.048  1.00  0.00      AP1  H
ATOM    278  C   ILE A 180      -8.631  -6.323   9.463  1.00  0.00      AP1  C
ATOM    279  O   ILE A 180      -7.672  -6.740  10.110  1.00  0.00      AP1  O
ATOM    280  N   SER A 181      -9.332  -5.228   9.828  1.00  0.00      AP1  N
ATOM    281  HN  SER A 181     -10.149  -4.961   9.316  1.00  0.00      AP1  H
ATOM    282  CA  SER A 181      -9.015  -4.355  10.934  1.00  0.00      AP1  C
ATOM    283  HA  SER A 181      -9.717  -3.534  10.872  1.00  0.00      AP1  H
ATOM    284  CB  SER A 181      -9.168  -5.006  12.324  1.00  0.00      AP1  C
ATOM    285  HB1 SER A 181      -9.025  -4.214  13.095  1.00  0.00      AP1  H
ATOM    286  HB2 SER A 181     -10.199  -5.407  12.453  1.00  0.00      AP1  H
ATOM    287  OG  SER A 181      -8.195  -6.019  12.524  1.00  0.00      AP1  O
ATOM    288  HG1 SER A 181      -8.193  -6.228  13.467  1.00  0.00      AP1  H
ATOM    289  C   SER A 181      -7.635  -3.774  10.808  1.00  0.00      AP1  C
ATOM    290  O   SER A 181      -6.662  -4.308  11.336  1.00  0.00      AP1  O
ATOM    291  N   ALA A 182      -7.532  -2.662  10.036  1.00  0.00      AP1  N
ATOM    292  HN  ALA A 182      -8.336  -2.275   9.585  1.00  0.00      AP1  H
ATOM    293  CA  ALA A 182      -6.298  -1.963   9.804  1.00  0.00      AP1  C
ATOM    294  HA  ALA A 182      -5.504  -2.360  10.425  1.00  0.00      AP1  H
ATOM    295  CB  ALA A 182      -5.836  -2.014   8.336  1.00  0.00      AP1  C
ATOM    296  HB1 ALA A 182      -5.668  -3.070   8.035  1.00  0.00      AP1  H
ATOM    297  HB2 ALA A 182      -6.606  -1.583   7.660  1.00  0.00      AP1  H
ATOM    298  HB3 ALA A 182      -4.884  -1.459   8.187  1.00  0.00      AP1  H
ATOM    299  C   ALA A 182      -6.443  -0.509  10.177  1.00  0.00      AP1  C
ATOM    300  O   ALA A 182      -7.552  -0.018  10.381  1.00  0.00      AP1  O
ATOM    301  N   ASP A 183      -5.293   0.170  10.432  1.00  0.00      AP1  N
ATOM    302  HN  ASP A 183      -4.399  -0.271  10.412  1.00  0.00      AP1  H
ATOM    303  CA  ASP A 183      -5.220   1.578  10.756  1.00  0.00      AP1  C
ATOM    304  HA  ASP A 183      -6.076   1.775  11.391  1.00  0.00      AP1  H
ATOM    305  CB  ASP A 183      -3.887   1.954  11.425  1.00  0.00      AP1  C
ATOM    306  HB1 ASP A 183      -3.048   1.588  10.799  1.00  0.00      AP1  H
ATOM    307  HB2 ASP A 183      -3.795   3.054  11.522  1.00  0.00      AP1  H
ATOM    308  CG  ASP A 183      -3.805   1.297  12.795  1.00  0.00      AP1  C
ATOM    309  OD1 ASP A 183      -4.867   1.123  13.451  1.00  0.00      AP1  O
ATOM    310  OD2 ASP A 183      -2.664   0.956  13.202  1.00  0.00      AP1  O
ATOM    311  C   ASP A 183      -5.340   2.499   9.565  1.00  0.00      AP1  C
ATOM    312  O   ASP A 183      -6.197   3.382   9.542  1.00  0.00      AP1  O
ATOM    313  N   ARG A 184      -4.479   2.309   8.531  1.00  0.00      AP1  N
ATOM    314  HN  ARG A 184      -3.847   1.539   8.486  1.00  0.00      AP1  H
ATOM    315  CA  ARG A 184      -4.445   3.242   7.427  1.00  0.00      AP1  C
ATOM    316  HA  ARG A 184      -5.432   3.667   7.289  1.00  0.00      AP1  H
ATOM    317  CB  ARG A 184      -3.377   4.338   7.595  1.00  0.00      AP1  C
ATOM    318  HB1 ARG A 184      -2.403   3.810   7.732  1.00  0.00      AP1  H
ATOM    319  HB2 ARG A 184      -3.282   4.914   6.648  1.00  0.00      AP1  H
ATOM    320  CG  ARG A 184      -3.625   5.254   8.796  1.00  0.00      AP1  C
ATOM    321  HG1 ARG A 184      -4.081   4.652   9.612  1.00  0.00      AP1  H
ATOM    322  HG2 ARG A 184      -2.644   5.603   9.194  1.00  0.00      AP1  H
ATOM    323  CD  ARG A 184      -4.462   6.494   8.474  1.00  0.00      AP1  C
ATOM    324  HD1 ARG A 184      -3.939   7.104   7.702  1.00  0.00      AP1  H
ATOM    325  HD2 ARG A 184      -5.471   6.218   8.088  1.00  0.00      AP1  H
ATOM    326  NE  ARG A 184      -4.626   7.259   9.744  1.00  0.00      AP1  N
ATOM    327  HE  ARG A 184      -4.294   6.760  10.552  1.00  0.00      AP1  H
ATOM    328  CZ  ARG A 184      -5.180   8.505   9.727  1.00  0.00      AP1  C
ATOM    329  NH1 ARG A 184      -5.555   9.074   8.545  1.00  0.00      AP1  N
ATOM    330 HH11 ARG A 184      -5.934   9.988   8.524  1.00  0.00      AP1  H
ATOM    331 HH12 ARG A 184      -5.300   8.578   7.713  1.00  0.00      AP1  H
ATOM    332  NH2 ARG A 184      -5.352   9.186  10.898  1.00  0.00      AP1  N
ATOM    333 HH21 ARG A 184      -5.832  10.052  10.900  1.00  0.00      AP1  H
ATOM    334 HH22 ARG A 184      -5.173   8.688  11.736  1.00  0.00      AP1  H
ATOM    335  C   ARG A 184      -4.114   2.503   6.159  1.00  0.00      AP1  C
ATOM    336  O   ARG A 184      -3.469   1.456   6.191  1.00  0.00      AP1  O
ATOM    337  N   TYR A 185      -4.550   3.052   4.999  1.00  0.00      AP1  N
ATOM    338  HN  TYR A 185      -5.043   3.919   4.948  1.00  0.00      AP1  H
ATOM    339  CA  TYR A 185      -4.330   2.412   3.724  1.00  0.00      AP1  C
ATOM    340  HA  TYR A 185      -3.583   1.641   3.870  1.00  0.00      AP1  H
ATOM    341  CB  TYR A 185      -5.633   1.917   3.066  1.00  0.00      AP1  C
ATOM    342  HB1 TYR A 185      -6.318   2.781   2.919  1.00  0.00      AP1  H
ATOM    343  HB2 TYR A 185      -5.427   1.486   2.062  1.00  0.00      AP1  H
ATOM    344  CG  TYR A 185      -6.291   0.927   3.967  1.00  0.00      AP1  C
ATOM    345  CD1 TYR A 185      -5.916  -0.398   3.963  1.00  0.00      AP1  C
ATOM    346  HD1 TYR A 185      -5.141  -0.735   3.289  1.00  0.00      AP1  H
ATOM    347  CE1 TYR A 185      -6.535  -1.303   4.795  1.00  0.00      AP1  C
ATOM    348  HE1 TYR A 185      -6.249  -2.344   4.784  1.00  0.00      AP1  H
ATOM    349  CZ  TYR A 185      -7.532  -0.887   5.645  1.00  0.00      AP1  C
ATOM    350  OH  TYR A 185      -8.166  -1.811   6.500  1.00  0.00      AP1  O
ATOM    351  HH  TYR A 185      -8.773  -1.319   7.057  1.00  0.00      AP1  H
ATOM    352  CD2 TYR A 185      -7.295   1.330   4.819  1.00  0.00      AP1  C
ATOM    353  HD2 TYR A 185      -7.631   2.358   4.810  1.00  0.00      AP1  H
ATOM    354  CE2 TYR A 185      -7.917   0.431   5.654  1.00  0.00      AP1  C
ATOM    355  HE2 TYR A 185      -8.719   0.763   6.297  1.00  0.00      AP1  H
ATOM    356  C   TYR A 185      -3.748   3.418   2.769  1.00  0.00      AP1  C
ATOM    357  O   TYR A 185      -4.022   4.611   2.881  1.00  0.00      AP1  O
ATOM    358  N   SER A 186      -2.913   2.958   1.803  1.00  0.00      AP1  N
ATOM    359  HN  SER A 186      -2.641   2.003   1.683  1.00  0.00      AP1  H
ATOM    360  CA  SER A 186      -2.336   3.863   0.839  1.00  0.00      AP1  C
ATOM    361  HA  SER A 186      -3.062   4.647   0.667  1.00  0.00      AP1  H
ATOM    362  CB  SER A 186      -0.966   4.416   1.275  1.00  0.00      AP1  C
ATOM    363  HB1 SER A 186      -1.105   4.969   2.232  1.00  0.00      AP1  H
ATOM    364  HB2 SER A 186      -0.258   3.581   1.479  1.00  0.00      AP1  H
ATOM    365  OG  SER A 186      -0.457   5.306   0.292  1.00  0.00      AP1  O
ATOM    366  HG1 SER A 186       0.273   5.790   0.698  1.00  0.00      AP1  H
ATOM    367  C   SER A 186      -2.146   3.135  -0.465  1.00  0.00      AP1  C
ATOM    368  O   SER A 186      -1.951   1.921  -0.484  1.00  0.00      AP1  O
ATOM    369  N   LEU A 187      -2.219   3.861  -1.606  1.00  0.00      AP1  N
ATOM    370  HN  LEU A 187      -2.401   4.841  -1.655  1.00  0.00      AP1  H
ATOM    371  CA  LEU A 187      -2.028   3.229  -2.889  1.00  0.00      AP1  C
ATOM    372  HA  LEU A 187      -1.570   2.265  -2.708  1.00  0.00      AP1  H
ATOM    373  CB  LEU A 187      -3.327   3.031  -3.705  1.00  0.00      AP1  C
ATOM    374  HB1 LEU A 187      -3.029   2.657  -4.712  1.00  0.00      AP1  H
ATOM    375  HB2 LEU A 187      -3.927   2.218  -3.239  1.00  0.00      AP1  H
ATOM    376  CG  LEU A 187      -4.205   4.287  -3.898  1.00  0.00      AP1  C
ATOM    377  HG  LEU A 187      -3.544   5.046  -4.383  1.00  0.00      AP1  H
ATOM    378  CD1 LEU A 187      -5.398   3.983  -4.821  1.00  0.00      AP1  C
ATOM    379 HD11 LEU A 187      -6.053   4.875  -4.918  1.00  0.00      AP1  H
ATOM    380 HD12 LEU A 187      -5.045   3.696  -5.835  1.00  0.00      AP1  H
ATOM    381 HD13 LEU A 187      -6.007   3.149  -4.413  1.00  0.00      AP1  H
ATOM    382  CD2 LEU A 187      -4.680   4.860  -2.552  1.00  0.00      AP1  C
ATOM    383 HD21 LEU A 187      -5.293   5.772  -2.716  1.00  0.00      AP1  H
ATOM    384 HD22 LEU A 187      -5.302   4.132  -1.993  1.00  0.00      AP1  H
ATOM    385 HD23 LEU A 187      -3.810   5.136  -1.918  1.00  0.00      AP1  H
ATOM    386  C   LEU A 187      -1.069   4.039  -3.721  1.00  0.00      AP1  C
ATOM    387  O   LEU A 187      -1.235   5.246  -3.885  1.00  0.00      AP1  O
ATOM    388  N   PHE A 188      -0.040   3.368  -4.290  1.00  0.00      AP1  N
ATOM    389  HN  PHE A 188       0.080   2.380  -4.208  1.00  0.00      AP1  H
ATOM    390  CA  PHE A 188       0.976   4.030  -5.067  1.00  0.00      AP1  C
ATOM    391  HA  PHE A 188       0.770   5.093  -5.053  1.00  0.00      AP1  H
ATOM    392  CB  PHE A 188       2.412   3.587  -4.716  1.00  0.00      AP1  C
ATOM    393  HB1 PHE A 188       2.571   2.547  -5.077  1.00  0.00      AP1  H
ATOM    394  HB2 PHE A 188       3.164   4.228  -5.224  1.00  0.00      AP1  H
ATOM    395  CG  PHE A 188       2.645   3.580  -3.242  1.00  0.00      AP1  C
ATOM    396  CD1 PHE A 188       2.310   2.453  -2.525  1.00  0.00      AP1  C
ATOM    397  HD1 PHE A 188       1.874   1.605  -3.035  1.00  0.00      AP1  H
ATOM    398  CE1 PHE A 188       2.513   2.384  -1.168  1.00  0.00      AP1  C
ATOM    399  HE1 PHE A 188       2.250   1.486  -0.627  1.00  0.00      AP1  H
ATOM    400  CZ  PHE A 188       3.057   3.460  -0.511  1.00  0.00      AP1  C
ATOM    401  HZ  PHE A 188       3.221   3.419   0.556  1.00  0.00      AP1  H
ATOM    402  CD2 PHE A 188       3.197   4.653  -2.576  1.00  0.00      AP1  C
ATOM    403  HD2 PHE A 188       3.449   5.554  -3.118  1.00  0.00      AP1  H
ATOM    404  CE2 PHE A 188       3.403   4.589  -1.216  1.00  0.00      AP1  C
ATOM    405  HE2 PHE A 188       3.839   5.432  -0.697  1.00  0.00      AP1  H
ATOM    406  C   PHE A 188       0.812   3.566  -6.492  1.00  0.00      AP1  C
ATOM    407  O   PHE A 188       0.382   2.439  -6.736  1.00  0.00      AP1  O
ATOM    408  N   LEU A 189       1.165   4.430  -7.472  1.00  0.00      AP1  N
ATOM    409  HN  LEU A 189       1.514   5.349  -7.301  1.00  0.00      AP1  H
ATOM    410  CA  LEU A 189       1.063   4.085  -8.870  1.00  0.00      AP1  C
ATOM    411  HA  LEU A 189       0.629   3.096  -8.936  1.00  0.00      AP1  H
ATOM    412  CB  LEU A 189       0.285   5.113  -9.711  1.00  0.00      AP1  C
ATOM    413  HB1 LEU A 189       0.802   6.093  -9.593  1.00  0.00      AP1  H
ATOM    414  HB2 LEU A 189       0.377   4.844 -10.787  1.00  0.00      AP1  H
ATOM    415  CG  LEU A 189      -1.192   5.262  -9.299  1.00  0.00      AP1  C
ATOM    416  HG  LEU A 189      -1.573   4.213  -9.273  1.00  0.00      AP1  H
ATOM    417  CD1 LEU A 189      -1.317   5.862  -7.889  1.00  0.00      AP1  C
ATOM    418 HD11 LEU A 189      -2.385   6.010  -7.621  1.00  0.00      AP1  H
ATOM    419 HD12 LEU A 189      -0.858   5.187  -7.135  1.00  0.00      AP1  H
ATOM    420 HD13 LEU A 189      -0.807   6.847  -7.835  1.00  0.00      AP1  H
ATOM    421  CD2 LEU A 189      -2.001   6.036 -10.354  1.00  0.00      AP1  C
ATOM    422 HD21 LEU A 189      -3.065   6.114 -10.043  1.00  0.00      AP1  H
ATOM    423 HD22 LEU A 189      -1.615   7.066 -10.492  1.00  0.00      AP1  H
ATOM    424 HD23 LEU A 189      -1.963   5.513 -11.334  1.00  0.00      AP1  H
ATOM    425  C   LEU A 189       2.447   4.013  -9.452  1.00  0.00      AP1  C
ATOM    426  O   LEU A 189       3.370   4.658  -8.957  1.00  0.00      AP1  O
ATOM    427  N   VAL A 190       2.623   3.209 -10.526  1.00  0.00      AP1  N
ATOM    428  HN  VAL A 190       1.897   2.688 -10.967  1.00  0.00      AP1  H
ATOM    429  CA  VAL A 190       3.920   3.046 -11.127  1.00  0.00      AP1  C
ATOM    430  HA  VAL A 190       4.664   3.113 -10.343  1.00  0.00      AP1  H
ATOM    431  CB  VAL A 190       4.051   1.753 -11.881  1.00  0.00      AP1  C
ATOM    432  HB  VAL A 190       3.276   1.752 -12.686  1.00  0.00      AP1  H
ATOM    433  CG1 VAL A 190       5.454   1.674 -12.505  1.00  0.00      AP1  C
ATOM    434 HG11 VAL A 190       5.586   0.706 -13.036  1.00  0.00      AP1  H
ATOM    435 HG12 VAL A 190       5.619   2.483 -13.247  1.00  0.00      AP1  H
ATOM    436 HG13 VAL A 190       6.237   1.745 -11.720  1.00  0.00      AP1  H
ATOM    437  CG2 VAL A 190       3.727   0.595 -10.924  1.00  0.00      AP1  C
ATOM    438 HG21 VAL A 190       3.852  -0.383 -11.435  1.00  0.00      AP1  H
ATOM    439 HG22 VAL A 190       4.402   0.617 -10.041  1.00  0.00      AP1  H
ATOM    440 HG23 VAL A 190       2.679   0.653 -10.563  1.00  0.00      AP1  H
ATOM    441  C   VAL A 190       4.178   4.171 -12.090  1.00  0.00      AP1  C
ATOM    442  O   VAL A 190       3.369   4.452 -12.976  1.00  0.00      AP1  O
ATOM    443  N   CYS A 191       5.336   4.850 -11.944  1.00  0.00      AP1  N
ATOM    444  HN  CYS A 191       6.016   4.668 -11.237  1.00  0.00      AP1  H
ATOM    445  CA  CYS A 191       5.671   5.924 -12.840  1.00  0.00      AP1  C
ATOM    446  HA  CYS A 191       5.080   5.803 -13.741  1.00  0.00      AP1  H
ATOM    447  CB  CYS A 191       5.501   7.320 -12.218  1.00  0.00      AP1  C
ATOM    448  HB1 CYS A 191       6.097   7.337 -11.277  1.00  0.00      AP1  H
ATOM    449  HB2 CYS A 191       5.956   8.087 -12.883  1.00  0.00      AP1  H
ATOM    450  SG  CYS A 191       3.767   7.703 -11.829  1.00  0.00      AP1  S
ATOM    451  HG1 CYS A 191       3.982   8.894 -11.268  1.00  0.00      AP1  H
ATOM    452  C   CYS A 191       7.116   5.780 -13.219  1.00  0.00      AP1  C
ATOM    453  O   CYS A 191       7.949   5.405 -12.394  1.00  0.00      AP1  O
ATOM    454  N   GLU A 192       7.450   6.067 -14.496  1.00  0.00      AP1  N
ATOM    455  HN  GLU A 192       6.824   6.366 -15.211  1.00  0.00      AP1  H
ATOM    456  CA  GLU A 192       8.817   5.951 -14.927  1.00  0.00      AP1  C
ATOM    457  HA  GLU A 192       9.467   6.181 -14.092  1.00  0.00      AP1  H
ATOM    458  CB  GLU A 192       9.169   4.558 -15.470  1.00  0.00      AP1  C
ATOM    459  HB1 GLU A 192      10.214   4.590 -15.857  1.00  0.00      AP1  H
ATOM    460  HB2 GLU A 192       9.174   3.819 -14.638  1.00  0.00      AP1  H
ATOM    461  CG  GLU A 192       8.235   4.089 -16.584  1.00  0.00      AP1  C
ATOM    462  HG1 GLU A 192       7.206   4.001 -16.190  1.00  0.00      AP1  H
ATOM    463  HG2 GLU A 192       8.241   4.801 -17.433  1.00  0.00      AP1  H
ATOM    464  CD  GLU A 192       8.705   2.708 -17.011  1.00  0.00      AP1  C
ATOM    465  OE1 GLU A 192       9.851   2.336 -16.644  1.00  0.00      AP1  O
ATOM    466  OE2 GLU A 192       7.925   2.004 -17.707  1.00  0.00      AP1  O
ATOM    467  C   GLU A 192       9.097   6.961 -16.000  1.00  0.00      AP1  C
ATOM    468  O   GLU A 192       8.186   7.458 -16.662  1.00  0.00      AP1  O
ATOM    469  N   ASP A 193      10.395   7.297 -16.178  1.00  0.00      AP1  N
ATOM    470  HN  ASP A 193      11.150   6.893 -15.667  1.00  0.00      AP1  H
ATOM    471  CA  ASP A 193      10.828   8.283 -17.133  1.00  0.00      AP1  C
ATOM    472  HA  ASP A 193       9.949   8.673 -17.634  1.00  0.00      AP1  H
ATOM    473  CB  ASP A 193      11.691   9.386 -16.493  1.00  0.00      AP1  C
ATOM    474  HB1 ASP A 193      11.193   9.751 -15.572  1.00  0.00      AP1  H
ATOM    475  HB2 ASP A 193      12.688   8.990 -16.216  1.00  0.00      AP1  H
ATOM    476  CG  ASP A 193      11.828  10.536 -17.480  1.00  0.00      AP1  C
ATOM    477  OD1 ASP A 193      10.829  10.839 -18.186  1.00  0.00      AP1  O
ATOM    478  OD2 ASP A 193      12.943  11.118 -17.552  1.00  0.00      AP1  O
ATOM    479  C   ASP A 193      11.665   7.609 -18.187  1.00  0.00      AP1  C
ATOM    480  O   ASP A 193      12.082   6.463 -18.034  1.00  0.00      AP1  O
ATOM    481  N   SER A 194      11.907   8.326 -19.306  1.00  0.00      AP1  N
ATOM    482  HN  SER A 194      11.556   9.255 -19.423  1.00  0.00      AP1  H
ATOM    483  CA  SER A 194      12.677   7.842 -20.422  1.00  0.00      AP1  C
ATOM    484  HA  SER A 194      12.320   6.843 -20.634  1.00  0.00      AP1  H
ATOM    485  CB  SER A 194      12.619   8.776 -21.644  1.00  0.00      AP1  C
ATOM    486  HB1 SER A 194      12.937   9.793 -21.318  1.00  0.00      AP1  H
ATOM    487  HB2 SER A 194      13.342   8.441 -22.422  1.00  0.00      AP1  H
ATOM    488  OG  SER A 194      11.293   8.840 -22.151  1.00  0.00      AP1  O
ATOM    489  HG1 SER A 194      11.257   9.591 -22.757  1.00  0.00      AP1  H
ATOM    490  C   SER A 194      14.123   7.726 -20.034  1.00  0.00      AP1  C
ATOM    491  O   SER A 194      14.881   6.989 -20.663  1.00  0.00      AP1  O
ATOM    492  N   SER A 195      14.536   8.466 -18.990  1.00  0.00      AP1  N
ATOM    493  HN  SER A 195      13.907   9.039 -18.464  1.00  0.00      AP1  H
ATOM    494  CA  SER A 195      15.897   8.510 -18.530  1.00  0.00      AP1  C
ATOM    495  HA  SER A 195      16.523   8.590 -19.409  1.00  0.00      AP1  H
ATOM    496  CB  SER A 195      16.155   9.648 -17.527  1.00  0.00      AP1  C
ATOM    497  HB1 SER A 195      15.427   9.544 -16.691  1.00  0.00      AP1  H
ATOM    498  HB2 SER A 195      17.174   9.554 -17.087  1.00  0.00      AP1  H
ATOM    499  OG  SER A 195      15.968  10.906 -18.158  1.00  0.00      AP1  O
ATOM    500  HG1 SER A 195      15.918  11.569 -17.458  1.00  0.00      AP1  H
ATOM    501  C   SER A 195      16.238   7.214 -17.857  1.00  0.00      AP1  C
ATOM    502  O   SER A 195      17.330   7.068 -17.307  1.00  0.00      AP1  O
ATOM    503  N   ASN A 196      15.327   6.224 -17.910  1.00  0.00      AP1  N
ATOM    504  HN  ASN A 196      14.463   6.289 -18.408  1.00  0.00      AP1  H
ATOM    505  CA  ASN A 196      15.535   4.971 -17.239  1.00  0.00      AP1  C
ATOM    506  HA  ASN A 196      14.661   4.359 -17.436  1.00  0.00      AP1  H
ATOM    507  CB  ASN A 196      16.818   4.233 -17.665  1.00  0.00      AP1  C
ATOM    508  HB1 ASN A 196      16.860   4.237 -18.776  1.00  0.00      AP1  H
ATOM    509  HB2 ASN A 196      17.714   4.773 -17.296  1.00  0.00      AP1  H
ATOM    510  CG  ASN A 196      16.739   2.799 -17.146  1.00  0.00      AP1  C
ATOM    511  OD1 ASN A 196      16.103   2.522 -16.131  1.00  0.00      AP1  O
ATOM    512  ND2 ASN A 196      17.401   1.855 -17.868  1.00  0.00      AP1  N
ATOM    513 HD21 ASN A 196      17.349   0.913 -17.547  1.00  0.00      AP1  H
ATOM    514 HD22 ASN A 196      17.887   2.112 -18.698  1.00  0.00      AP1  H
ATOM    515  C   ASN A 196      15.594   5.217 -15.762  1.00  0.00      AP1  C
ATOM    516  O   ASN A 196      16.526   4.791 -15.082  1.00  0.00      AP1  O
ATOM    517  N   ASP A 197      14.591   5.962 -15.249  1.00  0.00      AP1  N
ATOM    518  HN  ASP A 197      13.875   6.377 -15.804  1.00  0.00      AP1  H
ATOM    519  CA  ASP A 197      14.445   6.239 -13.848  1.00  0.00      AP1  C
ATOM    520  HA  ASP A 197      15.057   5.544 -13.285  1.00  0.00      AP1  H
ATOM    521  CB  ASP A 197      14.717   7.717 -13.517  1.00  0.00      AP1  C
ATOM    522  HB1 ASP A 197      15.683   8.021 -13.969  1.00  0.00      AP1  H
ATOM    523  HB2 ASP A 197      13.919   8.364 -13.933  1.00  0.00      AP1  H
ATOM    524  CG  ASP A 197      14.801   7.893 -12.007  1.00  0.00      AP1  C
ATOM    525  OD1 ASP A 197      13.826   7.519 -11.303  1.00  0.00      AP1  O
ATOM    526  OD2 ASP A 197      15.851   8.400 -11.534  1.00  0.00      AP1  O
ATOM    527  C   ASP A 197      13.013   5.939 -13.497  1.00  0.00      AP1  C
ATOM    528  O   ASP A 197      12.100   6.453 -14.142  1.00  0.00      AP1  O
ATOM    529  N   LYS A 198      12.767   5.083 -12.479  1.00  0.00      AP1  N
ATOM    530  HN  LYS A 198      13.462   4.634 -11.920  1.00  0.00      AP1  H
ATOM    531  CA  LYS A 198      11.407   4.763 -12.136  1.00  0.00      AP1  C
ATOM    532  HA  LYS A 198      10.754   5.400 -12.720  1.00  0.00      AP1  H
ATOM    533  CB  LYS A 198      11.062   3.282 -12.378  1.00  0.00      AP1  C
ATOM    534  HB1 LYS A 198      11.307   3.058 -13.442  1.00  0.00      AP1  H
ATOM    535  HB2 LYS A 198      11.737   2.647 -11.762  1.00  0.00      AP1  H
ATOM    536  CG  LYS A 198       9.597   2.932 -12.116  1.00  0.00      AP1  C
ATOM    537  HG1 LYS A 198       9.443   2.805 -11.020  1.00  0.00      AP1  H
ATOM    538  HG2 LYS A 198       8.957   3.783 -12.445  1.00  0.00      AP1  H
ATOM    539  CD  LYS A 198       9.151   1.648 -12.819  1.00  0.00      AP1  C
ATOM    540  HD1 LYS A 198       8.241   1.263 -12.305  1.00  0.00      AP1  H
ATOM    541  HD2 LYS A 198       8.859   1.908 -13.863  1.00  0.00      AP1  H
ATOM    542  CE  LYS A 198      10.224   0.558 -12.850  1.00  0.00      AP1  C
ATOM    543  HE1 LYS A 198      11.155   0.941 -13.325  1.00  0.00      AP1  H
ATOM    544  HE2 LYS A 198      10.468   0.220 -11.819  1.00  0.00      AP1  H
ATOM    545  NZ  LYS A 198       9.738  -0.603 -13.628  1.00  0.00      AP1  N
ATOM    546  HZ1 LYS A 198      10.466  -1.346 -13.652  1.00  0.00      AP1  H
ATOM    547  HZ2 LYS A 198       8.875  -0.980 -13.187  1.00  0.00      AP1  H
ATOM    548  HZ3 LYS A 198       9.521  -0.302 -14.600  1.00  0.00      AP1  H
ATOM    549  C   LYS A 198      11.177   5.092 -10.688  1.00  0.00      AP1  C
ATOM    550  O   LYS A 198      12.079   4.961  -9.862  1.00  0.00      AP1  O
ATOM    551  N   PHE A 199       9.951   5.554 -10.349  1.00  0.00      AP1  N
ATOM    552  HN  PHE A 199       9.191   5.653 -10.989  1.00  0.00      AP1  H
ATOM    553  CA  PHE A 199       9.648   5.948  -8.999  1.00  0.00      AP1  C
ATOM    554  HA  PHE A 199      10.228   5.301  -8.353  1.00  0.00      AP1  H
ATOM    555  CB  PHE A 199      10.002   7.422  -8.722  1.00  0.00      AP1  C
ATOM    556  HB1 PHE A 199       9.578   7.719  -7.738  1.00  0.00      AP1  H
ATOM    557  HB2 PHE A 199      11.102   7.565  -8.661  1.00  0.00      AP1  H
ATOM    558  CG  PHE A 199       9.382   8.263  -9.784  1.00  0.00      AP1  C
ATOM    559  CD1 PHE A 199       9.975   8.349 -11.022  1.00  0.00      AP1  C
ATOM    560  HD1 PHE A 199      10.890   7.806 -11.216  1.00  0.00      AP1  H
ATOM    561  CE1 PHE A 199       9.424   9.122 -12.016  1.00  0.00      AP1  C
ATOM    562  HE1 PHE A 199       9.897   9.172 -12.987  1.00  0.00      AP1  H
ATOM    563  CZ  PHE A 199       8.268   9.826 -11.775  1.00  0.00      AP1  C
ATOM    564  HZ  PHE A 199       7.824  10.431 -12.553  1.00  0.00      AP1  H
ATOM    565  CD2 PHE A 199       8.227   8.973  -9.551  1.00  0.00      AP1  C
ATOM    566  HD2 PHE A 199       7.760   8.940  -8.577  1.00  0.00      AP1  H
ATOM    567  CE2 PHE A 199       7.671   9.750 -10.540  1.00  0.00      AP1  C
ATOM    568  HE2 PHE A 199       6.763  10.303 -10.344  1.00  0.00      AP1  H
ATOM    569  C   PHE A 199       8.196   5.699  -8.685  1.00  0.00      AP1  C
ATOM    570  O   PHE A 199       7.386   5.446  -9.577  1.00  0.00      AP1  O
ATOM    571  N   LEU A 200       7.846   5.739  -7.375  1.00  0.00      AP1  N
ATOM    572  HN  LEU A 200       8.495   5.949  -6.647  1.00  0.00      AP1  H
ATOM    573  CA  LEU A 200       6.503   5.481  -6.916  1.00  0.00      AP1  C
ATOM    574  HA  LEU A 200       5.906   5.223  -7.781  1.00  0.00      AP1  H
ATOM    575  CB  LEU A 200       6.446   4.440  -5.784  1.00  0.00      AP1  C
ATOM    576  HB1 LEU A 200       7.150   4.779  -4.990  1.00  0.00      AP1  H
ATOM    577  HB2 LEU A 200       5.433   4.459  -5.325  1.00  0.00      AP1  H
ATOM    578  CG  LEU A 200       6.823   3.004  -6.200  1.00  0.00      AP1  C
ATOM    579  HG  LEU A 200       7.880   3.061  -6.555  1.00  0.00      AP1  H
ATOM    580  CD1 LEU A 200       6.747   2.054  -4.999  1.00  0.00      AP1  C
ATOM    581 HD11 LEU A 200       6.972   1.012  -5.311  1.00  0.00      AP1  H
ATOM    582 HD12 LEU A 200       7.480   2.351  -4.218  1.00  0.00      AP1  H
ATOM    583 HD13 LEU A 200       5.731   2.069  -4.550  1.00  0.00      AP1  H
ATOM    584  CD2 LEU A 200       5.955   2.513  -7.369  1.00  0.00      AP1  C
ATOM    585 HD21 LEU A 200       6.254   1.484  -7.666  1.00  0.00      AP1  H
ATOM    586 HD22 LEU A 200       4.880   2.486  -7.098  1.00  0.00      AP1  H
ATOM    587 HD23 LEU A 200       6.077   3.179  -8.251  1.00  0.00      AP1  H
ATOM    588  C   LEU A 200       5.929   6.738  -6.327  1.00  0.00      AP1  C
ATOM    589  O   LEU A 200       6.596   7.431  -5.558  1.00  0.00      AP1  O
ATOM    590  N   ILE A 201       4.669   7.075  -6.696  1.00  0.00      AP1  N
ATOM    591  HN  ILE A 201       4.116   6.579  -7.362  1.00  0.00      AP1  H
ATOM    592  CA  ILE A 201       4.016   8.224  -6.126  1.00  0.00      AP1  C
ATOM    593  HA  ILE A 201       4.501   8.446  -5.184  1.00  0.00      AP1  H
ATOM    594  CB  ILE A 201       3.949   9.387  -7.072  1.00  0.00      AP1  C
ATOM    595  HB  ILE A 201       3.448   8.977  -7.985  1.00  0.00      AP1  H
ATOM    596  CG2 ILE A 201       3.137  10.511  -6.407  1.00  0.00      AP1  C
ATOM    597 HG21 ILE A 201       2.932  11.326  -7.132  1.00  0.00      AP1  H
ATOM    598 HG22 ILE A 201       2.160  10.131  -6.043  1.00  0.00      AP1  H
ATOM    599 HG23 ILE A 201       3.688  10.943  -5.546  1.00  0.00      AP1  H
ATOM    600  CG1 ILE A 201       5.366   9.808  -7.488  1.00  0.00      AP1  C
ATOM    601 HG11 ILE A 201       5.883  10.291  -6.629  1.00  0.00      AP1  H
ATOM    602 HG12 ILE A 201       5.950   8.897  -7.754  1.00  0.00      AP1  H
ATOM    603  CD  ILE A 201       5.387  10.756  -8.683  1.00  0.00      AP1  C
ATOM    604  HD1 ILE A 201       6.435  10.982  -8.978  1.00  0.00      AP1  H
ATOM    605  HD2 ILE A 201       4.871  10.299  -9.555  1.00  0.00      AP1  H
ATOM    606  HD3 ILE A 201       4.884  11.715  -8.439  1.00  0.00      AP1  H
ATOM    607  C   ILE A 201       2.601   7.838  -5.806  1.00  0.00      AP1  C
ATOM    608  O   ILE A 201       1.857   7.423  -6.693  1.00  0.00      AP1  O
ATOM    609  N   SER A 202       2.177   7.987  -4.530  1.00  0.00      AP1  N
ATOM    610  HN  SER A 202       2.718   8.344  -3.769  1.00  0.00      AP1  H
ATOM    611  CA  SER A 202       0.830   7.614  -4.173  1.00  0.00      AP1  C
ATOM    612  HA  SER A 202       0.511   6.870  -4.891  1.00  0.00      AP1  H
ATOM    613  CB  SER A 202       0.664   7.108  -2.728  1.00  0.00      AP1  C
ATOM    614  HB1 SER A 202      -0.339   6.631  -2.641  1.00  0.00      AP1  H
ATOM    615  HB2 SER A 202       1.420   6.322  -2.503  1.00  0.00      AP1  H
ATOM    616  OG  SER A 202       0.746   8.191  -1.815  1.00  0.00      AP1  O
ATOM    617  HG1 SER A 202       0.419   7.871  -0.965  1.00  0.00      AP1  H
ATOM    618  C   SER A 202      -0.073   8.798  -4.328  1.00  0.00      AP1  C
ATOM    619  O   SER A 202       0.246   9.900  -3.883  1.00  0.00      AP1  O
ATOM    620  N   ARG A 203      -1.211   8.595  -5.028  1.00  0.00      AP1  N
ATOM    621  HN  ARG A 203      -1.409   7.707  -5.436  1.00  0.00      AP1  H
ATOM    622  CA  ARG A 203      -2.190   9.628  -5.225  1.00  0.00      AP1  C
ATOM    623  HA  ARG A 203      -1.670  10.547  -5.470  1.00  0.00      AP1  H
ATOM    624  CB  ARG A 203      -3.204   9.284  -6.329  1.00  0.00      AP1  C
ATOM    625  HB1 ARG A 203      -3.664   8.308  -6.042  1.00  0.00      AP1  H
ATOM    626  HB2 ARG A 203      -4.032  10.027  -6.319  1.00  0.00      AP1  H
ATOM    627  CG  ARG A 203      -2.524   9.165  -7.689  1.00  0.00      AP1  C
ATOM    628  HG1 ARG A 203      -1.925   8.228  -7.704  1.00  0.00      AP1  H
ATOM    629  HG2 ARG A 203      -3.304   9.034  -8.474  1.00  0.00      AP1  H
ATOM    630  CD  ARG A 203      -1.693  10.402  -8.029  1.00  0.00      AP1  C
ATOM    631  HD1 ARG A 203      -2.374  11.254  -8.259  1.00  0.00      AP1  H
ATOM    632  HD2 ARG A 203      -1.029  10.694  -7.182  1.00  0.00      AP1  H
ATOM    633  NE  ARG A 203      -0.845  10.065  -9.204  1.00  0.00      AP1  N
ATOM    634  HE  ARG A 203      -1.253   9.362  -9.798  1.00  0.00      AP1  H
ATOM    635  CZ  ARG A 203       0.351  10.696  -9.379  1.00  0.00      AP1  C
ATOM    636  NH1 ARG A 203       0.782  11.604  -8.456  1.00  0.00      AP1  N
ATOM    637 HH11 ARG A 203       1.637  12.087  -8.585  1.00  0.00      AP1  H
ATOM    638 HH12 ARG A 203       0.131  11.845  -7.733  1.00  0.00      AP1  H
ATOM    639  NH2 ARG A 203       1.121  10.412 -10.470  1.00  0.00      AP1  N
ATOM    640 HH21 ARG A 203       2.026  10.805 -10.551  1.00  0.00      AP1  H
ATOM    641 HH22 ARG A 203       0.828   9.656 -11.041  1.00  0.00      AP1  H
ATOM    642  C   ARG A 203      -2.964   9.895  -3.968  1.00  0.00      AP1  C
ATOM    643  O   ARG A 203      -3.152  11.046  -3.574  1.00  0.00      AP1  O
ATOM    644  N   LEU A 204      -3.419   8.821  -3.294  1.00  0.00      AP1  N
ATOM    645  HN  LEU A 204      -3.216   7.879  -3.553  1.00  0.00      AP1  H
ATOM    646  CA  LEU A 204      -4.246   8.947  -2.130  1.00  0.00      AP1  C
ATOM    647  HA  LEU A 204      -4.555   9.981  -2.043  1.00  0.00      AP1  H
ATOM    648  CB  LEU A 204      -5.432   7.961  -2.171  1.00  0.00      AP1  C
ATOM    649  HB1 LEU A 204      -5.011   6.948  -2.368  1.00  0.00      AP1  H
ATOM    650  HB2 LEU A 204      -5.895   7.910  -1.161  1.00  0.00      AP1  H
ATOM    651  CG  LEU A 204      -6.489   8.290  -3.249  1.00  0.00      AP1  C
ATOM    652  HG  LEU A 204      -5.939   8.202  -4.217  1.00  0.00      AP1  H
ATOM    653  CD1 LEU A 204      -7.637   7.266  -3.235  1.00  0.00      AP1  C
ATOM    654 HD11 LEU A 204      -8.413   7.540  -3.981  1.00  0.00      AP1  H
ATOM    655 HD12 LEU A 204      -7.259   6.251  -3.482  1.00  0.00      AP1  H
ATOM    656 HD13 LEU A 204      -8.117   7.228  -2.234  1.00  0.00      AP1  H
ATOM    657  CD2 LEU A 204      -6.996   9.736  -3.120  1.00  0.00      AP1  C
ATOM    658 HD21 LEU A 204      -7.740   9.956  -3.916  1.00  0.00      AP1  H
ATOM    659 HD22 LEU A 204      -7.487   9.912  -2.142  1.00  0.00      AP1  H
ATOM    660 HD23 LEU A 204      -6.154  10.454  -3.224  1.00  0.00      AP1  H
ATOM    661  C   LEU A 204      -3.401   8.626  -0.935  1.00  0.00      AP1  C
ATOM    662  O   LEU A 204      -2.655   7.649  -0.944  1.00  0.00      AP1  O
ATOM    663  N   PHE A 205      -3.490   9.454   0.131  1.00  0.00      AP1  N
ATOM    664  HN  PHE A 205      -4.085  10.253   0.203  1.00  0.00      AP1  H
ATOM    665  CA  PHE A 205      -2.679   9.209   1.292  1.00  0.00      AP1  C
ATOM    666  HA  PHE A 205      -2.270   8.210   1.198  1.00  0.00      AP1  H
ATOM    667  CB  PHE A 205      -1.584  10.278   1.494  1.00  0.00      AP1  C
ATOM    668  HB1 PHE A 205      -1.044  10.431   0.534  1.00  0.00      AP1  H
ATOM    669  HB2 PHE A 205      -2.027  11.256   1.780  1.00  0.00      AP1  H
ATOM    670  CG  PHE A 205      -0.605   9.795   2.512  1.00  0.00      AP1  C
ATOM    671  CD1 PHE A 205       0.292   8.803   2.180  1.00  0.00      AP1  C
ATOM    672  HD1 PHE A 205       0.272   8.374   1.188  1.00  0.00      AP1  H
ATOM    673  CE1 PHE A 205       1.208   8.349   3.098  1.00  0.00      AP1  C
ATOM    674  HE1 PHE A 205       1.907   7.571   2.825  1.00  0.00      AP1  H
ATOM    675  CZ  PHE A 205       1.242   8.887   4.362  1.00  0.00      AP1  C
ATOM    676  HZ  PHE A 205       1.961   8.535   5.088  1.00  0.00      AP1  H
ATOM    677  CD2 PHE A 205      -0.557  10.340   3.776  1.00  0.00      AP1  C
ATOM    678  HD2 PHE A 205      -1.257  11.115   4.057  1.00  0.00      AP1  H
ATOM    679  CE2 PHE A 205       0.360   9.887   4.698  1.00  0.00      AP1  C
ATOM    680  HE2 PHE A 205       0.385  10.318   5.689  1.00  0.00      AP1  H
ATOM    681  C   PHE A 205      -3.571   9.208   2.503  1.00  0.00      AP1  C
ATOM    682  O   PHE A 205      -4.538   9.966   2.568  1.00  0.00      AP1  O
ATOM    683  N   ASP A 206      -3.222   8.376   3.515  1.00  0.00      AP1  N
ATOM    684  HN  ASP A 206      -2.405   7.809   3.453  1.00  0.00      AP1  H
ATOM    685  CA  ASP A 206      -3.938   8.198   4.757  1.00  0.00      AP1  C
ATOM    686  HA  ASP A 206      -3.602   7.247   5.154  1.00  0.00      AP1  H
ATOM    687  CB  ASP A 206      -3.595   9.227   5.848  1.00  0.00      AP1  C
ATOM    688  HB1 ASP A 206      -3.530  10.235   5.391  1.00  0.00      AP1  H
ATOM    689  HB2 ASP A 206      -4.383   9.248   6.627  1.00  0.00      AP1  H
ATOM    690  CG  ASP A 206      -2.245   8.824   6.429  1.00  0.00      AP1  C
ATOM    691  OD1 ASP A 206      -1.605   7.895   5.868  1.00  0.00      AP1  O
ATOM    692  OD2 ASP A 206      -1.838   9.436   7.451  1.00  0.00      AP1  O
ATOM    693  C   ASP A 206      -5.425   8.101   4.601  1.00  0.00      AP1  C
ATOM    694  O   ASP A 206      -6.126   9.108   4.522  1.00  0.00      AP1  O
ATOM    695  N   VAL A 207      -5.931   6.849   4.496  1.00  0.00      AP1  N
ATOM    696  HN  VAL A 207      -5.360   6.032   4.491  1.00  0.00      AP1  H
ATOM    697  CA  VAL A 207      -7.342   6.589   4.382  1.00  0.00      AP1  C
ATOM    698  HA  VAL A 207      -7.848   7.532   4.218  1.00  0.00      AP1  H
ATOM    699  CB  VAL A 207      -7.670   5.595   3.302  1.00  0.00      AP1  C
ATOM    700  HB  VAL A 207      -7.152   4.638   3.556  1.00  0.00      AP1  H
ATOM    701  CG1 VAL A 207      -9.192   5.377   3.271  1.00  0.00      AP1  C
ATOM    702 HG11 VAL A 207      -9.464   4.675   2.454  1.00  0.00      AP1  H
ATOM    703 HG12 VAL A 207      -9.563   4.939   4.221  1.00  0.00      AP1  H
ATOM    704 HG13 VAL A 207      -9.723   6.336   3.091  1.00  0.00      AP1  H
ATOM    705  CG2 VAL A 207      -7.075   6.090   1.970  1.00  0.00      AP1  C
ATOM    706 HG21 VAL A 207      -7.334   5.396   1.142  1.00  0.00      AP1  H
ATOM    707 HG22 VAL A 207      -7.468   7.098   1.718  1.00  0.00      AP1  H
ATOM    708 HG23 VAL A 207      -5.968   6.151   2.022  1.00  0.00      AP1  H
ATOM    709  C   VAL A 207      -7.850   6.024   5.681  1.00  0.00      AP1  C
ATOM    710  O   VAL A 207      -7.219   5.165   6.295  1.00  0.00      AP1  O
ATOM    711  N   ALA A 208      -9.033   6.501   6.129  1.00  0.00      AP1  N
ATOM    712  HN  ALA A 208      -9.564   7.180   5.622  1.00  0.00      AP1  H
ATOM    713  CA  ALA A 208      -9.614   6.064   7.372  1.00  0.00      AP1  C
ATOM    714  HA  ALA A 208      -9.170   5.141   7.726  1.00  0.00      AP1  H
ATOM    715  CB  ALA A 208      -9.528   7.122   8.489  1.00  0.00      AP1  C
ATOM    716  HB1 ALA A 208      -8.462   7.326   8.728  1.00  0.00      AP1  H
ATOM    717  HB2 ALA A 208      -9.996   8.079   8.170  1.00  0.00      AP1  H
ATOM    718  HB3 ALA A 208     -10.028   6.777   9.419  1.00  0.00      AP1  H
ATOM    719  C   ALA A 208     -11.065   5.769   7.128  1.00  0.00      AP1  C
ATOM    720  O   ALA A 208     -11.621   6.144   6.098  1.00  0.00      AP1  O
ATOM    721  N   GLU A 209     -11.722   5.053   8.063  1.00  0.00      AP1  N
ATOM    722  HN  GLU A 209     -11.353   4.701   8.919  1.00  0.00      AP1  H
ATOM    723  CA  GLU A 209     -13.104   4.737   7.851  1.00  0.00      AP1  C
ATOM    724  HA  GLU A 209     -13.252   4.433   6.822  1.00  0.00      AP1  H
ATOM    725  CB  GLU A 209     -13.644   3.653   8.797  1.00  0.00      AP1  C
ATOM    726  HB1 GLU A 209     -14.702   3.444   8.518  1.00  0.00      AP1  H
ATOM    727  HB2 GLU A 209     -13.092   2.701   8.634  1.00  0.00      AP1  H
ATOM    728  CG  GLU A 209     -13.590   4.035  10.276  1.00  0.00      AP1  C
ATOM    729  HG1 GLU A 209     -12.538   4.184  10.580  1.00  0.00      AP1  H
ATOM    730  HG2 GLU A 209     -14.160   4.966  10.467  1.00  0.00      AP1  H
ATOM    731  CD  GLU A 209     -14.156   2.864  11.062  1.00  0.00      AP1  C
ATOM    732  OE1 GLU A 209     -15.324   2.476  10.789  1.00  0.00      AP1  O
ATOM    733  OE2 GLU A 209     -13.423   2.335  11.939  1.00  0.00      AP1  O
ATOM    734  C   GLU A 209     -13.905   5.980   8.065  1.00  0.00      AP1  C
ATOM    735  O   GLU A 209     -13.830   6.606   9.121  1.00  0.00      AP1  O
ATOM    736  N   GLY A 210     -14.727   6.345   7.060  1.00  0.00      AP1  N
ATOM    737  HN  GLY A 210     -14.802   5.837   6.203  1.00  0.00      AP1  H
ATOM    738  CA  GLY A 210     -15.560   7.511   7.167  1.00  0.00      AP1  C
ATOM    739  HA1 GLY A 210     -15.816   7.633   8.211  1.00  0.00      AP1  H
ATOM    740  HA2 GLY A 210     -16.411   7.369   6.515  1.00  0.00      AP1  H
ATOM    741  C   GLY A 210     -14.835   8.747   6.719  1.00  0.00      AP1  C
ATOM    742  O   GLY A 210     -15.021   9.810   7.311  1.00  0.00      AP1  O
ATOM    743  N   SER A 211     -13.985   8.650   5.673  1.00  0.00      AP1  N
ATOM    744  HN  SER A 211     -13.773   7.815   5.165  1.00  0.00      AP1  H
ATOM    745  CA  SER A 211     -13.292   9.820   5.201  1.00  0.00      AP1  C
ATOM    746  HA  SER A 211     -13.742  10.672   5.693  1.00  0.00      AP1  H
ATOM    747  CB  SER A 211     -11.772   9.761   5.436  1.00  0.00      AP1  C
ATOM    748  HB1 SER A 211     -11.322  10.696   5.030  1.00  0.00      AP1  H
ATOM    749  HB2 SER A 211     -11.549   9.738   6.527  1.00  0.00      AP1  H
ATOM    750  OG  SER A 211     -11.213   8.643   4.763  1.00  0.00      AP1  O
ATOM    751  HG1 SER A 211     -10.256   8.770   4.749  1.00  0.00      AP1  H
ATOM    752  C   SER A 211     -13.534   9.977   3.723  1.00  0.00      AP1  C
ATOM    753  O   SER A 211     -13.877   9.020   3.031  1.00  0.00      AP1  O
ATOM    754  N   THR A 212     -13.380  11.225   3.217  1.00  0.00      AP1  N
ATOM    755  HN  THR A 212     -13.098  11.997   3.786  1.00  0.00      AP1  H
ATOM    756  CA  THR A 212     -13.603  11.560   1.833  1.00  0.00      AP1  C
ATOM    757  HA  THR A 212     -14.217  10.772   1.418  1.00  0.00      AP1  H
ATOM    758  CB  THR A 212     -14.103  12.958   1.629  1.00  0.00      AP1  C
ATOM    759  HB  THR A 212     -14.249  13.077   0.528  1.00  0.00      AP1  H
ATOM    760  OG1 THR A 212     -13.110  13.885   2.043  1.00  0.00      AP1  O
ATOM    761  HG1 THR A 212     -13.495  14.756   1.898  1.00  0.00      AP1  H
ATOM    762  CG2 THR A 212     -15.378  13.165   2.450  1.00  0.00      AP1  C
ATOM    763 HG21 THR A 212     -15.834  14.153   2.230  1.00  0.00      AP1  H
ATOM    764 HG22 THR A 212     -16.127  12.382   2.206  1.00  0.00      AP1  H
ATOM    765 HG23 THR A 212     -15.165  13.115   3.540  1.00  0.00      AP1  H
ATOM    766  C   THR A 212     -12.299  11.517   1.096  1.00  0.00      AP1  C
ATOM    767  O   THR A 212     -11.229  11.427   1.695  1.00  0.00      AP1  O
ATOM    768  N   LEU A 213     -12.379  11.568  -0.251  1.00  0.00      AP1  N
ATOM    769  HN  LEU A 213     -13.252  11.593  -0.734  1.00  0.00      AP1  H
ATOM    770  CA  LEU A 213     -11.227  11.591  -1.111  1.00  0.00      AP1  C
ATOM    771  HA  LEU A 213     -10.559  10.811  -0.770  1.00  0.00      AP1  H
ATOM    772  CB  LEU A 213     -11.542  11.373  -2.601  1.00  0.00      AP1  C
ATOM    773  HB1 LEU A 213     -12.380  12.059  -2.864  1.00  0.00      AP1  H
ATOM    774  HB2 LEU A 213     -10.670  11.705  -3.207  1.00  0.00      AP1  H
ATOM    775  CG  LEU A 213     -11.940   9.924  -2.938  1.00  0.00      AP1  C
ATOM    776  HG  LEU A 213     -12.910   9.765  -2.409  1.00  0.00      AP1  H
ATOM    777  CD1 LEU A 213     -12.158   9.741  -4.445  1.00  0.00      AP1  C
ATOM    778 HD11 LEU A 213     -12.397   8.681  -4.678  1.00  0.00      AP1  H
ATOM    779 HD12 LEU A 213     -12.999  10.375  -4.799  1.00  0.00      AP1  H
ATOM    780 HD13 LEU A 213     -11.245  10.023  -5.011  1.00  0.00      AP1  H
ATOM    781  CD2 LEU A 213     -10.924   8.920  -2.379  1.00  0.00      AP1  C
ATOM    782 HD21 LEU A 213     -11.238   7.880  -2.616  1.00  0.00      AP1  H
ATOM    783 HD22 LEU A 213      -9.915   9.074  -2.812  1.00  0.00      AP1  H
ATOM    784 HD23 LEU A 213     -10.849   9.017  -1.274  1.00  0.00      AP1  H
ATOM    785  C   LEU A 213     -10.506  12.895  -0.976  1.00  0.00      AP1  C
ATOM    786  O   LEU A 213      -9.281  12.949  -1.079  1.00  0.00      AP1  O
ATOM    787  N   GLU A 214     -11.255  13.987  -0.737  1.00  0.00      AP1  N
ATOM    788  HN  GLU A 214     -12.239  13.962  -0.581  1.00  0.00      AP1  H
ATOM    789  CA  GLU A 214     -10.690  15.305  -0.685  1.00  0.00      AP1  C
ATOM    790  HA  GLU A 214     -10.208  15.529  -1.628  1.00  0.00      AP1  H
ATOM    791  CB  GLU A 214     -11.739  16.366  -0.299  1.00  0.00      AP1  C
ATOM    792  HB1 GLU A 214     -12.671  16.158  -0.873  1.00  0.00      AP1  H
ATOM    793  HB2 GLU A 214     -12.011  16.255   0.775  1.00  0.00      AP1  H
ATOM    794  CG  GLU A 214     -11.303  17.807  -0.574  1.00  0.00      AP1  C
ATOM    795  HG1 GLU A 214     -11.895  18.498   0.053  1.00  0.00      AP1  H
ATOM    796  HG2 GLU A 214     -10.226  17.945  -0.352  1.00  0.00      AP1  H
ATOM    797  CD  GLU A 214     -11.607  18.117  -2.036  1.00  0.00      AP1  C
ATOM    798  OE1 GLU A 214     -11.102  17.374  -2.918  1.00  0.00      AP1  O
ATOM    799  OE2 GLU A 214     -12.356  19.098  -2.287  1.00  0.00      AP1  O
ATOM    800  C   GLU A 214      -9.629  15.318   0.369  1.00  0.00      AP1  C
ATOM    801  O   GLU A 214      -8.582  15.939   0.194  1.00  0.00      AP1  O
ATOM    802  N   GLU A 215      -9.889  14.653   1.510  1.00  0.00      AP1  N
ATOM    803  HN  GLU A 215     -10.738  14.163   1.687  1.00  0.00      AP1  H
ATOM    804  CA  GLU A 215      -8.945  14.593   2.589  1.00  0.00      AP1  C
ATOM    805  HA  GLU A 215      -8.578  15.594   2.781  1.00  0.00      AP1  H
ATOM    806  CB  GLU A 215      -9.537  14.010   3.884  1.00  0.00      AP1  C
ATOM    807  HB1 GLU A 215     -10.079  13.071   3.626  1.00  0.00      AP1  H
ATOM    808  HB2 GLU A 215      -8.716  13.708   4.572  1.00  0.00      AP1  H
ATOM    809  CG  GLU A 215     -10.497  14.967   4.596  1.00  0.00      AP1  C
ATOM    810  HG1 GLU A 215     -11.221  15.373   3.867  1.00  0.00      AP1  H
ATOM    811  HG2 GLU A 215     -11.047  14.448   5.406  1.00  0.00      AP1  H
ATOM    812  CD  GLU A 215      -9.686  16.134   5.150  1.00  0.00      AP1  C
ATOM    813  OE1 GLU A 215      -8.569  16.392   4.624  1.00  0.00      AP1  O
ATOM    814  OE2 GLU A 215     -10.176  16.786   6.108  1.00  0.00      AP1  O
ATOM    815  C   GLU A 215      -7.766  13.754   2.205  1.00  0.00      AP1  C
ATOM    816  O   GLU A 215      -6.653  13.981   2.675  1.00  0.00      AP1  O
ATOM    817  N   VAL A 216      -8.002  12.704   1.402  1.00  0.00      AP1  N
ATOM    818  HN  VAL A 216      -8.911  12.509   1.044  1.00  0.00      AP1  H
ATOM    819  CA  VAL A 216      -6.989  11.776   0.986  1.00  0.00      AP1  C
ATOM    820  HA  VAL A 216      -6.383  11.562   1.857  1.00  0.00      AP1  H
ATOM    821  CB  VAL A 216      -7.581  10.504   0.464  1.00  0.00      AP1  C
ATOM    822  HB  VAL A 216      -8.216  10.764  -0.418  1.00  0.00      AP1  H
ATOM    823  CG1 VAL A 216      -6.423   9.598   0.047  1.00  0.00      AP1  C
ATOM    824 HG11 VAL A 216      -6.809   8.620  -0.313  1.00  0.00      AP1  H
ATOM    825 HG12 VAL A 216      -5.831  10.044  -0.779  1.00  0.00      AP1  H
ATOM    826 HG13 VAL A 216      -5.746   9.405   0.907  1.00  0.00      AP1  H
ATOM    827  CG2 VAL A 216      -8.495   9.901   1.545  1.00  0.00      AP1  C
ATOM    828 HG21 VAL A 216      -8.921   8.933   1.204  1.00  0.00      AP1  H
ATOM    829 HG22 VAL A 216      -7.925   9.722   2.483  1.00  0.00      AP1  H
ATOM    830 HG23 VAL A 216      -9.344  10.577   1.777  1.00  0.00      AP1  H
ATOM    831  C   VAL A 216      -6.079  12.354  -0.066  1.00  0.00      AP1  C
ATOM    832  O   VAL A 216      -4.932  11.925  -0.192  1.00  0.00      AP1  O
ATOM    833  N   SER A 217      -6.604  13.284  -0.889  1.00  0.00      AP1  N
ATOM    834  HN  SER A 217      -7.535  13.620  -0.751  1.00  0.00      AP1  H
ATOM    835  CA  SER A 217      -5.922  13.878  -2.013  1.00  0.00      AP1  C
ATOM    836  HA  SER A 217      -5.460  13.051  -2.536  1.00  0.00      AP1  H
ATOM    837  CB  SER A 217      -6.871  14.685  -2.919  1.00  0.00      AP1  C
ATOM    838  HB1 SER A 217      -7.646  13.990  -3.315  1.00  0.00      AP1  H
ATOM    839  HB2 SER A 217      -7.402  15.465  -2.327  1.00  0.00      AP1  H
ATOM    840  OG  SER A 217      -6.151  15.250  -4.005  1.00  0.00      AP1  O
ATOM    841  HG1 SER A 217      -6.802  15.548  -4.653  1.00  0.00      AP1  H
ATOM    842  C   SER A 217      -4.822  14.816  -1.600  1.00  0.00      AP1  C
ATOM    843  O   SER A 217      -3.923  15.092  -2.393  1.00  0.00      AP1  O
ATOM    844  N   ASN A 218      -4.861  15.365  -0.375  1.00  0.00      AP1  N
ATOM    845  HN  ASN A 218      -5.540  15.190   0.336  1.00  0.00      AP1  H
ATOM    846  CA  ASN A 218      -3.840  16.308  -0.005  1.00  0.00      AP1  C
ATOM    847  HA  ASN A 218      -3.524  16.800  -0.919  1.00  0.00      AP1  H
ATOM    848  CB  ASN A 218      -4.286  17.296   1.085  1.00  0.00      AP1  C
ATOM    849  HB1 ASN A 218      -4.673  16.704   1.943  1.00  0.00      AP1  H
ATOM    850  HB2 ASN A 218      -3.419  17.884   1.450  1.00  0.00      AP1  H
ATOM    851  CG  ASN A 218      -5.389  18.175   0.520  1.00  0.00      AP1  C
ATOM    852  OD1 ASN A 218      -5.390  18.515  -0.662  1.00  0.00      AP1  O
ATOM    853  ND2 ASN A 218      -6.356  18.559   1.394  1.00  0.00      AP1  N
ATOM    854 HD21 ASN A 218      -7.094  19.127   1.040  1.00  0.00      AP1  H
ATOM    855 HD22 ASN A 218      -6.325  18.249   2.339  1.00  0.00      AP1  H
ATOM    856  C   ASN A 218      -2.657  15.566   0.545  1.00  0.00      AP1  C
ATOM    857  O   ASN A 218      -2.808  14.470   1.077  1.00  0.00      AP1  O
ATOM    858  N   ASN A 219      -1.452  16.186   0.477  1.00  0.00      AP1  N
ATOM    859  HN  ASN A 219      -1.346  17.083   0.049  1.00  0.00      AP1  H
ATOM    860  CA  ASN A 219      -0.231  15.626   1.004  1.00  0.00      AP1  C
ATOM    861  HA  ASN A 219       0.561  16.234   0.580  1.00  0.00      AP1  H
ATOM    862  CB  ASN A 219      -0.188  15.677   2.545  1.00  0.00      AP1  C
ATOM    863  HB1 ASN A 219      -0.371  16.729   2.856  1.00  0.00      AP1  H
ATOM    864  HB2 ASN A 219      -1.001  15.057   2.974  1.00  0.00      AP1  H
ATOM    865  CG  ASN A 219       1.186  15.232   3.030  1.00  0.00      AP1  C
ATOM    866  OD1 ASN A 219       1.589  14.086   2.839  1.00  0.00      AP1  O
ATOM    867  ND2 ASN A 219       1.927  16.166   3.683  1.00  0.00      AP1  N
ATOM    868 HD21 ASN A 219       2.833  15.894   3.997  1.00  0.00      AP1  H
ATOM    869 HD22 ASN A 219       1.572  17.088   3.805  1.00  0.00      AP1  H
ATOM    870  C   ASN A 219       0.006  14.201   0.572  1.00  0.00      AP1  C
ATOM    871  O   ASN A 219      -0.578  13.268   1.123  1.00  0.00      AP1  O
ATOM    872  N   CYS A 220       0.843  14.006  -0.479  1.00  0.00      AP1  N
ATOM    873  HN  CYS A 220       1.292  14.754  -0.964  1.00  0.00      AP1  H
ATOM    874  CA  CYS A 220       1.152  12.687  -0.981  1.00  0.00      AP1  C
ATOM    875  HA  CYS A 220       0.559  11.983  -0.410  1.00  0.00      AP1  H
ATOM    876  CB  CYS A 220       0.901  12.542  -2.491  1.00  0.00      AP1  C
ATOM    877  HB1 CYS A 220       1.497  13.331  -3.002  1.00  0.00      AP1  H
ATOM    878  HB2 CYS A 220       1.307  11.570  -2.849  1.00  0.00      AP1  H
ATOM    879  SG  CYS A 220      -0.854  12.748  -2.917  1.00  0.00      AP1  S
ATOM    880  HG1 CYS A 220      -0.718  12.640  -4.240  1.00  0.00      AP1  H
ATOM    881  C   CYS A 220       2.606  12.368  -0.735  1.00  0.00      AP1  C
ATOM    882  O   CYS A 220       3.436  13.261  -0.570  1.00  0.00      AP1  O
ATOM    883  N   ILE A 221       2.945  11.056  -0.714  1.00  0.00      AP1  N
ATOM    884  HN  ILE A 221       2.279  10.334  -0.890  1.00  0.00      AP1  H
ATOM    885  CA  ILE A 221       4.276  10.578  -0.441  1.00  0.00      AP1  C
ATOM    886  HA  ILE A 221       4.872  11.439  -0.164  1.00  0.00      AP1  H
ATOM    887  CB  ILE A 221       4.318   9.474   0.574  1.00  0.00      AP1  C
ATOM    888  HB  ILE A 221       5.391   9.157   0.598  1.00  0.00      AP1  H
ATOM    889  CG2 ILE A 221       3.855  10.029   1.928  1.00  0.00      AP1  C
ATOM    890 HG21 ILE A 221       4.021   9.283   2.733  1.00  0.00      AP1  H
ATOM    891 HG22 ILE A 221       4.422  10.945   2.195  1.00  0.00      AP1  H
ATOM    892 HG23 ILE A 221       2.773  10.280   1.906  1.00  0.00      AP1  H
ATOM    893  CG1 ILE A 221       3.503   8.273   0.069  1.00  0.00      AP1  C
ATOM    894 HG11 ILE A 221       2.418   8.520   0.087  1.00  0.00      AP1  H
ATOM    895 HG12 ILE A 221       3.777   8.072  -0.992  1.00  0.00      AP1  H
ATOM    896  CD  ILE A 221       3.734   6.995   0.869  1.00  0.00      AP1  C
ATOM    897  HD1 ILE A 221       3.164   6.152   0.422  1.00  0.00      AP1  H
ATOM    898  HD2 ILE A 221       4.812   6.724   0.872  1.00  0.00      AP1  H
ATOM    899  HD3 ILE A 221       3.398   7.117   1.920  1.00  0.00      AP1  H
ATOM    900  C   ILE A 221       4.876  10.021  -1.693  1.00  0.00      AP1  C
ATOM    901  O   ILE A 221       4.201   9.367  -2.486  1.00  0.00      AP1  O
ATOM    902  N   ARG A 222       6.182  10.302  -1.909  1.00  0.00      AP1  N
ATOM    903  HN  ARG A 222       6.729  10.850  -1.280  1.00  0.00      AP1  H
ATOM    904  CA  ARG A 222       6.847   9.810  -3.081  1.00  0.00      AP1  C
ATOM    905  HA  ARG A 222       6.162   9.197  -3.655  1.00  0.00      AP1  H
ATOM    906  CB  ARG A 222       7.381  10.943  -3.969  1.00  0.00      AP1  C
ATOM    907  HB1 ARG A 222       8.007  11.591  -3.310  1.00  0.00      AP1  H
ATOM    908  HB2 ARG A 222       8.073  10.523  -4.732  1.00  0.00      AP1  H
ATOM    909  CG  ARG A 222       6.218  11.741  -4.565  1.00  0.00      AP1  C
ATOM    910  HG1 ARG A 222       5.541  11.037  -5.097  1.00  0.00      AP1  H
ATOM    911  HG2 ARG A 222       5.611  12.170  -3.735  1.00  0.00      AP1  H
ATOM    912  CD  ARG A 222       6.615  12.903  -5.472  1.00  0.00      AP1  C
ATOM    913  HD1 ARG A 222       7.236  13.627  -4.896  1.00  0.00      AP1  H
ATOM    914  HD2 ARG A 222       7.201  12.552  -6.353  1.00  0.00      AP1  H
ATOM    915  NE  ARG A 222       5.345  13.524  -5.943  1.00  0.00      AP1  N
ATOM    916  HE  ARG A 222       5.030  13.158  -6.826  1.00  0.00      AP1  H
ATOM    917  CZ  ARG A 222       4.722  14.487  -5.204  1.00  0.00      AP1  C
ATOM    918  NH1 ARG A 222       5.276  14.924  -4.035  1.00  0.00      AP1  N
ATOM    919 HH11 ARG A 222       4.815  15.604  -3.482  1.00  0.00      AP1  H
ATOM    920 HH12 ARG A 222       6.084  14.425  -3.713  1.00  0.00      AP1  H
ATOM    921  NH2 ARG A 222       3.541  15.014  -5.637  1.00  0.00      AP1  N
ATOM    922 HH21 ARG A 222       3.131  15.772  -5.150  1.00  0.00      AP1  H
ATOM    923 HH22 ARG A 222       3.241  14.756  -6.546  1.00  0.00      AP1  H
ATOM    924  C   ARG A 222       7.970   8.913  -2.655  1.00  0.00      AP1  C
ATOM    925  O   ARG A 222       8.812   9.295  -1.843  1.00  0.00      AP1  O
ATOM    926  N   LEU A 223       7.996   7.681  -3.214  1.00  0.00      AP1  N
ATOM    927  HN  LEU A 223       7.345   7.403  -3.917  1.00  0.00      AP1  H
ATOM    928  CA  LEU A 223       8.951   6.664  -2.856  1.00  0.00      AP1  C
ATOM    929  HA  LEU A 223       9.655   7.091  -2.154  1.00  0.00      AP1  H
ATOM    930  CB  LEU A 223       8.286   5.331  -2.472  1.00  0.00      AP1  C
ATOM    931  HB1 LEU A 223       7.904   4.871  -3.413  1.00  0.00      AP1  H
ATOM    932  HB2 LEU A 223       9.064   4.637  -2.084  1.00  0.00      AP1  H
ATOM    933  CG  LEU A 223       7.120   5.430  -1.473  1.00  0.00      AP1  C
ATOM    934  HG  LEU A 223       6.326   5.960  -2.053  1.00  0.00      AP1  H
ATOM    935  CD1 LEU A 223       6.595   4.031  -1.107  1.00  0.00      AP1  C
ATOM    936 HD11 LEU A 223       5.786   4.104  -0.349  1.00  0.00      AP1  H
ATOM    937 HD12 LEU A 223       6.187   3.519  -2.005  1.00  0.00      AP1  H
ATOM    938 HD13 LEU A 223       7.409   3.404  -0.685  1.00  0.00      AP1  H
ATOM    939  CD2 LEU A 223       7.470   6.290  -0.253  1.00  0.00      AP1  C
ATOM    940 HD21 LEU A 223       6.600   6.354   0.436  1.00  0.00      AP1  H
ATOM    941 HD22 LEU A 223       8.321   5.865   0.317  1.00  0.00      AP1  H
ATOM    942 HD23 LEU A 223       7.740   7.321  -0.568  1.00  0.00      AP1  H
ATOM    943  C   LEU A 223       9.714   6.299  -4.098  1.00  0.00      AP1  C
ATOM    944  O   LEU A 223       9.234   6.499  -5.212  1.00  0.00      AP1  O
ATOM    945  N   GLU A 224      10.926   5.732  -3.921  1.00  0.00      AP1  N
ATOM    946  HN  GLU A 224      11.316   5.572  -3.018  1.00  0.00      AP1  H
ATOM    947  CA  GLU A 224      11.770   5.305  -5.008  1.00  0.00      AP1  C
ATOM    948  HA  GLU A 224      11.614   5.958  -5.857  1.00  0.00      AP1  H
ATOM    949  CB  GLU A 224      13.257   5.253  -4.617  1.00  0.00      AP1  C
ATOM    950  HB1 GLU A 224      13.355   4.619  -3.706  1.00  0.00      AP1  H
ATOM    951  HB2 GLU A 224      13.838   4.735  -5.413  1.00  0.00      AP1  H
ATOM    952  CG  GLU A 224      13.851   6.636  -4.339  1.00  0.00      AP1  C
ATOM    953  HG1 GLU A 224      14.047   7.153  -5.296  1.00  0.00      AP1  H
ATOM    954  HG2 GLU A 224      13.160   7.250  -3.728  1.00  0.00      AP1  H
ATOM    955  CD  GLU A 224      15.186   6.457  -3.627  1.00  0.00      AP1  C
ATOM    956  OE1 GLU A 224      15.164   6.119  -2.413  1.00  0.00      AP1  O
ATOM    957  OE2 GLU A 224      16.243   6.658  -4.282  1.00  0.00      AP1  O
ATOM    958  C   GLU A 224      11.362   3.921  -5.429  1.00  0.00      AP1  C
ATOM    959  O   GLU A 224      10.658   3.218  -4.704  1.00  0.00      AP1  O
ATOM    960  N   TRP A 225      11.777   3.511  -6.649  1.00  0.00      AP1  N
ATOM    961  HN  TRP A 225      12.327   4.082  -7.254  1.00  0.00      AP1  H
ATOM    962  CA  TRP A 225      11.453   2.209  -7.169  1.00  0.00      AP1  C
ATOM    963  HA  TRP A 225      10.514   1.889  -6.734  1.00  0.00      AP1  H
ATOM    964  CB  TRP A 225      11.397   2.189  -8.709  1.00  0.00      AP1  C
ATOM    965  HB1 TRP A 225      10.641   2.938  -9.032  1.00  0.00      AP1  H
ATOM    966  HB2 TRP A 225      12.374   2.517  -9.127  1.00  0.00      AP1  H
ATOM    967  CG  TRP A 225      10.994   0.871  -9.328  1.00  0.00      AP1  C
ATOM    968  CD1 TRP A 225      11.775  -0.128  -9.830  1.00  0.00      AP1  C
ATOM    969  HD1 TRP A 225      12.857  -0.129  -9.812  1.00  0.00      AP1  H
ATOM    970  NE1 TRP A 225      10.986  -1.141 -10.318  1.00  0.00      AP1  N
ATOM    971  HE1 TRP A 225      11.290  -1.985 -10.705  1.00  0.00      AP1  H
ATOM    972  CE2 TRP A 225       9.664  -0.797 -10.127  1.00  0.00      AP1  C
ATOM    973  CD2 TRP A 225       9.632   0.453  -9.510  1.00  0.00      AP1  C
ATOM    974  CE3 TRP A 225       8.453   1.064  -9.193  1.00  0.00      AP1  C
ATOM    975  HE3 TRP A 225       8.423   2.038  -8.724  1.00  0.00      AP1  H
ATOM    976  CZ3 TRP A 225       7.292   0.392  -9.502  1.00  0.00      AP1  C
ATOM    977  HZ3 TRP A 225       6.338   0.842  -9.264  1.00  0.00      AP1  H
ATOM    978  CZ2 TRP A 225       8.510  -1.458 -10.439  1.00  0.00      AP1  C
ATOM    979  HZ2 TRP A 225       8.507  -2.424 -10.919  1.00  0.00      AP1  H
ATOM    980  CH2 TRP A 225       7.320  -0.844 -10.114  1.00  0.00      AP1  C
ATOM    981  HH2 TRP A 225       6.391  -1.345 -10.347  1.00  0.00      AP1  H
ATOM    982  C   TRP A 225      12.501   1.229  -6.717  1.00  0.00      AP1  C
ATOM    983  O   TRP A 225      13.700   1.472  -6.857  1.00  0.00      AP1  O
ATOM    984  N   ASN A 226      12.041   0.078  -6.174  1.00  0.00      AP1  N
ATOM    985  HN  ASN A 226      11.058  -0.070  -6.077  1.00  0.00      AP1  H
ATOM    986  CA  ASN A 226      12.858  -1.009  -5.698  1.00  0.00      AP1  C
ATOM    987  HA  ASN A 226      12.179  -1.756  -5.301  1.00  0.00      AP1  H
ATOM    988  CB  ASN A 226      13.773  -1.591  -6.795  1.00  0.00      AP1  C
ATOM    989  HB1 ASN A 226      13.162  -1.721  -7.715  1.00  0.00      AP1  H
ATOM    990  HB2 ASN A 226      14.588  -0.879  -7.035  1.00  0.00      AP1  H
ATOM    991  CG  ASN A 226      14.300  -2.942  -6.326  1.00  0.00      AP1  C
ATOM    992  OD1 ASN A 226      14.029  -3.379  -5.208  1.00  0.00      AP1  O
ATOM    993  ND2 ASN A 226      15.084  -3.624  -7.204  1.00  0.00      AP1  N
ATOM    994 HD21 ASN A 226      15.427  -4.514  -6.916  1.00  0.00      AP1  H
ATOM    995 HD22 ASN A 226      15.270  -3.244  -8.105  1.00  0.00      AP1  H
ATOM    996  C   ASN A 226      13.719  -0.531  -4.566  1.00  0.00      AP1  C
ATOM    997  O   ASN A 226      14.780  -1.100  -4.303  1.00  0.00      AP1  O
ATOM    998  N   LYS A 227      13.343   0.610  -3.954  1.00  0.00      AP1  N
ATOM    999  HN  LYS A 227      12.560   1.150  -4.260  1.00  0.00      AP1  H
ATOM   1000  CA  LYS A 227      14.041   1.138  -2.812  1.00  0.00      AP1  C
ATOM   1001  HA  LYS A 227      15.070   0.822  -2.932  1.00  0.00      AP1  H
ATOM   1002  CB  LYS A 227      13.965   2.671  -2.778  1.00  0.00      AP1  C
ATOM   1003  HB1 LYS A 227      14.039   3.026  -3.832  1.00  0.00      AP1  H
ATOM   1004  HB2 LYS A 227      12.958   2.976  -2.415  1.00  0.00      AP1  H
ATOM   1005  CG  LYS A 227      15.074   3.303  -1.943  1.00  0.00      AP1  C
ATOM   1006  HG1 LYS A 227      14.900   4.401  -1.877  1.00  0.00      AP1  H
ATOM   1007  HG2 LYS A 227      15.024   2.896  -0.907  1.00  0.00      AP1  H
ATOM   1008  CD  LYS A 227      16.464   3.062  -2.533  1.00  0.00      AP1  C
ATOM   1009  HD1 LYS A 227      17.224   3.344  -1.769  1.00  0.00      AP1  H
ATOM   1010  HD2 LYS A 227      16.574   1.970  -2.726  1.00  0.00      AP1  H
ATOM   1011  CE  LYS A 227      16.736   3.828  -3.828  1.00  0.00      AP1  C
ATOM   1012  HE1 LYS A 227      16.024   3.514  -4.624  1.00  0.00      AP1  H
ATOM   1013  HE2 LYS A 227      16.622   4.923  -3.666  1.00  0.00      AP1  H
ATOM   1014  NZ  LYS A 227      18.115   3.558  -4.293  1.00  0.00      AP1  N
ATOM   1015  HZ1 LYS A 227      18.302   4.077  -5.175  1.00  0.00      AP1  H
ATOM   1016  HZ2 LYS A 227      18.793   3.860  -3.564  1.00  0.00      AP1  H
ATOM   1017  HZ3 LYS A 227      18.229   2.538  -4.463  1.00  0.00      AP1  H
ATOM   1018  C   LYS A 227      13.561   0.616  -1.474  1.00  0.00      AP1  C
ATOM   1019  O   LYS A 227      14.349   0.136  -0.659  1.00  0.00      AP1  O
ATOM   1020  N   GLY A 228      12.230   0.687  -1.231  1.00  0.00      AP1  N
ATOM   1021  HN  GLY A 228      11.581   0.948  -1.944  1.00  0.00      AP1  H
ATOM   1022  CA  GLY A 228      11.655   0.395   0.060  1.00  0.00      AP1  C
ATOM   1023  HA1 GLY A 228      10.847   1.094   0.228  1.00  0.00      AP1  H
ATOM   1024  HA2 GLY A 228      12.445   0.443   0.798  1.00  0.00      AP1  H
ATOM   1025  C   GLY A 228      11.084  -0.988   0.084  1.00  0.00      AP1  C
ATOM   1026  O   GLY A 228      11.494  -1.862  -0.674  1.00  0.00      AP1  O
ATOM   1027  N   ILE A 229      10.132  -1.211   1.019  1.00  0.00      AP1  N
ATOM   1028  HN  ILE A 229       9.847  -0.494   1.652  1.00  0.00      AP1  H
ATOM   1029  CA  ILE A 229       9.447  -2.463   1.199  1.00  0.00      AP1  C
ATOM   1030  HA  ILE A 229      10.206  -3.235   1.205  1.00  0.00      AP1  H
ATOM   1031  CB  ILE A 229       8.596  -2.494   2.439  1.00  0.00      AP1  C
ATOM   1032  HB  ILE A 229       8.085  -3.489   2.403  1.00  0.00      AP1  H
ATOM   1033  CG2 ILE A 229       9.521  -2.355   3.658  1.00  0.00      AP1  C
ATOM   1034 HG21 ILE A 229       8.957  -2.529   4.598  1.00  0.00      AP1  H
ATOM   1035 HG22 ILE A 229      10.344  -3.099   3.617  1.00  0.00      AP1  H
ATOM   1036 HG23 ILE A 229       9.968  -1.339   3.704  1.00  0.00      AP1  H
ATOM   1037  CG1 ILE A 229       7.492  -1.427   2.368  1.00  0.00      AP1  C
ATOM   1038 HG11 ILE A 229       7.942  -0.413   2.456  1.00  0.00      AP1  H
ATOM   1039 HG12 ILE A 229       7.000  -1.483   1.370  1.00  0.00      AP1  H
ATOM   1040  CD  ILE A 229       6.415  -1.589   3.439  1.00  0.00      AP1  C
ATOM   1041  HD1 ILE A 229       5.617  -0.827   3.302  1.00  0.00      AP1  H
ATOM   1042  HD2 ILE A 229       5.949  -2.596   3.377  1.00  0.00      AP1  H
ATOM   1043  HD3 ILE A 229       6.842  -1.460   4.456  1.00  0.00      AP1  H
ATOM   1044  C   ILE A 229       8.552  -2.742   0.025  1.00  0.00      AP1  C
ATOM   1045  O   ILE A 229       8.429  -3.885  -0.411  1.00  0.00      AP1  O
ATOM   1046  N   VAL A 230       7.855  -1.698  -0.470  1.00  0.00      AP1  N
ATOM   1047  HN  VAL A 230       7.939  -0.783  -0.084  1.00  0.00      AP1  H
ATOM   1048  CA  VAL A 230       6.942  -1.795  -1.578  1.00  0.00      AP1  C
ATOM   1049  HA  VAL A 230       6.312  -2.662  -1.423  1.00  0.00      AP1  H
ATOM   1050  CB  VAL A 230       6.116  -0.554  -1.770  1.00  0.00      AP1  C
ATOM   1051  HB  VAL A 230       5.382  -0.761  -2.587  1.00  0.00      AP1  H
ATOM   1052  CG1 VAL A 230       5.380  -0.257  -0.455  1.00  0.00      AP1  C
ATOM   1053 HG11 VAL A 230       4.788   0.679  -0.548  1.00  0.00      AP1  H
ATOM   1054 HG12 VAL A 230       4.674  -1.070  -0.188  1.00  0.00      AP1  H
ATOM   1055 HG13 VAL A 230       6.103  -0.125   0.378  1.00  0.00      AP1  H
ATOM   1056  CG2 VAL A 230       7.009   0.591  -2.271  1.00  0.00      AP1  C
ATOM   1057 HG21 VAL A 230       6.422   1.528  -2.381  1.00  0.00      AP1  H
ATOM   1058 HG22 VAL A 230       7.839   0.780  -1.557  1.00  0.00      AP1  H
ATOM   1059 HG23 VAL A 230       7.449   0.353  -3.262  1.00  0.00      AP1  H
ATOM   1060  C   VAL A 230       7.716  -2.022  -2.841  1.00  0.00      AP1  C
ATOM   1061  O   VAL A 230       7.204  -2.585  -3.808  1.00  0.00      AP1  O
ATOM   1062  N   GLY A 231       8.970  -1.536  -2.873  1.00  0.00      AP1  N
ATOM   1063  HN  GLY A 231       9.369  -1.095  -2.070  1.00  0.00      AP1  H
ATOM   1064  CA  GLY A 231       9.821  -1.606  -4.031  1.00  0.00      AP1  C
ATOM   1065  HA1 GLY A 231      10.757  -1.130  -3.774  1.00  0.00      AP1  H
ATOM   1066  HA2 GLY A 231       9.296  -1.139  -4.854  1.00  0.00      AP1  H
ATOM   1067  C   GLY A 231      10.112  -3.026  -4.415  1.00  0.00      AP1  C
ATOM   1068  O   GLY A 231      10.277  -3.313  -5.600  1.00  0.00      AP1  O
ATOM   1069  N   HSD A 232      10.268  -3.935  -3.430  1.00  0.00      AP1  N
ATOM   1070  HN  HSD A 232      10.188  -3.733  -2.455  1.00  0.00      AP1  H
ATOM   1071  CA  HSD A 232      10.571  -5.303  -3.749  1.00  0.00      AP1  C
ATOM   1072  HA  HSD A 232      11.386  -5.316  -4.462  1.00  0.00      AP1  H
ATOM   1073  CB  HSD A 232      10.950  -6.157  -2.525  1.00  0.00      AP1  C
ATOM   1074  HB1 HSD A 232      11.701  -5.606  -1.918  1.00  0.00      AP1  H
ATOM   1075  HB2 HSD A 232      10.056  -6.298  -1.879  1.00  0.00      AP1  H
ATOM   1076  ND1 HSD A 232      12.809  -7.674  -3.346  1.00  0.00      AP1  N
ATOM   1077  HD1 HSD A 232      13.533  -6.983  -3.354  1.00  0.00      AP1  H
ATOM   1078  CG  HSD A 232      11.511  -7.489  -2.925  1.00  0.00      AP1  C
ATOM   1079  CE1 HSD A 232      12.943  -8.993  -3.631  1.00  0.00      AP1  C
ATOM   1080  HE1 HSD A 232      13.872  -9.449  -3.985  1.00  0.00      AP1  H
ATOM   1081  NE2 HSD A 232      11.825  -9.666  -3.425  1.00  0.00      AP1  N
ATOM   1082  CD2 HSD A 232      10.923  -8.716  -2.978  1.00  0.00      AP1  C
ATOM   1083  HD2 HSD A 232       9.901  -9.003  -2.759  1.00  0.00      AP1  H
ATOM   1084  C   HSD A 232       9.386  -5.935  -4.414  1.00  0.00      AP1  C
ATOM   1085  O   HSD A 232       9.529  -6.690  -5.375  1.00  0.00      AP1  O
ATOM   1086  N   VAL A 233       8.182  -5.658  -3.884  1.00  0.00      AP1  N
ATOM   1087  HN  VAL A 233       8.088  -5.049  -3.100  1.00  0.00      AP1  H
ATOM   1088  CA  VAL A 233       6.943  -6.191  -4.373  1.00  0.00      AP1  C
ATOM   1089  HA  VAL A 233       7.056  -7.260  -4.506  1.00  0.00      AP1  H
ATOM   1090  CB  VAL A 233       5.807  -5.777  -3.493  1.00  0.00      AP1  C
ATOM   1091  HB  VAL A 233       5.756  -4.660  -3.510  1.00  0.00      AP1  H
ATOM   1092  CG1 VAL A 233       4.520  -6.375  -4.061  1.00  0.00      AP1  C
ATOM   1093 HG11 VAL A 233       3.656  -6.120  -3.410  1.00  0.00      AP1  H
ATOM   1094 HG12 VAL A 233       4.297  -5.981  -5.074  1.00  0.00      AP1  H
ATOM   1095 HG13 VAL A 233       4.593  -7.482  -4.118  1.00  0.00      AP1  H
ATOM   1096  CG2 VAL A 233       6.131  -6.147  -2.041  1.00  0.00      AP1  C
ATOM   1097 HG21 VAL A 233       5.285  -5.886  -1.371  1.00  0.00      AP1  H
ATOM   1098 HG22 VAL A 233       6.325  -7.238  -1.950  1.00  0.00      AP1  H
ATOM   1099 HG23 VAL A 233       7.027  -5.602  -1.678  1.00  0.00      AP1  H
ATOM   1100  C   VAL A 233       6.667  -5.596  -5.722  1.00  0.00      AP1  C
ATOM   1101  O   VAL A 233       6.109  -6.247  -6.605  1.00  0.00      AP1  O
ATOM   1102  N   ALA A 234       7.015  -4.305  -5.878  1.00  0.00      AP1  N
ATOM   1103  HN  ALA A 234       7.459  -3.800  -5.138  1.00  0.00      AP1  H
ATOM   1104  CA  ALA A 234       6.788  -3.561  -7.082  1.00  0.00      AP1  C
ATOM   1105  HA  ALA A 234       5.747  -3.612  -7.380  1.00  0.00      AP1  H
ATOM   1106  CB  ALA A 234       7.192  -2.083  -6.945  1.00  0.00      AP1  C
ATOM   1107  HB1 ALA A 234       6.585  -1.603  -6.148  1.00  0.00      AP1  H
ATOM   1108  HB2 ALA A 234       8.264  -1.986  -6.664  1.00  0.00      AP1  H
ATOM   1109  HB3 ALA A 234       7.022  -1.523  -7.890  1.00  0.00      AP1  H
ATOM   1110  C   ALA A 234       7.581  -4.149  -8.211  1.00  0.00      AP1  C
ATOM   1111  O   ALA A 234       7.142  -4.118  -9.360  1.00  0.00      AP1  O
ATOM   1112  N   ALA A 235       8.816  -4.613  -7.938  1.00  0.00      AP1  N
ATOM   1113  HN  ALA A 235       9.244  -4.601  -7.035  1.00  0.00      AP1  H
ATOM   1114  CA  ALA A 235       9.615  -5.177  -8.992  1.00  0.00      AP1  C
ATOM   1115  HA  ALA A 235       9.640  -4.509  -9.845  1.00  0.00      AP1  H
ATOM   1116  CB  ALA A 235      11.059  -5.463  -8.546  1.00  0.00      AP1  C
ATOM   1117  HB1 ALA A 235      11.541  -4.518  -8.217  1.00  0.00      AP1  H
ATOM   1118  HB2 ALA A 235      11.080  -6.173  -7.691  1.00  0.00      AP1  H
ATOM   1119  HB3 ALA A 235      11.666  -5.888  -9.374  1.00  0.00      AP1  H
ATOM   1120  C   ALA A 235       9.039  -6.483  -9.490  1.00  0.00      AP1  C
ATOM   1121  O   ALA A 235       8.861  -6.655 -10.695  1.00  0.00      AP1  O
ATOM   1122  N   LEU A 236       8.777  -7.442  -8.566  1.00  0.00      AP1  N
ATOM   1123  HN  LEU A 236       8.924  -7.256  -7.597  1.00  0.00      AP1  H
ATOM   1124  CA  LEU A 236       8.282  -8.774  -8.848  1.00  0.00      AP1  C
ATOM   1125  HA  LEU A 236       8.835  -9.113  -9.714  1.00  0.00      AP1  H
ATOM   1126  CB  LEU A 236       8.466  -9.716  -7.644  1.00  0.00      AP1  C
ATOM   1127  HB1 LEU A 236       7.900  -9.274  -6.791  1.00  0.00      AP1  H
ATOM   1128  HB2 LEU A 236       7.975 -10.689  -7.868  1.00  0.00      AP1  H
ATOM   1129  CG  LEU A 236       9.937  -9.918  -7.229  1.00  0.00      AP1  C
ATOM   1130  HG  LEU A 236      10.276  -8.900  -6.917  1.00  0.00      AP1  H
ATOM   1131  CD1 LEU A 236      10.061 -10.866  -6.022  1.00  0.00      AP1  C
ATOM   1132 HD11 LEU A 236      11.129 -11.037  -5.768  1.00  0.00      AP1  H
ATOM   1133 HD12 LEU A 236       9.556 -10.434  -5.132  1.00  0.00      AP1  H
ATOM   1134 HD13 LEU A 236       9.596 -11.850  -6.246  1.00  0.00      AP1  H
ATOM   1135  CD2 LEU A 236      10.794 -10.358  -8.425  1.00  0.00      AP1  C
ATOM   1136 HD21 LEU A 236      11.854 -10.482  -8.115  1.00  0.00      AP1  H
ATOM   1137 HD22 LEU A 236      10.450 -11.326  -8.841  1.00  0.00      AP1  H
ATOM   1138 HD23 LEU A 236      10.755  -9.596  -9.233  1.00  0.00      AP1  H
ATOM   1139  C   LEU A 236       6.819  -8.811  -9.200  1.00  0.00      AP1  C
ATOM   1140  O   LEU A 236       6.432  -9.352 -10.237  1.00  0.00      AP1  O
ATOM   1141  N   GLY A 237       5.969  -8.179  -8.360  1.00  0.00      AP1  N
ATOM   1142  HN  GLY A 237       6.285  -7.668  -7.562  1.00  0.00      AP1  H
ATOM   1143  CA  GLY A 237       4.544  -8.201  -8.561  1.00  0.00      AP1  C
ATOM   1144  HA1 GLY A 237       4.379  -8.316  -9.624  1.00  0.00      AP1  H
ATOM   1145  HA2 GLY A 237       4.150  -7.282  -8.147  1.00  0.00      AP1  H
ATOM   1146  C   GLY A 237       3.869  -9.359  -7.854  1.00  0.00      AP1  C
ATOM   1147  O   GLY A 237       3.053 -10.048  -8.464  1.00  0.00      AP1  O
ATOM   1148  N   GLU A 238       4.195  -9.634  -6.565  1.00  0.00      AP1  N
ATOM   1149  HN  GLU A 238       4.888  -9.163  -6.026  1.00  0.00      AP1  H
ATOM   1150  CA  GLU A 238       3.514 -10.694  -5.851  1.00  0.00      AP1  C
ATOM   1151  HA  GLU A 238       2.545 -10.850  -6.309  1.00  0.00      AP1  H
ATOM   1152  CB  GLU A 238       4.273 -12.030  -5.891  1.00  0.00      AP1  C
ATOM   1153  HB1 GLU A 238       3.726 -12.760  -5.250  1.00  0.00      AP1  H
ATOM   1154  HB2 GLU A 238       4.246 -12.449  -6.922  1.00  0.00      AP1  H
ATOM   1155  CG  GLU A 238       5.718 -11.936  -5.409  1.00  0.00      AP1  C
ATOM   1156  HG1 GLU A 238       6.274 -11.226  -6.047  1.00  0.00      AP1  H
ATOM   1157  HG2 GLU A 238       5.764 -11.593  -4.356  1.00  0.00      AP1  H
ATOM   1158  CD  GLU A 238       6.340 -13.317  -5.573  1.00  0.00      AP1  C
ATOM   1159  OE1 GLU A 238       5.941 -14.249  -4.824  1.00  0.00      AP1  O
ATOM   1160  OE2 GLU A 238       7.223 -13.455  -6.460  1.00  0.00      AP1  O
ATOM   1161  C   GLU A 238       3.271 -10.288  -4.412  1.00  0.00      AP1  C
ATOM   1162  O   GLU A 238       3.928  -9.384  -3.900  1.00  0.00      AP1  O
ATOM   1163  N   PRO A 239       2.301 -10.904  -3.752  1.00  0.00      AP1  N
ATOM   1164  CD  PRO A 239       1.103 -11.341  -4.455  1.00  0.00      AP1  C
ATOM   1165  HD1 PRO A 239       1.187 -12.407  -4.767  1.00  0.00      AP1  H
ATOM   1166  HD2 PRO A 239       0.915 -10.714  -5.357  1.00  0.00      AP1  H
ATOM   1167  CA  PRO A 239       2.017 -10.568  -2.374  1.00  0.00      AP1  C
ATOM   1168  HA  PRO A 239       1.887  -9.497  -2.272  1.00  0.00      AP1  H
ATOM   1169  CB  PRO A 239       0.637 -11.147  -2.071  1.00  0.00      AP1  C
ATOM   1170  HB1 PRO A 239       0.045 -10.502  -1.384  1.00  0.00      AP1  H
ATOM   1171  HB2 PRO A 239       0.687 -12.184  -1.669  1.00  0.00      AP1  H
ATOM   1172  CG  PRO A 239      -0.050 -11.176  -3.449  1.00  0.00      AP1  C
ATOM   1173  HG1 PRO A 239      -0.632 -10.247  -3.608  1.00  0.00      AP1  H
ATOM   1174  HG2 PRO A 239      -0.749 -12.038  -3.548  1.00  0.00      AP1  H
ATOM   1175  C   PRO A 239       3.098 -11.022  -1.437  1.00  0.00      AP1  C
ATOM   1176  O   PRO A 239       3.390 -12.217  -1.402  1.00  0.00      AP1  O
ATOM   1177  N   LEU A 240       3.647 -10.099  -0.618  1.00  0.00      AP1  N
ATOM   1178  HN  LEU A 240       3.344  -9.149  -0.574  1.00  0.00      AP1  H
ATOM   1179  CA  LEU A 240       4.731 -10.415   0.272  1.00  0.00      AP1  C
ATOM   1180  HA  LEU A 240       4.787 -11.492   0.368  1.00  0.00      AP1  H
ATOM   1181  CB  LEU A 240       6.055  -9.774  -0.185  1.00  0.00      AP1  C
ATOM   1182  HB1 LEU A 240       6.221 -10.080  -1.244  1.00  0.00      AP1  H
ATOM   1183  HB2 LEU A 240       5.935  -8.668  -0.200  1.00  0.00      AP1  H
ATOM   1184  CG  LEU A 240       7.289 -10.171   0.643  1.00  0.00      AP1  C
ATOM   1185  HG  LEU A 240       6.984 -10.012   1.706  1.00  0.00      AP1  H
ATOM   1186  CD1 LEU A 240       7.636 -11.657   0.449  1.00  0.00      AP1  C
ATOM   1187 HD11 LEU A 240       8.556 -11.919   1.014  1.00  0.00      AP1  H
ATOM   1188 HD12 LEU A 240       6.808 -12.303   0.812  1.00  0.00      AP1  H
ATOM   1189 HD13 LEU A 240       7.812 -11.882  -0.624  1.00  0.00      AP1  H
ATOM   1190  CD2 LEU A 240       8.475  -9.241   0.344  1.00  0.00      AP1  C
ATOM   1191 HD21 LEU A 240       9.354  -9.526   0.962  1.00  0.00      AP1  H
ATOM   1192 HD22 LEU A 240       8.780  -9.295  -0.721  1.00  0.00      AP1  H
ATOM   1193 HD23 LEU A 240       8.212  -8.187   0.580  1.00  0.00      AP1  H
ATOM   1194  C   LEU A 240       4.392  -9.856   1.625  1.00  0.00      AP1  C
ATOM   1195  O   LEU A 240       3.566  -8.953   1.737  1.00  0.00      AP1  O
ATOM   1196  N   ASN A 241       5.026 -10.385   2.698  1.00  0.00      AP1  N
ATOM   1197  HN  ASN A 241       5.724 -11.098   2.642  1.00  0.00      AP1  H
ATOM   1198  CA  ASN A 241       4.730  -9.943   4.038  1.00  0.00      AP1  C
ATOM   1199  HA  ASN A 241       3.947  -9.197   3.953  1.00  0.00      AP1  H
ATOM   1200  CB  ASN A 241       4.375 -11.103   4.984  1.00  0.00      AP1  C
ATOM   1201  HB1 ASN A 241       5.220 -11.826   4.968  1.00  0.00      AP1  H
ATOM   1202  HB2 ASN A 241       4.272 -10.734   6.025  1.00  0.00      AP1  H
ATOM   1203  CG  ASN A 241       3.106 -11.773   4.474  1.00  0.00      AP1  C
ATOM   1204  OD1 ASN A 241       3.126 -12.522   3.497  1.00  0.00      AP1  O
ATOM   1205  ND2 ASN A 241       1.965 -11.513   5.164  1.00  0.00      AP1  N
ATOM   1206 HD21 ASN A 241       1.129 -11.954   4.849  1.00  0.00      AP1  H
ATOM   1207 HD22 ASN A 241       1.991 -10.927   5.968  1.00  0.00      AP1  H
ATOM   1208  C   ASN A 241       5.940  -9.269   4.621  1.00  0.00      AP1  C
ATOM   1209  O   ASN A 241       7.072  -9.673   4.357  1.00  0.00      AP1  O
ATOM   1210  N   ILE A 242       5.726  -8.201   5.427  1.00  0.00      AP1  N
ATOM   1211  HN  ILE A 242       4.824  -7.835   5.645  1.00  0.00      AP1  H
ATOM   1212  CA  ILE A 242       6.817  -7.493   6.048  1.00  0.00      AP1  C
ATOM   1213  HA  ILE A 242       7.720  -8.058   5.855  1.00  0.00      AP1  H
ATOM   1214  CB  ILE A 242       6.926  -6.054   5.616  1.00  0.00      AP1  C
ATOM   1215  HB  ILE A 242       5.897  -5.638   5.766  1.00  0.00      AP1  H
ATOM   1216  CG2 ILE A 242       7.998  -5.374   6.484  1.00  0.00      AP1  C
ATOM   1217 HG21 ILE A 242       8.004  -4.278   6.310  1.00  0.00      AP1  H
ATOM   1218 HG22 ILE A 242       7.799  -5.542   7.563  1.00  0.00      AP1  H
ATOM   1219 HG23 ILE A 242       9.009  -5.768   6.248  1.00  0.00      AP1  H
ATOM   1220  CG1 ILE A 242       7.227  -5.964   4.112  1.00  0.00      AP1  C
ATOM   1221 HG11 ILE A 242       6.405  -6.442   3.534  1.00  0.00      AP1  H
ATOM   1222 HG12 ILE A 242       7.258  -4.891   3.814  1.00  0.00      AP1  H
ATOM   1223  CD  ILE A 242       8.555  -6.608   3.719  1.00  0.00      AP1  C
ATOM   1224  HD1 ILE A 242       8.748  -6.463   2.634  1.00  0.00      AP1  H
ATOM   1225  HD2 ILE A 242       9.395  -6.151   4.286  1.00  0.00      AP1  H
ATOM   1226  HD3 ILE A 242       8.544  -7.699   3.923  1.00  0.00      AP1  H
ATOM   1227  C   ILE A 242       6.613  -7.494   7.535  1.00  0.00      AP1  C
ATOM   1228  O   ILE A 242       5.554  -7.117   8.035  1.00  0.00      AP1  O
ATOM   1229  N   LYS A 243       7.639  -7.971   8.271  1.00  0.00      AP1  N
ATOM   1230  HN  LYS A 243       8.475  -8.310   7.841  1.00  0.00      AP1  H
ATOM   1231  CA  LYS A 243       7.623  -8.033   9.704  1.00  0.00      AP1  C
ATOM   1232  HA  LYS A 243       6.653  -8.415   9.998  1.00  0.00      AP1  H
ATOM   1233  CB  LYS A 243       8.729  -8.934  10.273  1.00  0.00      AP1  C
ATOM   1234  HB1 LYS A 243       8.797  -9.828   9.611  1.00  0.00      AP1  H
ATOM   1235  HB2 LYS A 243       9.706  -8.407  10.188  1.00  0.00      AP1  H
ATOM   1236  CG  LYS A 243       8.461  -9.380  11.710  1.00  0.00      AP1  C
ATOM   1237  HG1 LYS A 243       8.661  -8.528  12.399  1.00  0.00      AP1  H
ATOM   1238  HG2 LYS A 243       7.383  -9.644  11.813  1.00  0.00      AP1  H
ATOM   1239  CD  LYS A 243       9.324 -10.564  12.147  1.00  0.00      AP1  C
ATOM   1240  HD1 LYS A 243      10.376 -10.213  12.253  1.00  0.00      AP1  H
ATOM   1241  HD2 LYS A 243       8.979 -10.891  13.155  1.00  0.00      AP1  H
ATOM   1242  CE  LYS A 243       9.261 -11.742  11.174  1.00  0.00      AP1  C
ATOM   1243  HE1 LYS A 243       9.670 -11.450  10.181  1.00  0.00      AP1  H
ATOM   1244  HE2 LYS A 243       9.854 -12.600  11.560  1.00  0.00      AP1  H
ATOM   1245  NZ  LYS A 243       7.859 -12.175  10.999  1.00  0.00      AP1  N
ATOM   1246  HZ1 LYS A 243       7.814 -12.976  10.336  1.00  0.00      AP1  H
ATOM   1247  HZ2 LYS A 243       7.468 -12.465  11.918  1.00  0.00      AP1  H
ATOM   1248  HZ3 LYS A 243       7.298 -11.384  10.623  1.00  0.00      AP1  H
ATOM   1249  C   LYS A 243       7.765  -6.660  10.303  1.00  0.00      AP1  C
ATOM   1250  O   LYS A 243       7.184  -6.398  11.352  1.00  0.00      AP1  O
ATOM   1251  N   ASP A 244       8.579  -5.764   9.690  1.00  0.00      AP1  N
ATOM   1252  HN  ASP A 244       9.099  -5.925   8.855  1.00  0.00      AP1  H
ATOM   1253  CA  ASP A 244       8.769  -4.434  10.225  1.00  0.00      AP1  C
ATOM   1254  HA  ASP A 244       7.788  -4.003  10.388  1.00  0.00      AP1  H
ATOM   1255  CB  ASP A 244       9.605  -4.451  11.518  1.00  0.00      AP1  C
ATOM   1256  HB1 ASP A 244       9.861  -3.410  11.801  1.00  0.00      AP1  H
ATOM   1257  HB2 ASP A 244       9.030  -4.907  12.349  1.00  0.00      AP1  H
ATOM   1258  CG  ASP A 244      10.883  -5.237  11.245  1.00  0.00      AP1  C
ATOM   1259  OD1 ASP A 244      10.764  -6.466  10.994  1.00  0.00      AP1  O
ATOM   1260  OD2 ASP A 244      11.988  -4.636  11.299  1.00  0.00      AP1  O
ATOM   1261  C   ASP A 244       9.464  -3.564   9.202  1.00  0.00      AP1  C
ATOM   1262  O   ASP A 244      10.669  -3.681   8.998  1.00  0.00      AP1  O
ATOM   1263  N   ALA A 245       8.709  -2.682   8.506  1.00  0.00      AP1  N
ATOM   1264  HN  ALA A 245       7.728  -2.577   8.669  1.00  0.00      AP1  H
ATOM   1265  CA  ALA A 245       9.261  -1.830   7.480  1.00  0.00      AP1  C
ATOM   1266  HA  ALA A 245       9.850  -2.432   6.798  1.00  0.00      AP1  H
ATOM   1267  CB  ALA A 245       8.170  -1.128   6.653  1.00  0.00      AP1  C
ATOM   1268  HB1 ALA A 245       7.493  -1.888   6.207  1.00  0.00      AP1  H
ATOM   1269  HB2 ALA A 245       7.556  -0.456   7.291  1.00  0.00      AP1  H
ATOM   1270  HB3 ALA A 245       8.606  -0.529   5.825  1.00  0.00      AP1  H
ATOM   1271  C   ALA A 245      10.180  -0.751   7.997  1.00  0.00      AP1  C
ATOM   1272  O   ALA A 245      11.318  -0.633   7.547  1.00  0.00      AP1  O
ATOM   1273  N   TYR A 246       9.738   0.032   9.002  1.00  0.00      AP1  N
ATOM   1274  HN  TYR A 246       8.871  -0.122   9.474  1.00  0.00      AP1  H
ATOM   1275  CA  TYR A 246      10.489   1.167   9.482  1.00  0.00      AP1  C
ATOM   1276  HA  TYR A 246      10.732   1.777   8.621  1.00  0.00      AP1  H
ATOM   1277  CB  TYR A 246       9.748   2.014  10.533  1.00  0.00      AP1  C
ATOM   1278  HB1 TYR A 246       9.310   1.340  11.301  1.00  0.00      AP1  H
ATOM   1279  HB2 TYR A 246      10.453   2.695  11.057  1.00  0.00      AP1  H
ATOM   1280  CG  TYR A 246       8.660   2.745   9.820  1.00  0.00      AP1  C
ATOM   1281  CD1 TYR A 246       8.942   3.902   9.130  1.00  0.00      AP1  C
ATOM   1282  HD1 TYR A 246       9.951   4.290   9.121  1.00  0.00      AP1  H
ATOM   1283  CE1 TYR A 246       7.950   4.586   8.467  1.00  0.00      AP1  C
ATOM   1284  HE1 TYR A 246       8.174   5.498   7.933  1.00  0.00      AP1  H
ATOM   1285  CZ  TYR A 246       6.660   4.112   8.488  1.00  0.00      AP1  C
ATOM   1286  OH  TYR A 246       5.636   4.805   7.809  1.00  0.00      AP1  O
ATOM   1287  HH  TYR A 246       4.836   4.281   7.883  1.00  0.00      AP1  H
ATOM   1288  CD2 TYR A 246       7.366   2.280   9.840  1.00  0.00      AP1  C
ATOM   1289  HD2 TYR A 246       7.119   1.395  10.410  1.00  0.00      AP1  H
ATOM   1290  CE2 TYR A 246       6.369   2.960   9.179  1.00  0.00      AP1  C
ATOM   1291  HE2 TYR A 246       5.353   2.597   9.223  1.00  0.00      AP1  H
ATOM   1292  C   TYR A 246      11.780   0.704  10.072  1.00  0.00      AP1  C
ATOM   1293  O   TYR A 246      12.761   1.445  10.091  1.00  0.00      AP1  O
ATOM   1294  N   GLU A 247      11.758  -0.485  10.691  1.00  0.00      AP1  N
ATOM   1295  HN  GLU A 247      10.917  -1.014  10.756  1.00  0.00      AP1  H
ATOM   1296  CA  GLU A 247      12.891  -1.113  11.307  1.00  0.00      AP1  C
ATOM   1297  HA  GLU A 247      13.452  -0.332  11.805  1.00  0.00      AP1  H
ATOM   1298  CB  GLU A 247      12.481  -2.154  12.357  1.00  0.00      AP1  C
ATOM   1299  HB1 GLU A 247      11.881  -2.943  11.848  1.00  0.00      AP1  H
ATOM   1300  HB2 GLU A 247      13.386  -2.667  12.754  1.00  0.00      AP1  H
ATOM   1301  CG  GLU A 247      11.662  -1.563  13.508  1.00  0.00      AP1  C
ATOM   1302  HG1 GLU A 247      10.787  -1.026  13.100  1.00  0.00      AP1  H
ATOM   1303  HG2 GLU A 247      11.313  -2.358  14.197  1.00  0.00      AP1  H
ATOM   1304  CD  GLU A 247      12.501  -0.543  14.268  1.00  0.00      AP1  C
ATOM   1305  OE1 GLU A 247      13.620  -0.209  13.796  1.00  0.00      AP1  O
ATOM   1306  OE2 GLU A 247      12.022  -0.080  15.337  1.00  0.00      AP1  O
ATOM   1307  C   GLU A 247      13.827  -1.782  10.326  1.00  0.00      AP1  C
ATOM   1308  O   GLU A 247      14.987  -1.998  10.667  1.00  0.00      AP1  O
ATOM   1309  N   ASP A 248      13.356  -2.186   9.121  1.00  0.00      AP1  N
ATOM   1310  HN  ASP A 248      12.445  -1.985   8.771  1.00  0.00      AP1  H
ATOM   1311  CA  ASP A 248      14.155  -2.972   8.200  1.00  0.00      AP1  C
ATOM   1312  HA  ASP A 248      14.619  -3.748   8.798  1.00  0.00      AP1  H
ATOM   1313  CB  ASP A 248      13.365  -3.592   7.040  1.00  0.00      AP1  C
ATOM   1314  HB1 ASP A 248      12.603  -2.868   6.689  1.00  0.00      AP1  H
ATOM   1315  HB2 ASP A 248      14.038  -3.829   6.192  1.00  0.00      AP1  H
ATOM   1316  CG  ASP A 248      12.671  -4.846   7.530  1.00  0.00      AP1  C
ATOM   1317  OD1 ASP A 248      12.742  -5.140   8.752  1.00  0.00      AP1  O
ATOM   1318  OD2 ASP A 248      12.064  -5.539   6.671  1.00  0.00      AP1  O
ATOM   1319  C   ASP A 248      15.267  -2.201   7.553  1.00  0.00      AP1  C
ATOM   1320  O   ASP A 248      15.290  -0.973   7.493  1.00  0.00      AP1  O
ATOM   1321  N   PRO A 249      16.221  -2.980   7.087  1.00  0.00      AP1  N
ATOM   1322  CD  PRO A 249      16.411  -4.333   7.580  1.00  0.00      AP1  C
ATOM   1323  HD1 PRO A 249      15.487  -4.946   7.472  1.00  0.00      AP1  H
ATOM   1324  HD2 PRO A 249      16.729  -4.344   8.648  1.00  0.00      AP1  H
ATOM   1325  CA  PRO A 249      17.379  -2.494   6.386  1.00  0.00      AP1  C
ATOM   1326  HA  PRO A 249      17.882  -1.743   6.984  1.00  0.00      AP1  H
ATOM   1327  CB  PRO A 249      18.365  -3.665   6.328  1.00  0.00      AP1  C
ATOM   1328  HB1 PRO A 249      19.189  -3.552   7.068  1.00  0.00      AP1  H
ATOM   1329  HB2 PRO A 249      18.788  -3.802   5.308  1.00  0.00      AP1  H
ATOM   1330  CG  PRO A 249      17.528  -4.904   6.694  1.00  0.00      AP1  C
ATOM   1331  HG1 PRO A 249      18.148  -5.660   7.214  1.00  0.00      AP1  H
ATOM   1332  HG2 PRO A 249      17.074  -5.391   5.800  1.00  0.00      AP1  H
ATOM   1333  C   PRO A 249      17.049  -1.913   5.046  1.00  0.00      AP1  C
ATOM   1334  O   PRO A 249      17.814  -1.071   4.574  1.00  0.00      AP1  O
ATOM   1335  N   ARG A 250      15.958  -2.353   4.388  1.00  0.00      AP1  N
ATOM   1336  HN  ARG A 250      15.336  -3.068   4.699  1.00  0.00      AP1  H
ATOM   1337  CA  ARG A 250      15.657  -1.742   3.124  1.00  0.00      AP1  C
ATOM   1338  HA  ARG A 250      16.380  -0.963   2.913  1.00  0.00      AP1  H
ATOM   1339  CB  ARG A 250      15.571  -2.737   1.953  1.00  0.00      AP1  C
ATOM   1340  HB1 ARG A 250      14.803  -3.495   2.239  1.00  0.00      AP1  H
ATOM   1341  HB2 ARG A 250      15.170  -2.220   1.054  1.00  0.00      AP1  H
ATOM   1342  CG  ARG A 250      16.896  -3.447   1.661  1.00  0.00      AP1  C
ATOM   1343  HG1 ARG A 250      17.729  -2.742   1.874  1.00  0.00      AP1  H
ATOM   1344  HG2 ARG A 250      17.023  -4.287   2.382  1.00  0.00      AP1  H
ATOM   1345  CD  ARG A 250      16.980  -4.024   0.245  1.00  0.00      AP1  C
ATOM   1346  HD1 ARG A 250      16.852  -3.203  -0.498  1.00  0.00      AP1  H
ATOM   1347  HD2 ARG A 250      17.962  -4.520   0.063  1.00  0.00      AP1  H
ATOM   1348  NE  ARG A 250      15.904  -5.045   0.091  1.00  0.00      AP1  N
ATOM   1349  HE  ARG A 250      14.981  -4.672   0.239  1.00  0.00      AP1  H
ATOM   1350  CZ  ARG A 250      16.226  -6.334  -0.220  1.00  0.00      AP1  C
ATOM   1351  NH1 ARG A 250      17.536  -6.689  -0.351  1.00  0.00      AP1  N
ATOM   1352 HH11 ARG A 250      17.785  -7.614  -0.601  1.00  0.00      AP1  H
ATOM   1353 HH12 ARG A 250      18.204  -5.942  -0.317  1.00  0.00      AP1  H
ATOM   1354  NH2 ARG A 250      15.242  -7.261  -0.410  1.00  0.00      AP1  N
ATOM   1355 HH21 ARG A 250      15.480  -8.212  -0.549  1.00  0.00      AP1  H
ATOM   1356 HH22 ARG A 250      14.316  -6.982  -0.193  1.00  0.00      AP1  H
ATOM   1357  C   ARG A 250      14.325  -1.070   3.238  1.00  0.00      AP1  C
ATOM   1358  O   ARG A 250      13.299  -1.646   2.877  1.00  0.00      AP1  O
ATOM   1359  N   PHE A 251      14.316   0.195   3.711  1.00  0.00      AP1  N
ATOM   1360  HN  PHE A 251      15.127   0.713   3.977  1.00  0.00      AP1  H
ATOM   1361  CA  PHE A 251      13.079   0.905   3.867  1.00  0.00      AP1  C
ATOM   1362  HA  PHE A 251      12.394   0.561   3.102  1.00  0.00      AP1  H
ATOM   1363  CB  PHE A 251      12.513   0.867   5.299  1.00  0.00      AP1  C
ATOM   1364  HB1 PHE A 251      11.460   1.224   5.284  1.00  0.00      AP1  H
ATOM   1365  HB2 PHE A 251      12.501  -0.170   5.697  1.00  0.00      AP1  H
ATOM   1366  CG  PHE A 251      13.319   1.791   6.154  1.00  0.00      AP1  C
ATOM   1367  CD1 PHE A 251      14.614   1.496   6.502  1.00  0.00      AP1  C
ATOM   1368  HD1 PHE A 251      15.066   0.578   6.152  1.00  0.00      AP1  H
ATOM   1369  CE1 PHE A 251      15.346   2.348   7.296  1.00  0.00      AP1  C
ATOM   1370  HE1 PHE A 251      16.367   2.104   7.553  1.00  0.00      AP1  H
ATOM   1371  CZ  PHE A 251      14.784   3.513   7.759  1.00  0.00      AP1  C
ATOM   1372  HZ  PHE A 251      15.357   4.194   8.373  1.00  0.00      AP1  H
ATOM   1373  CD2 PHE A 251      12.762   2.957   6.632  1.00  0.00      AP1  C
ATOM   1374  HD2 PHE A 251      11.734   3.199   6.401  1.00  0.00      AP1  H
ATOM   1375  CE2 PHE A 251      13.486   3.815   7.427  1.00  0.00      AP1  C
ATOM   1376  HE2 PHE A 251      13.031   4.726   7.790  1.00  0.00      AP1  H
ATOM   1377  C   PHE A 251      13.369   2.348   3.581  1.00  0.00      AP1  C
ATOM   1378  O   PHE A 251      14.527   2.763   3.597  1.00  0.00      AP1  O
ATOM   1379  N   ASN A 252      12.315   3.152   3.305  1.00  0.00      AP1  N
ATOM   1380  HN  ASN A 252      11.367   2.840   3.254  1.00  0.00      AP1  H
ATOM   1381  CA  ASN A 252      12.494   4.558   3.058  1.00  0.00      AP1  C
ATOM   1382  HA  ASN A 252      13.552   4.713   2.877  1.00  0.00      AP1  H
ATOM   1383  CB  ASN A 252      11.625   5.130   1.922  1.00  0.00      AP1  C
ATOM   1384  HB1 ASN A 252      10.646   4.604   1.945  1.00  0.00      AP1  H
ATOM   1385  HB2 ASN A 252      11.427   6.208   2.093  1.00  0.00      AP1  H
ATOM   1386  CG  ASN A 252      12.315   4.876   0.590  1.00  0.00      AP1  C
ATOM   1387  OD1 ASN A 252      12.030   3.899  -0.102  1.00  0.00      AP1  O
ATOM   1388  ND2 ASN A 252      13.247   5.793   0.215  1.00  0.00      AP1  N
ATOM   1389 HD21 ASN A 252      13.703   5.651  -0.660  1.00  0.00      AP1  H
ATOM   1390 HD22 ASN A 252      13.429   6.583   0.792  1.00  0.00      AP1  H
ATOM   1391  C   ASN A 252      12.128   5.322   4.295  1.00  0.00      AP1  C
ATOM   1392  O   ASN A 252      11.007   5.236   4.793  1.00  0.00      AP1  O
ATOM   1393  N   ALA A 253      13.118   6.070   4.820  1.00  0.00      AP1  N
ATOM   1394  HN  ALA A 253      13.990   6.033   4.332  1.00  0.00      AP1  H
ATOM   1395  CA  ALA A 253      13.097   6.915   5.984  1.00  0.00      AP1  C
ATOM   1396  HA  ALA A 253      12.648   6.388   6.818  1.00  0.00      AP1  H
ATOM   1397  CB  ALA A 253      14.504   7.373   6.405  1.00  0.00      AP1  C
ATOM   1398  HB1 ALA A 253      15.136   6.485   6.621  1.00  0.00      AP1  H
ATOM   1399  HB2 ALA A 253      14.995   7.953   5.593  1.00  0.00      AP1  H
ATOM   1400  HB3 ALA A 253      14.473   8.003   7.320  1.00  0.00      AP1  H
ATOM   1401  C   ALA A 253      12.275   8.153   5.773  1.00  0.00      AP1  C
ATOM   1402  O   ALA A 253      11.788   8.742   6.733  1.00  0.00      AP1  O
ATOM   1403  N   GLU A 254      12.155   8.618   4.516  1.00  0.00      AP1  N
ATOM   1404  HN  GLU A 254      12.474   8.106   3.723  1.00  0.00      AP1  H
ATOM   1405  CA  GLU A 254      11.559   9.890   4.191  1.00  0.00      AP1  C
ATOM   1406  HA  GLU A 254      12.130  10.656   4.701  1.00  0.00      AP1  H
ATOM   1407  CB  GLU A 254      11.486  10.125   2.679  1.00  0.00      AP1  C
ATOM   1408  HB1 GLU A 254      10.822   9.346   2.238  1.00  0.00      AP1  H
ATOM   1409  HB2 GLU A 254      10.991  11.100   2.472  1.00  0.00      AP1  H
ATOM   1410  CG  GLU A 254      12.835  10.075   1.972  1.00  0.00      AP1  C
ATOM   1411  HG1 GLU A 254      13.490  10.871   2.370  1.00  0.00      AP1  H
ATOM   1412  HG2 GLU A 254      13.325   9.092   2.120  1.00  0.00      AP1  H
ATOM   1413  CD  GLU A 254      12.562  10.356   0.503  1.00  0.00      AP1  C
ATOM   1414  OE1 GLU A 254      11.402  10.738   0.193  1.00  0.00      AP1  O
ATOM   1415  OE2 GLU A 254      13.501  10.199  -0.322  1.00  0.00      AP1  O
ATOM   1416  C   GLU A 254      10.139  10.003   4.665  1.00  0.00      AP1  C
ATOM   1417  O   GLU A 254       9.737  11.057   5.152  1.00  0.00      AP1  O
ATOM   1418  N   VAL A 255       9.326   8.944   4.503  1.00  0.00      AP1  N
ATOM   1419  HN  VAL A 255       9.621   8.072   4.121  1.00  0.00      AP1  H
ATOM   1420  CA  VAL A 255       7.937   8.990   4.877  1.00  0.00      AP1  C
ATOM   1421  HA  VAL A 255       7.501   9.872   4.425  1.00  0.00      AP1  H
ATOM   1422  CB  VAL A 255       7.192   7.750   4.469  1.00  0.00      AP1  C
ATOM   1423  HB  VAL A 255       7.671   6.883   4.986  1.00  0.00      AP1  H
ATOM   1424  CG1 VAL A 255       5.725   7.882   4.913  1.00  0.00      AP1  C
ATOM   1425 HG11 VAL A 255       5.142   6.993   4.588  1.00  0.00      AP1  H
ATOM   1426 HG12 VAL A 255       5.636   7.950   6.017  1.00  0.00      AP1  H
ATOM   1427 HG13 VAL A 255       5.258   8.783   4.461  1.00  0.00      AP1  H
ATOM   1428  CG2 VAL A 255       7.368   7.564   2.952  1.00  0.00      AP1  C
ATOM   1429 HG21 VAL A 255       6.800   6.678   2.596  1.00  0.00      AP1  H
ATOM   1430 HG22 VAL A 255       7.001   8.459   2.404  1.00  0.00      AP1  H
ATOM   1431 HG23 VAL A 255       8.434   7.406   2.687  1.00  0.00      AP1  H
ATOM   1432  C   VAL A 255       7.805   9.134   6.366  1.00  0.00      AP1  C
ATOM   1433  O   VAL A 255       6.917   9.829   6.857  1.00  0.00      AP1  O
ATOM   1434  N   ASP A 256       8.711   8.490   7.122  1.00  0.00      AP1  N
ATOM   1435  HN  ASP A 256       9.491   7.990   6.754  1.00  0.00      AP1  H
ATOM   1436  CA  ASP A 256       8.650   8.454   8.554  1.00  0.00      AP1  C
ATOM   1437  HA  ASP A 256       7.681   8.059   8.839  1.00  0.00      AP1  H
ATOM   1438  CB  ASP A 256       9.818   7.660   9.171  1.00  0.00      AP1  C
ATOM   1439  HB1 ASP A 256       9.968   6.725   8.595  1.00  0.00      AP1  H
ATOM   1440  HB2 ASP A 256      10.756   8.249   9.130  1.00  0.00      AP1  H
ATOM   1441  CG  ASP A 256       9.466   7.314  10.611  1.00  0.00      AP1  C
ATOM   1442  OD1 ASP A 256       8.281   6.962  10.864  1.00  0.00      AP1  O
ATOM   1443  OD2 ASP A 256      10.375   7.403  11.478  1.00  0.00      AP1  O
ATOM   1444  C   ASP A 256       8.716   9.855   9.075  1.00  0.00      AP1  C
ATOM   1445  O   ASP A 256       8.114  10.163  10.101  1.00  0.00      AP1  O
ATOM   1446  N   GLN A 257       9.455  10.744   8.390  1.00  0.00      AP1  N
ATOM   1447  HN  GLN A 257       9.942  10.563   7.537  1.00  0.00      AP1  H
ATOM   1448  CA  GLN A 257       9.592  12.085   8.878  1.00  0.00      AP1  C
ATOM   1449  HA  GLN A 257       9.960  12.024   9.895  1.00  0.00      AP1  H
ATOM   1450  CB  GLN A 257      10.506  12.928   7.976  1.00  0.00      AP1  C
ATOM   1451  HB1 GLN A 257      11.478  12.387   7.907  1.00  0.00      AP1  H
ATOM   1452  HB2 GLN A 257      10.088  12.949   6.944  1.00  0.00      AP1  H
ATOM   1453  CG  GLN A 257      10.745  14.342   8.496  1.00  0.00      AP1  C
ATOM   1454  HG1 GLN A 257      11.224  14.967   7.712  1.00  0.00      AP1  H
ATOM   1455  HG2 GLN A 257       9.786  14.824   8.778  1.00  0.00      AP1  H
ATOM   1456  CD  GLN A 257      11.684  14.234   9.684  1.00  0.00      AP1  C
ATOM   1457  OE1 GLN A 257      11.264  14.352  10.834  1.00  0.00      AP1  O
ATOM   1458  NE2 GLN A 257      12.991  13.991   9.400  1.00  0.00      AP1  N
ATOM   1459 HE21 GLN A 257      13.613  13.914  10.174  1.00  0.00      AP1  H
ATOM   1460 HE22 GLN A 257      13.286  13.915   8.453  1.00  0.00      AP1  H
ATOM   1461  C   GLN A 257       8.251  12.761   8.921  1.00  0.00      AP1  C
ATOM   1462  O   GLN A 257       7.887  13.356   9.934  1.00  0.00      AP1  O
ATOM   1463  N   ILE A 258       7.483  12.704   7.814  1.00  0.00      AP1  N
ATOM   1464  HN  ILE A 258       7.747  12.227   6.978  1.00  0.00      AP1  H
ATOM   1465  CA  ILE A 258       6.195  13.340   7.748  1.00  0.00      AP1  C
ATOM   1466  HA  ILE A 258       6.323  14.322   8.185  1.00  0.00      AP1  H
ATOM   1467  CB  ILE A 258       5.672  13.420   6.341  1.00  0.00      AP1  C
ATOM   1468  HB  ILE A 258       4.649  13.862   6.447  1.00  0.00      AP1  H
ATOM   1469  CG2 ILE A 258       6.628  14.316   5.532  1.00  0.00      AP1  C
ATOM   1470 HG21 ILE A 258       6.204  14.534   4.530  1.00  0.00      AP1  H
ATOM   1471 HG22 ILE A 258       6.792  15.286   6.046  1.00  0.00      AP1  H
ATOM   1472 HG23 ILE A 258       7.613  13.822   5.392  1.00  0.00      AP1  H
ATOM   1473  CG1 ILE A 258       5.486  12.014   5.745  1.00  0.00      AP1  C
ATOM   1474 HG11 ILE A 258       6.480  11.551   5.555  1.00  0.00      AP1  H
ATOM   1475 HG12 ILE A 258       4.962  11.373   6.490  1.00  0.00      AP1  H
ATOM   1476  CD  ILE A 258       4.675  11.993   4.450  1.00  0.00      AP1  C
ATOM   1477  HD1 ILE A 258       4.528  10.947   4.104  1.00  0.00      AP1  H
ATOM   1478  HD2 ILE A 258       3.675  12.451   4.606  1.00  0.00      AP1  H
ATOM   1479  HD3 ILE A 258       5.197  12.551   3.644  1.00  0.00      AP1  H
ATOM   1480  C   ILE A 258       5.173  12.623   8.583  1.00  0.00      AP1  C
ATOM   1481  O   ILE A 258       4.431  13.255   9.334  1.00  0.00      AP1  O
ATOM   1482  N   THR A 259       5.091  11.281   8.444  1.00  0.00      AP1  N
ATOM   1483  HN  THR A 259       5.710  10.764   7.854  1.00  0.00      AP1  H
ATOM   1484  CA  THR A 259       4.113  10.475   9.126  1.00  0.00      AP1  C
ATOM   1485  HA  THR A 259       3.168  10.985   8.996  1.00  0.00      AP1  H
ATOM   1486  CB  THR A 259       4.064   9.068   8.599  1.00  0.00      AP1  C
ATOM   1487  HB  THR A 259       3.335   8.520   9.245  1.00  0.00      AP1  H
ATOM   1488  OG1 THR A 259       5.329   8.441   8.748  1.00  0.00      AP1  O
ATOM   1489  HG1 THR A 259       5.222   7.557   8.381  1.00  0.00      AP1  H
ATOM   1490  CG2 THR A 259       3.665   9.112   7.114  1.00  0.00      AP1  C
ATOM   1491 HG21 THR A 259       3.507   8.087   6.717  1.00  0.00      AP1  H
ATOM   1492 HG22 THR A 259       2.718   9.679   6.984  1.00  0.00      AP1  H
ATOM   1493 HG23 THR A 259       4.452   9.604   6.503  1.00  0.00      AP1  H
ATOM   1494  C   THR A 259       4.376  10.432  10.604  1.00  0.00      AP1  C
ATOM   1495  O   THR A 259       3.452  10.565  11.404  1.00  0.00      AP1  O
ATOM   1496  N   GLY A 260       5.640  10.226  11.017  1.00  0.00      AP1  N
ATOM   1497  HN  GLY A 260       6.410  10.081  10.397  1.00  0.00      AP1  H
ATOM   1498  CA  GLY A 260       5.957  10.204  12.418  1.00  0.00      AP1  C
ATOM   1499  HA1 GLY A 260       5.543  11.089  12.881  1.00  0.00      AP1  H
ATOM   1500  HA2 GLY A 260       7.028  10.102  12.534  1.00  0.00      AP1  H
ATOM   1501  C   GLY A 260       5.308   9.006  13.044  1.00  0.00      AP1  C
ATOM   1502  O   GLY A 260       5.014   9.014  14.239  1.00  0.00      AP1  O
ATOM   1503  N   TYR A 261       5.069   7.941  12.254  1.00  0.00      AP1  N
ATOM   1504  HN  TYR A 261       5.328   7.877  11.292  1.00  0.00      AP1  H
ATOM   1505  CA  TYR A 261       4.398   6.782  12.768  1.00  0.00      AP1  C
ATOM   1506  HA  TYR A 261       4.337   6.882  13.845  1.00  0.00      AP1  H
ATOM   1507  CB  TYR A 261       3.029   6.595  12.084  1.00  0.00      AP1  C
ATOM   1508  HB1 TYR A 261       2.413   7.506  12.246  1.00  0.00      AP1  H
ATOM   1509  HB2 TYR A 261       3.152   6.472  10.986  1.00  0.00      AP1  H
ATOM   1510  CG  TYR A 261       2.301   5.435  12.668  1.00  0.00      AP1  C
ATOM   1511  CD1 TYR A 261       1.680   5.542  13.893  1.00  0.00      AP1  C
ATOM   1512  HD1 TYR A 261       1.743   6.468  14.448  1.00  0.00      AP1  H
ATOM   1513  CE1 TYR A 261       0.998   4.476  14.428  1.00  0.00      AP1  C
ATOM   1514  HE1 TYR A 261       0.517   4.559  15.391  1.00  0.00      AP1  H
ATOM   1515  CZ  TYR A 261       0.932   3.291  13.736  1.00  0.00      AP1  C
ATOM   1516  OH  TYR A 261       0.234   2.195  14.282  1.00  0.00      AP1  O
ATOM   1517  HH  TYR A 261       0.240   1.494  13.627  1.00  0.00      AP1  H
ATOM   1518  CD2 TYR A 261       2.219   4.248  11.979  1.00  0.00      AP1  C
ATOM   1519  HD2 TYR A 261       2.725   4.138  11.030  1.00  0.00      AP1  H
ATOM   1520  CE2 TYR A 261       1.539   3.177  12.507  1.00  0.00      AP1  C
ATOM   1521  HE2 TYR A 261       1.503   2.245  11.964  1.00  0.00      AP1  H
ATOM   1522  C   TYR A 261       5.256   5.584  12.483  1.00  0.00      AP1  C
ATOM   1523  O   TYR A 261       5.848   5.469  11.409  1.00  0.00      AP1  O
ATOM   1524  N   LYS A 262       5.362   4.659  13.461  1.00  0.00      AP1  N
ATOM   1525  HN  LYS A 262       4.920   4.722  14.355  1.00  0.00      AP1  H
ATOM   1526  CA  LYS A 262       6.155   3.480  13.255  1.00  0.00      AP1  C
ATOM   1527  HA  LYS A 262       6.554   3.504  12.248  1.00  0.00      AP1  H
ATOM   1528  CB  LYS A 262       7.280   3.321  14.290  1.00  0.00      AP1  C
ATOM   1529  HB1 LYS A 262       6.808   3.374  15.298  1.00  0.00      AP1  H
ATOM   1530  HB2 LYS A 262       7.712   2.299  14.201  1.00  0.00      AP1  H
ATOM   1531  CG  LYS A 262       8.351   4.406  14.155  1.00  0.00      AP1  C
ATOM   1532  HG1 LYS A 262       8.957   4.209  13.241  1.00  0.00      AP1  H
ATOM   1533  HG2 LYS A 262       7.852   5.393  14.016  1.00  0.00      AP1  H
ATOM   1534  CD  LYS A 262       9.310   4.493  15.342  1.00  0.00      AP1  C
ATOM   1535  HD1 LYS A 262       8.713   4.677  16.264  1.00  0.00      AP1  H
ATOM   1536  HD2 LYS A 262       9.808   3.503  15.459  1.00  0.00      AP1  H
ATOM   1537  CE  LYS A 262      10.372   5.584  15.184  1.00  0.00      AP1  C
ATOM   1538  HE1 LYS A 262       9.892   6.574  15.014  1.00  0.00      AP1  H
ATOM   1539  HE2 LYS A 262      11.003   5.651  16.098  1.00  0.00      AP1  H
ATOM   1540  NZ  LYS A 262      11.245   5.282  14.031  1.00  0.00      AP1  N
ATOM   1541  HZ1 LYS A 262      11.965   6.026  13.925  1.00  0.00      AP1  H
ATOM   1542  HZ2 LYS A 262      11.714   4.366  14.181  1.00  0.00      AP1  H
ATOM   1543  HZ3 LYS A 262      10.670   5.233  13.166  1.00  0.00      AP1  H
ATOM   1544  C   LYS A 262       5.248   2.292  13.348  1.00  0.00      AP1  C
ATOM   1545  O   LYS A 262       4.554   2.104  14.345  1.00  0.00      AP1  O
ATOM   1546  N   THR A 263       5.243   1.447  12.295  1.00  0.00      AP1  N
ATOM   1547  HN  THR A 263       5.832   1.534  11.492  1.00  0.00      AP1  H
ATOM   1548  CA  THR A 263       4.353   0.317  12.255  1.00  0.00      AP1  C
ATOM   1549  HA  THR A 263       3.598   0.502  13.008  1.00  0.00      AP1  H
ATOM   1550  CB  THR A 263       3.770   0.082  10.887  1.00  0.00      AP1  C
ATOM   1551  HB  THR A 263       3.267   1.036  10.596  1.00  0.00      AP1  H
ATOM   1552  OG1 THR A 263       2.775  -0.930  10.932  1.00  0.00      AP1  O
ATOM   1553  HG1 THR A 263       2.465  -1.026  10.025  1.00  0.00      AP1  H
ATOM   1554  CG2 THR A 263       4.903  -0.327   9.931  1.00  0.00      AP1  C
ATOM   1555 HG21 THR A 263       4.532  -0.399   8.887  1.00  0.00      AP1  H
ATOM   1556 HG22 THR A 263       5.719   0.426   9.953  1.00  0.00      AP1  H
ATOM   1557 HG23 THR A 263       5.331  -1.312  10.216  1.00  0.00      AP1  H
ATOM   1558  C   THR A 263       5.068  -0.934  12.667  1.00  0.00      AP1  C
ATOM   1559  O   THR A 263       6.241  -1.136  12.357  1.00  0.00      AP1  O
ATOM   1560  N   GLN A 264       4.363  -1.780  13.447  1.00  0.00      AP1  N
ATOM   1561  HN  GLN A 264       3.444  -1.540  13.755  1.00  0.00      AP1  H
ATOM   1562  CA  GLN A 264       4.827  -3.060  13.903  1.00  0.00      AP1  C
ATOM   1563  HA  GLN A 264       5.856  -2.931  14.217  1.00  0.00      AP1  H
ATOM   1564  CB  GLN A 264       4.005  -3.626  15.075  1.00  0.00      AP1  C
ATOM   1565  HB1 GLN A 264       2.935  -3.596  14.762  1.00  0.00      AP1  H
ATOM   1566  HB2 GLN A 264       4.257  -4.702  15.217  1.00  0.00      AP1  H
ATOM   1567  CG  GLN A 264       4.196  -2.830  16.367  1.00  0.00      AP1  C
ATOM   1568  HG1 GLN A 264       5.266  -2.830  16.667  1.00  0.00      AP1  H
ATOM   1569  HG2 GLN A 264       3.881  -1.775  16.229  1.00  0.00      AP1  H
ATOM   1570  CD  GLN A 264       3.390  -3.492  17.473  1.00  0.00      AP1  C
ATOM   1571  OE1 GLN A 264       2.162  -3.441  17.482  1.00  0.00      AP1  O
ATOM   1572  NE2 GLN A 264       4.105  -4.129  18.439  1.00  0.00      AP1  N
ATOM   1573 HE21 GLN A 264       3.586  -4.570  19.166  1.00  0.00      AP1  H
ATOM   1574 HE22 GLN A 264       5.099  -4.124  18.404  1.00  0.00      AP1  H
ATOM   1575  C   GLN A 264       4.817  -4.067  12.790  1.00  0.00      AP1  C
ATOM   1576  O   GLN A 264       5.678  -4.942  12.758  1.00  0.00      AP1  O
ATOM   1577  N   SER A 265       3.819  -4.018  11.876  1.00  0.00      AP1  N
ATOM   1578  HN  SER A 265       3.071  -3.354  11.870  1.00  0.00      AP1  H
ATOM   1579  CA  SER A 265       3.770  -4.974  10.794  1.00  0.00      AP1  C
ATOM   1580  HA  SER A 265       4.791  -5.162  10.490  1.00  0.00      AP1  H
ATOM   1581  CB  SER A 265       2.997  -6.258  11.146  1.00  0.00      AP1  C
ATOM   1582  HB1 SER A 265       1.973  -5.967  11.475  1.00  0.00      AP1  H
ATOM   1583  HB2 SER A 265       2.880  -6.900  10.244  1.00  0.00      AP1  H
ATOM   1584  OG  SER A 265       3.644  -6.954  12.201  1.00  0.00      AP1  O
ATOM   1585  HG1 SER A 265       3.020  -7.612  12.531  1.00  0.00      AP1  H
ATOM   1586  C   SER A 265       3.062  -4.347   9.621  1.00  0.00      AP1  C
ATOM   1587  O   SER A 265       2.141  -3.551   9.799  1.00  0.00      AP1  O
ATOM   1588  N   ILE A 266       3.478  -4.690   8.379  1.00  0.00      AP1  N
ATOM   1589  HN  ILE A 266       4.214  -5.337   8.191  1.00  0.00      AP1  H
ATOM   1590  CA  ILE A 266       2.870  -4.128   7.198  1.00  0.00      AP1  C
ATOM   1591  HA  ILE A 266       1.861  -3.838   7.463  1.00  0.00      AP1  H
ATOM   1592  CB  ILE A 266       3.668  -2.956   6.679  1.00  0.00      AP1  C
ATOM   1593  HB  ILE A 266       3.674  -2.224   7.526  1.00  0.00      AP1  H
ATOM   1594  CG2 ILE A 266       5.084  -3.462   6.377  1.00  0.00      AP1  C
ATOM   1595 HG21 ILE A 266       5.760  -2.614   6.140  1.00  0.00      AP1  H
ATOM   1596 HG22 ILE A 266       5.509  -3.996   7.253  1.00  0.00      AP1  H
ATOM   1597 HG23 ILE A 266       5.082  -4.156   5.510  1.00  0.00      AP1  H
ATOM   1598  CG1 ILE A 266       2.987  -2.229   5.504  1.00  0.00      AP1  C
ATOM   1599 HG11 ILE A 266       1.934  -1.986   5.771  1.00  0.00      AP1  H
ATOM   1600 HG12 ILE A 266       3.513  -1.263   5.324  1.00  0.00      AP1  H
ATOM   1601  CD  ILE A 266       2.984  -3.003   4.190  1.00  0.00      AP1  C
ATOM   1602  HD1 ILE A 266       2.529  -2.390   3.382  1.00  0.00      AP1  H
ATOM   1603  HD2 ILE A 266       4.021  -3.264   3.886  1.00  0.00      AP1  H
ATOM   1604  HD3 ILE A 266       2.397  -3.941   4.282  1.00  0.00      AP1  H
ATOM   1605  C   ILE A 266       2.753  -5.201   6.146  1.00  0.00      AP1  C
ATOM   1606  O   ILE A 266       3.636  -6.048   6.014  1.00  0.00      AP1  O
ATOM   1607  N   ALA A 267       1.616  -5.215   5.396  1.00  0.00      AP1  N
ATOM   1608  HN  ALA A 267       0.860  -4.571   5.511  1.00  0.00      AP1  H
ATOM   1609  CA  ALA A 267       1.437  -6.211   4.344  1.00  0.00      AP1  C
ATOM   1610  HA  ALA A 267       2.131  -7.051   4.530  1.00  0.00      AP1  H
ATOM   1611  CB  ALA A 267      -0.013  -6.719   4.423  1.00  0.00      AP1  C
ATOM   1612  HB1 ALA A 267      -0.237  -7.171   5.409  1.00  0.00      AP1  H
ATOM   1613  HB2 ALA A 267      -0.749  -5.906   4.267  1.00  0.00      AP1  H
ATOM   1614  HB3 ALA A 267      -0.221  -7.495   3.664  1.00  0.00      AP1  H
ATOM   1615  C   ALA A 267       1.781  -5.636   2.991  1.00  0.00      AP1  C
ATOM   1616  O   ALA A 267       1.248  -4.560   2.688  1.00  0.00      AP1  O
ATOM   1617  N   CYS A 268       2.603  -6.311   2.229  1.00  0.00      AP1  N
ATOM   1618  HN  CYS A 268       3.012  -7.194   2.450  1.00  0.00      AP1  H
ATOM   1619  CA  CYS A 268       2.984  -5.773   0.949  1.00  0.00      AP1  C
ATOM   1620  HA  CYS A 268       2.622  -4.752   0.905  1.00  0.00      AP1  H
ATOM   1621  CB  CYS A 268       4.498  -5.846   0.683  1.00  0.00      AP1  C
ATOM   1622  HB1 CYS A 268       4.806  -6.908   0.818  1.00  0.00      AP1  H
ATOM   1623  HB2 CYS A 268       4.706  -5.598  -0.381  1.00  0.00      AP1  H
ATOM   1624  SG  CYS A 268       5.452  -4.798   1.826  1.00  0.00      AP1  S
ATOM   1625  HG1 CYS A 268       6.666  -5.136   1.388  1.00  0.00      AP1  H
ATOM   1626  C   CYS A 268       2.296  -6.548  -0.136  1.00  0.00      AP1  C
ATOM   1627  O   CYS A 268       2.556  -7.738  -0.314  1.00  0.00      AP1  O
ATOM   1628  N   MET A 269       1.399  -5.880  -0.898  1.00  0.00      AP1  N
ATOM   1629  HN  MET A 269       1.182  -4.915  -0.769  1.00  0.00      AP1  H
ATOM   1630  CA  MET A 269       0.675  -6.515  -1.970  1.00  0.00      AP1  C
ATOM   1631  HA  MET A 269       1.262  -7.356  -2.319  1.00  0.00      AP1  H
ATOM   1632  CB  MET A 269      -0.738  -6.960  -1.547  1.00  0.00      AP1  C
ATOM   1633  HB1 MET A 269      -1.300  -7.187  -2.483  1.00  0.00      AP1  H
ATOM   1634  HB2 MET A 269      -0.671  -7.918  -0.984  1.00  0.00      AP1  H
ATOM   1635  CG  MET A 269      -1.505  -5.902  -0.744  1.00  0.00      AP1  C
ATOM   1636  HG1 MET A 269      -1.451  -4.916  -1.253  1.00  0.00      AP1  H
ATOM   1637  HG2 MET A 269      -2.578  -6.188  -0.678  1.00  0.00      AP1  H
ATOM   1638  SD  MET A 269      -0.881  -5.664   0.951  1.00  0.00      AP1  S
ATOM   1639  CE  MET A 269      -2.071  -4.381   1.425  1.00  0.00      AP1  C
ATOM   1640  HE1 MET A 269      -1.891  -4.038   2.467  1.00  0.00      AP1  H
ATOM   1641  HE2 MET A 269      -1.992  -3.497   0.756  1.00  0.00      AP1  H
ATOM   1642  HE3 MET A 269      -3.113  -4.761   1.367  1.00  0.00      AP1  H
ATOM   1643  C   MET A 269       0.540  -5.545  -3.118  1.00  0.00      AP1  C
ATOM   1644  O   MET A 269       0.063  -4.424  -2.946  1.00  0.00      AP1  O
ATOM   1645  N   PRO A 270       0.949  -5.961  -4.294  1.00  0.00      AP1  N
ATOM   1646  CD  PRO A 270       1.646  -7.223  -4.466  1.00  0.00      AP1  C
ATOM   1647  HD1 PRO A 270       1.024  -8.083  -4.130  1.00  0.00      AP1  H
ATOM   1648  HD2 PRO A 270       2.612  -7.237  -3.910  1.00  0.00      AP1  H
ATOM   1649  CA  PRO A 270       0.943  -5.155  -5.499  1.00  0.00      AP1  C
ATOM   1650  HA  PRO A 270       1.319  -4.162  -5.282  1.00  0.00      AP1  H
ATOM   1651  CB  PRO A 270       1.917  -5.854  -6.448  1.00  0.00      AP1  C
ATOM   1652  HB1 PRO A 270       2.952  -5.452  -6.363  1.00  0.00      AP1  H
ATOM   1653  HB2 PRO A 270       1.579  -5.810  -7.508  1.00  0.00      AP1  H
ATOM   1654  CG  PRO A 270       1.908  -7.321  -5.979  1.00  0.00      AP1  C
ATOM   1655  HG1 PRO A 270       2.870  -7.815  -6.220  1.00  0.00      AP1  H
ATOM   1656  HG2 PRO A 270       1.092  -7.912  -6.455  1.00  0.00      AP1  H
ATOM   1657  C   PRO A 270      -0.427  -5.040  -6.111  1.00  0.00      AP1  C
ATOM   1658  O   PRO A 270      -1.246  -5.932  -5.898  1.00  0.00      AP1  O
ATOM   1659  N   ILE A 271      -0.684  -3.971  -6.901  1.00  0.00      AP1  N
ATOM   1660  HN  ILE A 271      -0.012  -3.259  -7.096  1.00  0.00      AP1  H
ATOM   1661  CA  ILE A 271      -1.964  -3.766  -7.535  1.00  0.00      AP1  C
ATOM   1662  HA  ILE A 271      -2.637  -4.538  -7.184  1.00  0.00      AP1  H
ATOM   1663  CB  ILE A 271      -2.466  -2.354  -7.385  1.00  0.00      AP1  C
ATOM   1664  HB  ILE A 271      -1.629  -1.717  -7.768  1.00  0.00      AP1  H
ATOM   1665  CG2 ILE A 271      -3.752  -2.221  -8.213  1.00  0.00      AP1  C
ATOM   1666 HG21 ILE A 271      -4.077  -1.161  -8.263  1.00  0.00      AP1  H
ATOM   1667 HG22 ILE A 271      -3.591  -2.573  -9.254  1.00  0.00      AP1  H
ATOM   1668 HG23 ILE A 271      -4.576  -2.816  -7.765  1.00  0.00      AP1  H
ATOM   1669  CG1 ILE A 271      -2.655  -1.984  -5.905  1.00  0.00      AP1  C
ATOM   1670 HG11 ILE A 271      -1.689  -2.095  -5.363  1.00  0.00      AP1  H
ATOM   1671 HG12 ILE A 271      -2.950  -0.912  -5.836  1.00  0.00      AP1  H
ATOM   1672  CD  ILE A 271      -3.721  -2.815  -5.194  1.00  0.00      AP1  C
ATOM   1673  HD1 ILE A 271      -3.851  -2.462  -4.148  1.00  0.00      AP1  H
ATOM   1674  HD2 ILE A 271      -4.699  -2.727  -5.715  1.00  0.00      AP1  H
ATOM   1675  HD3 ILE A 271      -3.434  -3.887  -5.162  1.00  0.00      AP1  H
ATOM   1676  C   ILE A 271      -1.779  -3.988  -9.011  1.00  0.00      AP1  C
ATOM   1677  O   ILE A 271      -1.023  -3.268  -9.661  1.00  0.00      AP1  O
ATOM   1678  N   LYS A 272      -2.483  -4.993  -9.580  1.00  0.00      AP1  N
ATOM   1679  HN  LYS A 272      -3.125  -5.575  -9.084  1.00  0.00      AP1  H
ATOM   1680  CA  LYS A 272      -2.344  -5.293 -10.981  1.00  0.00      AP1  C
ATOM   1681  HA  LYS A 272      -1.922  -4.421 -11.466  1.00  0.00      AP1  H
ATOM   1682  CB  LYS A 272      -1.507  -6.556 -11.254  1.00  0.00      AP1  C
ATOM   1683  HB1 LYS A 272      -1.405  -6.649 -12.360  1.00  0.00      AP1  H
ATOM   1684  HB2 LYS A 272      -0.478  -6.402 -10.858  1.00  0.00      AP1  H
ATOM   1685  CG  LYS A 272      -2.130  -7.837 -10.690  1.00  0.00      AP1  C
ATOM   1686  HG1 LYS A 272      -2.033  -7.831  -9.580  1.00  0.00      AP1  H
ATOM   1687  HG2 LYS A 272      -3.218  -7.846 -10.929  1.00  0.00      AP1  H
ATOM   1688  CD  LYS A 272      -1.483  -9.120 -11.217  1.00  0.00      AP1  C
ATOM   1689  HD1 LYS A 272      -1.990  -9.991 -10.741  1.00  0.00      AP1  H
ATOM   1690  HD2 LYS A 272      -1.675  -9.180 -12.313  1.00  0.00      AP1  H
ATOM   1691  CE  LYS A 272       0.022  -9.192 -10.959  1.00  0.00      AP1  C
ATOM   1692  HE1 LYS A 272       0.472 -10.045 -11.514  1.00  0.00      AP1  H
ATOM   1693  HE2 LYS A 272       0.521  -8.255 -11.290  1.00  0.00      AP1  H
ATOM   1694  NZ  LYS A 272       0.288  -9.380  -9.515  1.00  0.00      AP1  N
ATOM   1695  HZ1 LYS A 272       1.313  -9.430  -9.345  1.00  0.00      AP1  H
ATOM   1696  HZ2 LYS A 272      -0.112  -8.582  -8.981  1.00  0.00      AP1  H
ATOM   1697  HZ3 LYS A 272      -0.158 -10.263  -9.194  1.00  0.00      AP1  H
ATOM   1698  C   LYS A 272      -3.694  -5.531 -11.585  1.00  0.00      AP1  C
ATOM   1699  O   LYS A 272      -4.686  -5.733 -10.884  1.00  0.00      AP1  O
ATOM   1700  N   ASN A 273      -3.748  -5.500 -12.933  1.00  0.00      AP1  N
ATOM   1701  HN  ASN A 273      -2.940  -5.316 -13.492  1.00  0.00      AP1  H
ATOM   1702  CA  ASN A 273      -4.952  -5.725 -13.683  1.00  0.00      AP1  C
ATOM   1703  HA  ASN A 273      -5.784  -5.682 -12.989  1.00  0.00      AP1  H
ATOM   1704  CB  ASN A 273      -5.109  -4.753 -14.866  1.00  0.00      AP1  C
ATOM   1705  HB1 ASN A 273      -4.147  -4.736 -15.423  1.00  0.00      AP1  H
ATOM   1706  HB2 ASN A 273      -5.891  -5.117 -15.563  1.00  0.00      AP1  H
ATOM   1707  CG  ASN A 273      -5.417  -3.373 -14.297  1.00  0.00      AP1  C
ATOM   1708  OD1 ASN A 273      -6.548  -3.091 -13.904  1.00  0.00      AP1  O
ATOM   1709  ND2 ASN A 273      -4.383  -2.492 -14.239  1.00  0.00      AP1  N
ATOM   1710 HD21 ASN A 273      -4.570  -1.591 -13.858  1.00  0.00      AP1  H
ATOM   1711 HD22 ASN A 273      -3.476  -2.767 -14.542  1.00  0.00      AP1  H
ATOM   1712  C   ASN A 273      -4.883  -7.121 -14.223  1.00  0.00      AP1  C
ATOM   1713  O   ASN A 273      -3.852  -7.788 -14.148  1.00  0.00      AP1  O
ATOM   1714  N   HSD A 274      -6.008  -7.610 -14.774  1.00  0.00      AP1  N
ATOM   1715  HN  HSD A 274      -6.854  -7.089 -14.872  1.00  0.00      AP1  H
ATOM   1716  CA  HSD A 274      -6.058  -8.956 -15.270  1.00  0.00      AP1  C
ATOM   1717  HA  HSD A 274      -5.805  -9.630 -14.461  1.00  0.00      AP1  H
ATOM   1718  CB  HSD A 274      -7.424  -9.326 -15.877  1.00  0.00      AP1  C
ATOM   1719  HB1 HSD A 274      -7.646  -8.634 -16.718  1.00  0.00      AP1  H
ATOM   1720  HB2 HSD A 274      -7.374 -10.350 -16.309  1.00  0.00      AP1  H
ATOM   1721  ND1 HSD A 274      -9.198  -8.092 -14.538  1.00  0.00      AP1  N
ATOM   1722  HD1 HSD A 274      -9.085  -7.199 -14.975  1.00  0.00      AP1  H
ATOM   1723  CG  HSD A 274      -8.532  -9.251 -14.870  1.00  0.00      AP1  C
ATOM   1724  CE1 HSD A 274     -10.114  -8.423 -13.594  1.00  0.00      AP1  C
ATOM   1725  HE1 HSD A 274     -10.802  -7.708 -13.135  1.00  0.00      AP1  H
ATOM   1726  NE2 HSD A 274     -10.084  -9.710 -13.299  1.00  0.00      AP1  N
ATOM   1727  CD2 HSD A 274      -9.086 -10.229 -14.104  1.00  0.00      AP1  C
ATOM   1728  HD2 HSD A 274      -8.831 -11.280 -14.034  1.00  0.00      AP1  H
ATOM   1729  C   HSD A 274      -5.019  -9.129 -16.339  1.00  0.00      AP1  C
ATOM   1730  O   HSD A 274      -4.807  -8.251 -17.174  1.00  0.00      AP1  O
ATOM   1731  N   ARG A 275      -4.422 -10.338 -16.385  1.00  0.00      AP1  N
ATOM   1732  HN  ARG A 275      -4.720 -11.045 -15.748  1.00  0.00      AP1  H
ATOM   1733  CA  ARG A 275      -3.368 -10.695 -17.299  1.00  0.00      AP1  C
ATOM   1734  HA  ARG A 275      -3.331 -11.777 -17.346  1.00  0.00      AP1  H
ATOM   1735  CB  ARG A 275      -3.618 -10.182 -18.728  1.00  0.00      AP1  C
ATOM   1736  HB1 ARG A 275      -3.918  -9.111 -18.631  1.00  0.00      AP1  H
ATOM   1737  HB2 ARG A 275      -2.662 -10.182 -19.296  1.00  0.00      AP1  H
ATOM   1738  CG  ARG A 275      -4.723 -10.962 -19.445  1.00  0.00      AP1  C
ATOM   1739  HG1 ARG A 275      -4.392 -12.017 -19.563  1.00  0.00      AP1  H
ATOM   1740  HG2 ARG A 275      -5.622 -11.002 -18.788  1.00  0.00      AP1  H
ATOM   1741  CD  ARG A 275      -5.155 -10.356 -20.781  1.00  0.00      AP1  C
ATOM   1742  HD1 ARG A 275      -5.833 -11.066 -21.308  1.00  0.00      AP1  H
ATOM   1743  HD2 ARG A 275      -5.692  -9.389 -20.637  1.00  0.00      AP1  H
ATOM   1744  NE  ARG A 275      -3.923 -10.102 -21.581  1.00  0.00      AP1  N
ATOM   1745  HE  ARG A 275      -3.077 -10.346 -21.093  1.00  0.00      AP1  H
ATOM   1746  CZ  ARG A 275      -4.028  -9.588 -22.841  1.00  0.00      AP1  C
ATOM   1747  NH1 ARG A 275      -5.260  -9.348 -23.376  1.00  0.00      AP1  N
ATOM   1748 HH11 ARG A 275      -5.350  -8.999 -24.298  1.00  0.00      AP1  H
ATOM   1749 HH12 ARG A 275      -6.046  -9.670 -22.843  1.00  0.00      AP1  H
ATOM   1750  NH2 ARG A 275      -2.902  -9.309 -23.562  1.00  0.00      AP1  N
ATOM   1751 HH21 ARG A 275      -2.977  -8.857 -24.439  1.00  0.00      AP1  H
ATOM   1752 HH22 ARG A 275      -2.035  -9.381 -23.086  1.00  0.00      AP1  H
ATOM   1753  C   ARG A 275      -2.010 -10.238 -16.844  1.00  0.00      AP1  C
ATOM   1754  O   ARG A 275      -1.126  -9.973 -17.659  1.00  0.00      AP1  O
ATOM   1755  N   GLU A 276      -1.820 -10.189 -15.511  1.00  0.00      AP1  N
ATOM   1756  HN  GLU A 276      -2.599 -10.328 -14.906  1.00  0.00      AP1  H
ATOM   1757  CA  GLU A 276      -0.579  -9.951 -14.822  1.00  0.00      AP1  C
ATOM   1758  HA  GLU A 276      -0.818  -9.873 -13.769  1.00  0.00      AP1  H
ATOM   1759  CB  GLU A 276       0.431 -11.115 -14.914  1.00  0.00      AP1  C
ATOM   1760  HB1 GLU A 276       1.307 -10.866 -14.272  1.00  0.00      AP1  H
ATOM   1761  HB2 GLU A 276      -0.015 -12.037 -14.478  1.00  0.00      AP1  H
ATOM   1762  CG  GLU A 276       0.945 -11.428 -16.319  1.00  0.00      AP1  C
ATOM   1763  HG1 GLU A 276       0.104 -11.761 -16.954  1.00  0.00      AP1  H
ATOM   1764  HG2 GLU A 276       1.417 -10.536 -16.777  1.00  0.00      AP1  H
ATOM   1765  CD  GLU A 276       1.935 -12.578 -16.195  1.00  0.00      AP1  C
ATOM   1766  OE1 GLU A 276       1.571 -13.613 -15.575  1.00  0.00      AP1  O
ATOM   1767  OE2 GLU A 276       3.076 -12.431 -16.710  1.00  0.00      AP1  O
ATOM   1768  C   GLU A 276       0.113  -8.680 -15.216  1.00  0.00      AP1  C
ATOM   1769  O   GLU A 276       1.342  -8.622 -15.250  1.00  0.00      AP1  O
ATOM   1770  N   GLU A 277      -0.649  -7.604 -15.473  1.00  0.00      AP1  N
ATOM   1771  HN  GLU A 277      -1.645  -7.581 -15.474  1.00  0.00      AP1  H
ATOM   1772  CA  GLU A 277      -0.036  -6.343 -15.781  1.00  0.00      AP1  C
ATOM   1773  HA  GLU A 277       1.015  -6.471 -16.009  1.00  0.00      AP1  H
ATOM   1774  CB  GLU A 277      -0.815  -5.544 -16.831  1.00  0.00      AP1  C
ATOM   1775  HB1 GLU A 277      -1.846  -5.375 -16.444  1.00  0.00      AP1  H
ATOM   1776  HB2 GLU A 277      -0.363  -4.533 -16.948  1.00  0.00      AP1  H
ATOM   1777  CG  GLU A 277      -0.909  -6.223 -18.193  1.00  0.00      AP1  C
ATOM   1778  HG1 GLU A 277       0.034  -6.067 -18.749  1.00  0.00      AP1  H
ATOM   1779  HG2 GLU A 277      -1.092  -7.310 -18.083  1.00  0.00      AP1  H
ATOM   1780  CD  GLU A 277      -2.038  -5.524 -18.929  1.00  0.00      AP1  C
ATOM   1781  OE1 GLU A 277      -3.103  -5.319 -18.288  1.00  0.00      AP1  O
ATOM   1782  OE2 GLU A 277      -1.855  -5.177 -20.126  1.00  0.00      AP1  O
ATOM   1783  C   GLU A 277      -0.122  -5.544 -14.514  1.00  0.00      AP1  C
ATOM   1784  O   GLU A 277      -1.192  -5.478 -13.912  1.00  0.00      AP1  O
ATOM   1785  N   VAL A 278       0.994  -4.914 -14.077  1.00  0.00      AP1  N
ATOM   1786  HN  VAL A 278       1.867  -4.894 -14.557  1.00  0.00      AP1  H
ATOM   1787  CA  VAL A 278       0.985  -4.197 -12.827  1.00  0.00      AP1  C
ATOM   1788  HA  VAL A 278       0.117  -4.521 -12.266  1.00  0.00      AP1  H
ATOM   1789  CB  VAL A 278       2.247  -4.394 -12.036  1.00  0.00      AP1  C
ATOM   1790  HB  VAL A 278       3.097  -4.022 -12.659  1.00  0.00      AP1  H
ATOM   1791  CG1 VAL A 278       2.151  -3.578 -10.736  1.00  0.00      AP1  C
ATOM   1792 HG11 VAL A 278       3.057  -3.737 -10.113  1.00  0.00      AP1  H
ATOM   1793 HG12 VAL A 278       2.077  -2.490 -10.940  1.00  0.00      AP1  H
ATOM   1794 HG13 VAL A 278       1.266  -3.890 -10.141  1.00  0.00      AP1  H
ATOM   1795  CG2 VAL A 278       2.455  -5.903 -11.815  1.00  0.00      AP1  C
ATOM   1796 HG21 VAL A 278       3.360  -6.089 -11.198  1.00  0.00      AP1  H
ATOM   1797 HG22 VAL A 278       1.579  -6.346 -11.293  1.00  0.00      AP1  H
ATOM   1798 HG23 VAL A 278       2.592  -6.435 -12.779  1.00  0.00      AP1  H
ATOM   1799  C   VAL A 278       0.838  -2.721 -13.073  1.00  0.00      AP1  C
ATOM   1800  O   VAL A 278       1.478  -2.168 -13.964  1.00  0.00      AP1  O
ATOM   1801  N   VAL A 279      -0.166  -2.105 -12.409  1.00  0.00      AP1  N
ATOM   1802  HN  VAL A 279      -0.799  -2.664 -11.880  1.00  0.00      AP1  H
ATOM   1803  CA  VAL A 279      -0.445  -0.691 -12.370  1.00  0.00      AP1  C
ATOM   1804  HA  VAL A 279      -0.035  -0.290 -13.289  1.00  0.00      AP1  H
ATOM   1805  CB  VAL A 279      -1.920  -0.451 -12.295  1.00  0.00      AP1  C
ATOM   1806  HB  VAL A 279      -2.374  -0.842 -13.239  1.00  0.00      AP1  H
ATOM   1807  CG1 VAL A 279      -2.471  -1.217 -11.081  1.00  0.00      AP1  C
ATOM   1808 HG11 VAL A 279      -3.561  -1.031 -10.970  1.00  0.00      AP1  H
ATOM   1809 HG12 VAL A 279      -2.333  -2.313 -11.190  1.00  0.00      AP1  H
ATOM   1810 HG13 VAL A 279      -1.969  -0.886 -10.147  1.00  0.00      AP1  H
ATOM   1811  CG2 VAL A 279      -2.163   1.063 -12.237  1.00  0.00      AP1  C
ATOM   1812 HG21 VAL A 279      -3.247   1.283 -12.140  1.00  0.00      AP1  H
ATOM   1813 HG22 VAL A 279      -1.636   1.510 -11.366  1.00  0.00      AP1  H
ATOM   1814 HG23 VAL A 279      -1.800   1.564 -13.159  1.00  0.00      AP1  H
ATOM   1815  C   VAL A 279       0.192   0.059 -11.224  1.00  0.00      AP1  C
ATOM   1816  O   VAL A 279       0.760   1.135 -11.413  1.00  0.00      AP1  O
ATOM   1817  N   GLY A 280       0.097  -0.496  -9.990  1.00  0.00      AP1  N
ATOM   1818  HN  GLY A 280      -0.258  -1.416  -9.830  1.00  0.00      AP1  H
ATOM   1819  CA  GLY A 280       0.511   0.225  -8.813  1.00  0.00      AP1  C
ATOM   1820  HA1 GLY A 280      -0.292   0.886  -8.517  1.00  0.00      AP1  H
ATOM   1821  HA2 GLY A 280       1.445   0.727  -9.025  1.00  0.00      AP1  H
ATOM   1822  C   GLY A 280       0.751  -0.746  -7.693  1.00  0.00      AP1  C
ATOM   1823  O   GLY A 280       0.798  -1.955  -7.914  1.00  0.00      AP1  O
ATOM   1824  N   VAL A 281       0.928  -0.229  -6.449  1.00  0.00      AP1  N
ATOM   1825  HN  VAL A 281       0.874   0.739  -6.220  1.00  0.00      AP1  H
ATOM   1826  CA  VAL A 281       1.219  -1.090  -5.331  1.00  0.00      AP1  C
ATOM   1827  HA  VAL A 281       0.968  -2.107  -5.607  1.00  0.00      AP1  H
ATOM   1828  CB  VAL A 281       2.651  -0.956  -4.881  1.00  0.00      AP1  C
ATOM   1829  HB  VAL A 281       2.807   0.104  -4.563  1.00  0.00      AP1  H
ATOM   1830  CG1 VAL A 281       2.905  -1.897  -3.692  1.00  0.00      AP1  C
ATOM   1831 HG11 VAL A 281       3.968  -1.838  -3.374  1.00  0.00      AP1  H
ATOM   1832 HG12 VAL A 281       2.282  -1.626  -2.815  1.00  0.00      AP1  H
ATOM   1833 HG13 VAL A 281       2.688  -2.950  -3.971  1.00  0.00      AP1  H
ATOM   1834  CG2 VAL A 281       3.576  -1.196  -6.086  1.00  0.00      AP1  C
ATOM   1835 HG21 VAL A 281       4.642  -1.144  -5.779  1.00  0.00      AP1  H
ATOM   1836 HG22 VAL A 281       3.388  -2.198  -6.529  1.00  0.00      AP1  H
ATOM   1837 HG23 VAL A 281       3.416  -0.431  -6.874  1.00  0.00      AP1  H
ATOM   1838  C   VAL A 281       0.332  -0.703  -4.175  1.00  0.00      AP1  C
ATOM   1839  O   VAL A 281       0.009   0.471  -4.004  1.00  0.00      AP1  O
ATOM   1840  N   ALA A 282      -0.089  -1.695  -3.351  1.00  0.00      AP1  N
ATOM   1841  HN  ALA A 282       0.160  -2.656  -3.465  1.00  0.00      AP1  H
ATOM   1842  CA  ALA A 282      -0.947  -1.406  -2.229  1.00  0.00      AP1  C
ATOM   1843  HA  ALA A 282      -1.112  -0.340  -2.127  1.00  0.00      AP1  H
ATOM   1844  CB  ALA A 282      -2.309  -2.118  -2.309  1.00  0.00      AP1  C
ATOM   1845  HB1 ALA A 282      -2.855  -1.777  -3.214  1.00  0.00      AP1  H
ATOM   1846  HB2 ALA A 282      -2.180  -3.220  -2.383  1.00  0.00      AP1  H
ATOM   1847  HB3 ALA A 282      -2.940  -1.895  -1.422  1.00  0.00      AP1  H
ATOM   1848  C   ALA A 282      -0.290  -1.858  -0.953  1.00  0.00      AP1  C
ATOM   1849  O   ALA A 282       0.187  -2.987  -0.855  1.00  0.00      AP1  O
ATOM   1850  N   GLN A 283      -0.252  -0.968   0.067  1.00  0.00      AP1  N
ATOM   1851  HN  GLN A 283      -0.607  -0.038  -0.008  1.00  0.00      AP1  H
ATOM   1852  CA  GLN A 283       0.308  -1.291   1.355  1.00  0.00      AP1  C
ATOM   1853  HA  GLN A 283       0.274  -2.367   1.471  1.00  0.00      AP1  H
ATOM   1854  CB  GLN A 283       1.740  -0.768   1.585  1.00  0.00      AP1  C
ATOM   1855  HB1 GLN A 283       1.810   0.217   1.068  1.00  0.00      AP1  H
ATOM   1856  HB2 GLN A 283       1.887  -0.561   2.670  1.00  0.00      AP1  H
ATOM   1857  CG  GLN A 283       2.853  -1.684   1.063  1.00  0.00      AP1  C
ATOM   1858  HG1 GLN A 283       3.849  -1.296   1.368  1.00  0.00      AP1  H
ATOM   1859  HG2 GLN A 283       2.745  -2.708   1.476  1.00  0.00      AP1  H
ATOM   1860  CD  GLN A 283       2.828  -1.734  -0.459  1.00  0.00      AP1  C
ATOM   1861  OE1 GLN A 283       2.321  -0.833  -1.125  1.00  0.00      AP1  O
ATOM   1862  NE2 GLN A 283       3.408  -2.826  -1.027  1.00  0.00      AP1  N
ATOM   1863 HE21 GLN A 283       3.404  -2.872  -2.022  1.00  0.00      AP1  H
ATOM   1864 HE22 GLN A 283       3.795  -3.537  -0.450  1.00  0.00      AP1  H
ATOM   1865  C   GLN A 283      -0.549  -0.692   2.435  1.00  0.00      AP1  C
ATOM   1866  O   GLN A 283      -1.033   0.432   2.308  1.00  0.00      AP1  O
ATOM   1867  N   ALA A 284      -0.764  -1.450   3.536  1.00  0.00      AP1  N
ATOM   1868  HN  ALA A 284      -0.409  -2.377   3.654  1.00  0.00      AP1  H
ATOM   1869  CA  ALA A 284      -1.542  -0.944   4.632  1.00  0.00      AP1  C
ATOM   1870  HA  ALA A 284      -1.720   0.122   4.545  1.00  0.00      AP1  H
ATOM   1871  CB  ALA A 284      -2.886  -1.671   4.819  1.00  0.00      AP1  C
ATOM   1872  HB1 ALA A 284      -3.525  -1.510   3.924  1.00  0.00      AP1  H
ATOM   1873  HB2 ALA A 284      -2.735  -2.766   4.938  1.00  0.00      AP1  H
ATOM   1874  HB3 ALA A 284      -3.437  -1.291   5.707  1.00  0.00      AP1  H
ATOM   1875  C   ALA A 284      -0.755  -1.140   5.892  1.00  0.00      AP1  C
ATOM   1876  O   ALA A 284      -0.262  -2.230   6.174  1.00  0.00      AP1  O
ATOM   1877  N   ILE A 285      -0.650  -0.080   6.714  1.00  0.00      AP1  N
ATOM   1878  HN  ILE A 285      -1.078   0.809   6.565  1.00  0.00      AP1  H
ATOM   1879  CA  ILE A 285       0.125  -0.165   7.919  1.00  0.00      AP1  C
ATOM   1880  HA  ILE A 285       0.601  -1.138   7.927  1.00  0.00      AP1  H
ATOM   1881  CB  ILE A 285       1.117   0.952   8.014  1.00  0.00      AP1  C
ATOM   1882  HB  ILE A 285       1.543   0.861   9.045  1.00  0.00      AP1  H
ATOM   1883  CG2 ILE A 285       2.182   0.749   6.927  1.00  0.00      AP1  C
ATOM   1884 HG21 ILE A 285       3.019   1.465   7.062  1.00  0.00      AP1  H
ATOM   1885 HG22 ILE A 285       2.606  -0.276   6.974  1.00  0.00      AP1  H
ATOM   1886 HG23 ILE A 285       1.752   0.905   5.915  1.00  0.00      AP1  H
ATOM   1887  CG1 ILE A 285       0.377   2.297   7.943  1.00  0.00      AP1  C
ATOM   1888 HG11 ILE A 285      -0.211   2.354   7.000  1.00  0.00      AP1  H
ATOM   1889 HG12 ILE A 285      -0.348   2.355   8.787  1.00  0.00      AP1  H
ATOM   1890  CD  ILE A 285       1.309   3.498   8.028  1.00  0.00      AP1  C
ATOM   1891  HD1 ILE A 285       0.722   4.442   8.031  1.00  0.00      AP1  H
ATOM   1892  HD2 ILE A 285       1.912   3.461   8.960  1.00  0.00      AP1  H
ATOM   1893  HD3 ILE A 285       2.002   3.527   7.161  1.00  0.00      AP1  H
ATOM   1894  C   ILE A 285      -0.796  -0.124   9.096  1.00  0.00      AP1  C
ATOM   1895  O   ILE A 285      -1.539   0.837   9.294  1.00  0.00      AP1  O
ATOM   1896  N   ASN A 286      -0.777  -1.210   9.895  1.00  0.00      AP1  N
ATOM   1897  HN  ASN A 286      -0.199  -2.007   9.725  1.00  0.00      AP1  H
ATOM   1898  CA  ASN A 286      -1.596  -1.309  11.068  1.00  0.00      AP1  C
ATOM   1899  HA  ASN A 286      -1.870  -0.297  11.348  1.00  0.00      AP1  H
ATOM   1900  CB  ASN A 286      -2.815  -2.222  10.852  1.00  0.00      AP1  C
ATOM   1901  HB1 ASN A 286      -3.339  -2.327  11.827  1.00  0.00      AP1  H
ATOM   1902  HB2 ASN A 286      -3.526  -1.754  10.141  1.00  0.00      AP1  H
ATOM   1903  CG  ASN A 286      -2.303  -3.577  10.376  1.00  0.00      AP1  C
ATOM   1904  OD1 ASN A 286      -1.662  -3.679   9.330  1.00  0.00      AP1  O
ATOM   1905  ND2 ASN A 286      -2.591  -4.648  11.161  1.00  0.00      AP1  N
ATOM   1906 HD21 ASN A 286      -2.252  -5.537  10.865  1.00  0.00      AP1  H
ATOM   1907 HD22 ASN A 286      -3.096  -4.523  12.009  1.00  0.00      AP1  H
ATOM   1908  C   ASN A 286      -0.775  -1.882  12.183  1.00  0.00      AP1  C
ATOM   1909  O   ASN A 286      -0.209  -2.967  12.061  1.00  0.00      AP1  O
ATOM   1910  N   LYS A 287      -0.728  -1.167  13.325  1.00  0.00      AP1  N
ATOM   1911  HN  LYS A 287      -1.241  -0.319  13.449  1.00  0.00      AP1  H
ATOM   1912  CA  LYS A 287       0.064  -1.569  14.452  1.00  0.00      AP1  C
ATOM   1913  HA  LYS A 287       0.937  -2.099  14.090  1.00  0.00      AP1  H
ATOM   1914  CB  LYS A 287       0.383  -0.371  15.367  1.00  0.00      AP1  C
ATOM   1915  HB1 LYS A 287       0.730   0.460  14.710  1.00  0.00      AP1  H
ATOM   1916  HB2 LYS A 287      -0.559  -0.019  15.845  1.00  0.00      AP1  H
ATOM   1917  CG  LYS A 287       1.449  -0.601  16.442  1.00  0.00      AP1  C
ATOM   1918  HG1 LYS A 287       1.075  -1.355  17.171  1.00  0.00      AP1  H
ATOM   1919  HG2 LYS A 287       2.361  -1.026  15.963  1.00  0.00      AP1  H
ATOM   1920  CD  LYS A 287       1.796   0.690  17.194  1.00  0.00      AP1  C
ATOM   1921  HD1 LYS A 287       1.980   1.494  16.446  1.00  0.00      AP1  H
ATOM   1922  HD2 LYS A 287       0.907   0.991  17.795  1.00  0.00      AP1  H
ATOM   1923  CE  LYS A 287       3.006   0.594  18.128  1.00  0.00      AP1  C
ATOM   1924  HE1 LYS A 287       2.834   1.191  19.051  1.00  0.00      AP1  H
ATOM   1925  HE2 LYS A 287       3.190  -0.463  18.422  1.00  0.00      AP1  H
ATOM   1926  NZ  LYS A 287       4.211   1.115  17.443  1.00  0.00      AP1  N
ATOM   1927  HZ1 LYS A 287       5.035   1.053  18.075  1.00  0.00      AP1  H
ATOM   1928  HZ2 LYS A 287       4.391   0.556  16.584  1.00  0.00      AP1  H
ATOM   1929  HZ3 LYS A 287       4.055   2.108  17.177  1.00  0.00      AP1  H
ATOM   1930  C   LYS A 287      -0.744  -2.538  15.260  1.00  0.00      AP1  C
ATOM   1931  O   LYS A 287      -1.828  -2.209  15.741  1.00  0.00      AP1  O
ATOM   1932  N   LYS A 288      -0.235  -3.775  15.424  1.00  0.00      AP1  N
ATOM   1933  HN  LYS A 288       0.621  -4.109  15.031  1.00  0.00      AP1  H
ATOM   1934  CA  LYS A 288      -0.949  -4.726  16.222  1.00  0.00      AP1  C
ATOM   1935  HA  LYS A 288      -1.577  -4.182  16.917  1.00  0.00      AP1  H
ATOM   1936  CB  LYS A 288      -1.785  -5.727  15.414  1.00  0.00      AP1  C
ATOM   1937  HB1 LYS A 288      -1.123  -6.141  14.619  1.00  0.00      AP1  H
ATOM   1938  HB2 LYS A 288      -2.058  -6.583  16.070  1.00  0.00      AP1  H
ATOM   1939  CG  LYS A 288      -3.013  -5.079  14.786  1.00  0.00      AP1  C
ATOM   1940  HG1 LYS A 288      -3.733  -4.806  15.591  1.00  0.00      AP1  H
ATOM   1941  HG2 LYS A 288      -2.706  -4.135  14.280  1.00  0.00      AP1  H
ATOM   1942  CD  LYS A 288      -3.736  -5.977  13.788  1.00  0.00      AP1  C
ATOM   1943  HD1 LYS A 288      -3.044  -6.191  12.942  1.00  0.00      AP1  H
ATOM   1944  HD2 LYS A 288      -3.958  -6.947  14.291  1.00  0.00      AP1  H
ATOM   1945  CE  LYS A 288      -5.026  -5.348  13.274  1.00  0.00      AP1  C
ATOM   1946  HE1 LYS A 288      -4.819  -4.358  12.810  1.00  0.00      AP1  H
ATOM   1947  HE2 LYS A 288      -5.503  -6.002  12.511  1.00  0.00      AP1  H
ATOM   1948  NZ  LYS A 288      -5.968  -5.160  14.398  1.00  0.00      AP1  N
ATOM   1949  HZ1 LYS A 288      -6.851  -4.730  14.055  1.00  0.00      AP1  H
ATOM   1950  HZ2 LYS A 288      -6.179  -6.081  14.832  1.00  0.00      AP1  H
ATOM   1951  HZ3 LYS A 288      -5.536  -4.538  15.111  1.00  0.00      AP1  H
ATOM   1952  C   LYS A 288       0.034  -5.508  17.028  1.00  0.00      AP1  C
ATOM   1953  O   LYS A 288       1.203  -5.634  16.669  1.00  0.00      AP1  O
ATOM   1954  N   SER A 289      -0.432  -6.060  18.162  1.00  0.00      AP1  N
ATOM   1955  HN  SER A 289      -1.372  -5.992  18.496  1.00  0.00      AP1  H
ATOM   1956  CA  SER A 289       0.437  -6.821  19.008  1.00  0.00      AP1  C
ATOM   1957  HA  SER A 289       1.434  -6.761  18.592  1.00  0.00      AP1  H
ATOM   1958  CB  SER A 289       0.381  -6.389  20.480  1.00  0.00      AP1  C
ATOM   1959  HB1 SER A 289       1.073  -7.042  21.059  1.00  0.00      AP1  H
ATOM   1960  HB2 SER A 289       0.748  -5.343  20.592  1.00  0.00      AP1  H
ATOM   1961  OG  SER A 289      -0.940  -6.544  20.974  1.00  0.00      AP1  O
ATOM   1962  HG1 SER A 289      -0.892  -6.482  21.936  1.00  0.00      AP1  H
ATOM   1963  C   SER A 289       0.009  -8.248  18.929  1.00  0.00      AP1  C
ATOM   1964  O   SER A 289      -1.172  -8.546  18.754  1.00  0.00      AP1  O
ATOM   1965  N   GLY A 290       0.981  -9.173  19.032  1.00  0.00      AP1  N
ATOM   1966  HN  GLY A 290       1.950  -8.958  19.147  1.00  0.00      AP1  H
ATOM   1967  CA  GLY A 290       0.658 -10.568  18.980  1.00  0.00      AP1  C
ATOM   1968  HA1 GLY A 290       0.208 -10.797  18.024  1.00  0.00      AP1  H
ATOM   1969  HA2 GLY A 290       0.048 -10.832  19.833  1.00  0.00      AP1  H
ATOM   1970  C   GLY A 290       1.939 -11.323  19.080  1.00  0.00      AP1  C
ATOM   1971  O   GLY A 290       3.009 -10.795  18.782  1.00  0.00      AP1  O
ATOM   1972  N   ASN A 291       1.851 -12.600  19.494  1.00  0.00      AP1  N
ATOM   1973  HN  ASN A 291       1.000 -13.068  19.729  1.00  0.00      AP1  H
ATOM   1974  CA  ASN A 291       3.027 -13.403  19.630  1.00  0.00      AP1  C
ATOM   1975  HA  ASN A 291       3.883 -12.783  19.386  1.00  0.00      AP1  H
ATOM   1976  CB  ASN A 291       3.130 -14.095  20.998  1.00  0.00      AP1  C
ATOM   1977  HB1 ASN A 291       2.187 -14.659  21.166  1.00  0.00      AP1  H
ATOM   1978  HB2 ASN A 291       3.961 -14.829  20.997  1.00  0.00      AP1  H
ATOM   1979  CG  ASN A 291       3.296 -13.014  22.056  1.00  0.00      AP1  C
ATOM   1980  OD1 ASN A 291       2.457 -12.863  22.943  1.00  0.00      AP1  O
ATOM   1981  ND2 ASN A 291       4.411 -12.242  21.967  1.00  0.00      AP1  N
ATOM   1982 HD21 ASN A 291       4.537 -11.538  22.661  1.00  0.00      AP1  H
ATOM   1983 HD22 ASN A 291       5.077 -12.410  21.247  1.00  0.00      AP1  H
ATOM   1984  C   ASN A 291       2.935 -14.474  18.596  1.00  0.00      AP1  C
ATOM   1985  O   ASN A 291       1.863 -15.021  18.348  1.00  0.00      AP1  O
ATOM   1986  N   GLY A 292       4.070 -14.793  17.944  1.00  0.00      AP1  N
ATOM   1987  HN  GLY A 292       4.968 -14.383  18.097  1.00  0.00      AP1  H
ATOM   1988  CA  GLY A 292       4.016 -15.807  16.935  1.00  0.00      AP1  C
ATOM   1989  HA1 GLY A 292       2.995 -16.145  16.820  1.00  0.00      AP1  H
ATOM   1990  HA2 GLY A 292       4.720 -16.593  17.171  1.00  0.00      AP1  H
ATOM   1991  C   GLY A 292       4.443 -15.178  15.649  1.00  0.00      AP1  C
ATOM   1992  O   GLY A 292       5.449 -14.471  15.596  1.00  0.00      AP1  O
ATOM   1993  N   GLY A 293       3.688 -15.460  14.566  1.00  0.00      AP1  N
ATOM   1994  HN  GLY A 293       2.873 -16.035  14.622  1.00  0.00      AP1  H
ATOM   1995  CA  GLY A 293       4.002 -14.955  13.260  1.00  0.00      AP1  C
ATOM   1996  HA1 GLY A 293       3.597 -15.642  12.530  1.00  0.00      AP1  H
ATOM   1997  HA2 GLY A 293       5.073 -14.820  13.197  1.00  0.00      AP1  H
ATOM   1998  C   GLY A 293       3.355 -13.619  13.048  1.00  0.00      AP1  C
ATOM   1999  O   GLY A 293       2.573 -13.145  13.872  1.00  0.00      AP1  O
ATOM   2000  N   THR A 294       3.736 -12.953  11.936  1.00  0.00      AP1  N
ATOM   2001  HN  THR A 294       4.411 -13.317  11.296  1.00  0.00      AP1  H
ATOM   2002  CA  THR A 294       3.210 -11.667  11.571  1.00  0.00      AP1  C
ATOM   2003  HA  THR A 294       3.162 -11.109  12.496  1.00  0.00      AP1  H
ATOM   2004  CB  THR A 294       4.056 -10.986  10.536  1.00  0.00      AP1  C
ATOM   2005  HB  THR A 294       4.062 -11.662   9.647  1.00  0.00      AP1  H
ATOM   2006  OG1 THR A 294       5.393 -10.867  11.001  1.00  0.00      AP1  O
ATOM   2007  HG1 THR A 294       5.870 -10.415  10.297  1.00  0.00      AP1  H
ATOM   2008  CG2 THR A 294       3.470  -9.587  10.271  1.00  0.00      AP1  C
ATOM   2009 HG21 THR A 294       3.997  -9.091   9.429  1.00  0.00      AP1  H
ATOM   2010 HG22 THR A 294       2.394  -9.662  10.003  1.00  0.00      AP1  H
ATOM   2011 HG23 THR A 294       3.561  -8.938  11.169  1.00  0.00      AP1  H
ATOM   2012  C   THR A 294       1.798 -11.736  11.037  1.00  0.00      AP1  C
ATOM   2013  O   THR A 294       0.911 -11.050  11.544  1.00  0.00      AP1  O
ATOM   2014  N   PHE A 295       1.542 -12.588  10.013  1.00  0.00      AP1  N
ATOM   2015  HN  PHE A 295       2.217 -13.216   9.629  1.00  0.00      AP1  H
ATOM   2016  CA  PHE A 295       0.239 -12.652   9.385  1.00  0.00      AP1  C
ATOM   2017  HA  PHE A 295      -0.478 -12.324  10.128  1.00  0.00      AP1  H
ATOM   2018  CB  PHE A 295       0.117 -11.859   8.066  1.00  0.00      AP1  C
ATOM   2019  HB1 PHE A 295       1.062 -11.963   7.490  1.00  0.00      AP1  H
ATOM   2020  HB2 PHE A 295      -0.700 -12.263   7.430  1.00  0.00      AP1  H
ATOM   2021  CG  PHE A 295      -0.086 -10.414   8.363  1.00  0.00      AP1  C
ATOM   2022  CD1 PHE A 295      -1.355  -9.943   8.609  1.00  0.00      AP1  C
ATOM   2023  HD1 PHE A 295      -2.193 -10.626   8.584  1.00  0.00      AP1  H
ATOM   2024  CE1 PHE A 295      -1.571  -8.612   8.881  1.00  0.00      AP1  C
ATOM   2025  HE1 PHE A 295      -2.572  -8.257   9.080  1.00  0.00      AP1  H
ATOM   2026  CZ  PHE A 295      -0.513  -7.739   8.905  1.00  0.00      AP1  C
ATOM   2027  HZ  PHE A 295      -0.674  -6.693   9.126  1.00  0.00      AP1  H
ATOM   2028  CD2 PHE A 295       0.969  -9.533   8.384  1.00  0.00      AP1  C
ATOM   2029  HD2 PHE A 295       1.969  -9.882   8.165  1.00  0.00      AP1  H
ATOM   2030  CE2 PHE A 295       0.757  -8.201   8.657  1.00  0.00      AP1  C
ATOM   2031  HE2 PHE A 295       1.593  -7.515   8.675  1.00  0.00      AP1  H
ATOM   2032  C   PHE A 295      -0.107 -14.068   9.036  1.00  0.00      AP1  C
ATOM   2033  O   PHE A 295       0.754 -14.946   9.011  1.00  0.00      AP1  O
ATOM   2034  N   THR A 296      -1.409 -14.313   8.755  1.00  0.00      AP1  N
ATOM   2035  HN  THR A 296      -2.106 -13.596   8.753  1.00  0.00      AP1  H
ATOM   2036  CA  THR A 296      -1.908 -15.623   8.435  1.00  0.00      AP1  C
ATOM   2037  HA  THR A 296      -1.128 -16.328   8.689  1.00  0.00      AP1  H
ATOM   2038  CB  THR A 296      -3.233 -15.893   9.103  1.00  0.00      AP1  C
ATOM   2039  HB  THR A 296      -3.944 -15.130   8.702  1.00  0.00      AP1  H
ATOM   2040  OG1 THR A 296      -3.112 -15.687  10.503  1.00  0.00      AP1  O
ATOM   2041  HG1 THR A 296      -3.981 -15.885  10.868  1.00  0.00      AP1  H
ATOM   2042  CG2 THR A 296      -3.665 -17.346   8.844  1.00  0.00      AP1  C
ATOM   2043 HG21 THR A 296      -4.690 -17.529   9.231  1.00  0.00      AP1  H
ATOM   2044 HG22 THR A 296      -3.669 -17.561   7.754  1.00  0.00      AP1  H
ATOM   2045 HG23 THR A 296      -2.974 -18.063   9.337  1.00  0.00      AP1  H
ATOM   2046  C   THR A 296      -2.100 -15.716   6.945  1.00  0.00      AP1  C
ATOM   2047  O   THR A 296      -2.090 -14.711   6.236  1.00  0.00      AP1  O
ATOM   2048  N   GLU A 297      -2.251 -16.959   6.440  1.00  0.00      AP1  N
ATOM   2049  HN  GLU A 297      -2.215 -17.757   7.036  1.00  0.00      AP1  H
ATOM   2050  CA  GLU A 297      -2.471 -17.273   5.057  1.00  0.00      AP1  C
ATOM   2051  HA  GLU A 297      -1.729 -16.760   4.459  1.00  0.00      AP1  H
ATOM   2052  CB  GLU A 297      -2.486 -18.789   4.804  1.00  0.00      AP1  C
ATOM   2053  HB1 GLU A 297      -1.491 -19.199   5.094  1.00  0.00      AP1  H
ATOM   2054  HB2 GLU A 297      -3.225 -19.277   5.478  1.00  0.00      AP1  H
ATOM   2055  CG  GLU A 297      -2.777 -19.167   3.350  1.00  0.00      AP1  C
ATOM   2056  HG1 GLU A 297      -3.708 -18.671   3.019  1.00  0.00      AP1  H
ATOM   2057  HG2 GLU A 297      -1.945 -18.861   2.686  1.00  0.00      AP1  H
ATOM   2058  CD  GLU A 297      -2.998 -20.673   3.297  1.00  0.00      AP1  C
ATOM   2059  OE1 GLU A 297      -2.568 -21.369   4.255  1.00  0.00      AP1  O
ATOM   2060  OE2 GLU A 297      -3.602 -21.149   2.299  1.00  0.00      AP1  O
ATOM   2061  C   GLU A 297      -3.813 -16.763   4.633  1.00  0.00      AP1  C
ATOM   2062  O   GLU A 297      -3.981 -16.301   3.507  1.00  0.00      AP1  O
ATOM   2063  N   LYS A 298      -4.818 -16.865   5.523  1.00  0.00      AP1  N
ATOM   2064  HN  LYS A 298      -4.687 -17.218   6.448  1.00  0.00      AP1  H
ATOM   2065  CA  LYS A 298      -6.162 -16.471   5.206  1.00  0.00      AP1  C
ATOM   2066  HA  LYS A 298      -6.442 -16.971   4.287  1.00  0.00      AP1  H
ATOM   2067  CB  LYS A 298      -7.158 -16.761   6.343  1.00  0.00      AP1  C
ATOM   2068  HB1 LYS A 298      -6.753 -16.282   7.264  1.00  0.00      AP1  H
ATOM   2069  HB2 LYS A 298      -8.120 -16.247   6.121  1.00  0.00      AP1  H
ATOM   2070  CG  LYS A 298      -7.384 -18.250   6.609  1.00  0.00      AP1  C
ATOM   2071  HG1 LYS A 298      -7.986 -18.681   5.777  1.00  0.00      AP1  H
ATOM   2072  HG2 LYS A 298      -6.399 -18.772   6.611  1.00  0.00      AP1  H
ATOM   2073  CD  LYS A 298      -8.114 -18.522   7.925  1.00  0.00      AP1  C
ATOM   2074  HD1 LYS A 298      -7.511 -18.092   8.757  1.00  0.00      AP1  H
ATOM   2075  HD2 LYS A 298      -9.086 -17.977   7.901  1.00  0.00      AP1  H
ATOM   2076  CE  LYS A 298      -8.376 -20.005   8.197  1.00  0.00      AP1  C
ATOM   2077  HE1 LYS A 298      -8.999 -20.446   7.387  1.00  0.00      AP1  H
ATOM   2078  HE2 LYS A 298      -7.418 -20.568   8.250  1.00  0.00      AP1  H
ATOM   2079  NZ  LYS A 298      -9.092 -20.162   9.485  1.00  0.00      AP1  N
ATOM   2080  HZ1 LYS A 298      -9.273 -21.169   9.672  1.00  0.00      AP1  H
ATOM   2081  HZ2 LYS A 298      -8.514 -19.766  10.254  1.00  0.00      AP1  H
ATOM   2082  HZ3 LYS A 298      -9.998 -19.652   9.441  1.00  0.00      AP1  H
ATOM   2083  C   LYS A 298      -6.218 -14.998   4.948  1.00  0.00      AP1  C
ATOM   2084  O   LYS A 298      -6.939 -14.548   4.060  1.00  0.00      AP1  O
ATOM   2085  N   ASP A 299      -5.463 -14.206   5.731  1.00  0.00      AP1  N
ATOM   2086  HN  ASP A 299      -4.826 -14.534   6.424  1.00  0.00      AP1  H
ATOM   2087  CA  ASP A 299      -5.503 -12.774   5.641  1.00  0.00      AP1  C
ATOM   2088  HA  ASP A 299      -6.547 -12.485   5.680  1.00  0.00      AP1  H
ATOM   2089  CB  ASP A 299      -4.695 -12.072   6.745  1.00  0.00      AP1  C
ATOM   2090  HB1 ASP A 299      -3.685 -12.526   6.803  1.00  0.00      AP1  H
ATOM   2091  HB2 ASP A 299      -4.580 -10.993   6.519  1.00  0.00      AP1  H
ATOM   2092  CG  ASP A 299      -5.421 -12.273   8.067  1.00  0.00      AP1  C
ATOM   2093  OD1 ASP A 299      -6.071 -13.338   8.237  1.00  0.00      AP1  O
ATOM   2094  OD2 ASP A 299      -5.351 -11.349   8.921  1.00  0.00      AP1  O
ATOM   2095  C   ASP A 299      -4.970 -12.291   4.326  1.00  0.00      AP1  C
ATOM   2096  O   ASP A 299      -5.398 -11.249   3.833  1.00  0.00      AP1  O
ATOM   2097  N   GLU A 300      -3.992 -13.003   3.736  1.00  0.00      AP1  N
ATOM   2098  HN  GLU A 300      -3.630 -13.861   4.089  1.00  0.00      AP1  H
ATOM   2099  CA  GLU A 300      -3.375 -12.568   2.513  1.00  0.00      AP1  C
ATOM   2100  HA  GLU A 300      -3.046 -11.545   2.646  1.00  0.00      AP1  H
ATOM   2101  CB  GLU A 300      -2.158 -13.425   2.124  1.00  0.00      AP1  C
ATOM   2102  HB1 GLU A 300      -2.487 -14.488   2.062  1.00  0.00      AP1  H
ATOM   2103  HB2 GLU A 300      -1.816 -13.152   1.101  1.00  0.00      AP1  H
ATOM   2104  CG  GLU A 300      -1.011 -13.297   3.131  1.00  0.00      AP1  C
ATOM   2105  HG1 GLU A 300      -0.749 -12.231   3.259  1.00  0.00      AP1  H
ATOM   2106  HG2 GLU A 300      -1.296 -13.723   4.114  1.00  0.00      AP1  H
ATOM   2107  CD  GLU A 300       0.215 -14.009   2.573  1.00  0.00      AP1  C
ATOM   2108  OE1 GLU A 300       0.887 -13.414   1.688  1.00  0.00      AP1  O
ATOM   2109  OE2 GLU A 300       0.496 -15.153   3.020  1.00  0.00      AP1  O
ATOM   2110  C   GLU A 300      -4.356 -12.576   1.378  1.00  0.00      AP1  C
ATOM   2111  O   GLU A 300      -4.311 -11.699   0.517  1.00  0.00      AP1  O
ATOM   2112  N   LYS A 301      -5.256 -13.573   1.335  1.00  0.00      AP1  N
ATOM   2113  HN  LYS A 301      -5.308 -14.273   2.045  1.00  0.00      AP1  H
ATOM   2114  CA  LYS A 301      -6.212 -13.712   0.270  1.00  0.00      AP1  C
ATOM   2115  HA  LYS A 301      -5.659 -13.664  -0.660  1.00  0.00      AP1  H
ATOM   2116  CB  LYS A 301      -6.976 -15.042   0.350  1.00  0.00      AP1  C
ATOM   2117  HB1 LYS A 301      -7.407 -15.112   1.376  1.00  0.00      AP1  H
ATOM   2118  HB2 LYS A 301      -7.841 -15.006  -0.350  1.00  0.00      AP1  H
ATOM   2119  CG  LYS A 301      -6.050 -16.226   0.074  1.00  0.00      AP1  C
ATOM   2120  HG1 LYS A 301      -5.871 -16.301  -1.023  1.00  0.00      AP1  H
ATOM   2121  HG2 LYS A 301      -5.065 -16.036   0.559  1.00  0.00      AP1  H
ATOM   2122  CD  LYS A 301      -6.597 -17.568   0.554  1.00  0.00      AP1  C
ATOM   2123  HD1 LYS A 301      -6.792 -17.497   1.649  1.00  0.00      AP1  H
ATOM   2124  HD2 LYS A 301      -7.577 -17.743   0.052  1.00  0.00      AP1  H
ATOM   2125  CE  LYS A 301      -5.652 -18.737   0.263  1.00  0.00      AP1  C
ATOM   2126  HE1 LYS A 301      -5.507 -18.858  -0.834  1.00  0.00      AP1  H
ATOM   2127  HE2 LYS A 301      -4.658 -18.562   0.732  1.00  0.00      AP1  H
ATOM   2128  NZ  LYS A 301      -6.212 -19.994   0.803  1.00  0.00      AP1  N
ATOM   2129  HZ1 LYS A 301      -5.568 -20.786   0.602  1.00  0.00      AP1  H
ATOM   2130  HZ2 LYS A 301      -6.339 -19.904   1.832  1.00  0.00      AP1  H
ATOM   2131  HZ3 LYS A 301      -7.135 -20.180   0.360  1.00  0.00      AP1  H
ATOM   2132  C   LYS A 301      -7.197 -12.579   0.265  1.00  0.00      AP1  C
ATOM   2133  O   LYS A 301      -7.624 -12.139  -0.801  1.00  0.00      AP1  O
ATOM   2134  N   ASP A 302      -7.597 -12.081   1.449  1.00  0.00      AP1  N
ATOM   2135  HN  ASP A 302      -7.256 -12.377   2.337  1.00  0.00      AP1  H
ATOM   2136  CA  ASP A 302      -8.586 -11.041   1.546  1.00  0.00      AP1  C
ATOM   2137  HA  ASP A 302      -9.434 -11.354   0.947  1.00  0.00      AP1  H
ATOM   2138  CB  ASP A 302      -9.029 -10.758   2.990  1.00  0.00      AP1  C
ATOM   2139  HB1 ASP A 302      -8.132 -10.664   3.635  1.00  0.00      AP1  H
ATOM   2140  HB2 ASP A 302      -9.599  -9.810   3.045  1.00  0.00      AP1  H
ATOM   2141  CG  ASP A 302      -9.876 -11.938   3.448  1.00  0.00      AP1  C
ATOM   2142  OD1 ASP A 302      -9.729 -13.042   2.858  1.00  0.00      AP1  O
ATOM   2143  OD2 ASP A 302     -10.682 -11.752   4.397  1.00  0.00      AP1  O
ATOM   2144  C   ASP A 302      -8.085  -9.755   0.950  1.00  0.00      AP1  C
ATOM   2145  O   ASP A 302      -8.883  -8.946   0.482  1.00  0.00      AP1  O
ATOM   2146  N   PHE A 303      -6.767  -9.487   1.031  1.00  0.00      AP1  N
ATOM   2147  HN  PHE A 303      -6.116 -10.103   1.471  1.00  0.00      AP1  H
ATOM   2148  CA  PHE A 303      -6.180  -8.287   0.489  1.00  0.00      AP1  C
ATOM   2149  HA  PHE A 303      -6.808  -7.476   0.836  1.00  0.00      AP1  H
ATOM   2150  CB  PHE A 303      -4.707  -8.109   0.904  1.00  0.00      AP1  C
ATOM   2151  HB1 PHE A 303      -4.176  -9.079   0.785  1.00  0.00      AP1  H
ATOM   2152  HB2 PHE A 303      -4.193  -7.372   0.250  1.00  0.00      AP1  H
ATOM   2153  CG  PHE A 303      -4.655  -7.713   2.341  1.00  0.00      AP1  C
ATOM   2154  CD1 PHE A 303      -4.704  -6.382   2.690  1.00  0.00      AP1  C
ATOM   2155  HD1 PHE A 303      -4.776  -5.629   1.918  1.00  0.00      AP1  H
ATOM   2156  CE1 PHE A 303      -4.656  -5.996   4.008  1.00  0.00      AP1  C
ATOM   2157  HE1 PHE A 303      -4.700  -4.947   4.266  1.00  0.00      AP1  H
ATOM   2158  CZ  PHE A 303      -4.559  -6.946   4.996  1.00  0.00      AP1  C
ATOM   2159  HZ  PHE A 303      -4.527  -6.652   6.035  1.00  0.00      AP1  H
ATOM   2160  CD2 PHE A 303      -4.561  -8.658   3.337  1.00  0.00      AP1  C
ATOM   2161  HD2 PHE A 303      -4.503  -9.707   3.083  1.00  0.00      AP1  H
ATOM   2162  CE2 PHE A 303      -4.513  -8.278   4.657  1.00  0.00      AP1  C
ATOM   2163  HE2 PHE A 303      -4.438  -9.029   5.431  1.00  0.00      AP1  H
ATOM   2164  C   PHE A 303      -6.204  -8.252  -1.017  1.00  0.00      AP1  C
ATOM   2165  O   PHE A 303      -6.582  -7.243  -1.612  1.00  0.00      AP1  O
ATOM   2166  N   ALA A 304      -5.766  -9.347  -1.670  1.00  0.00      AP1  N
ATOM   2167  HN  ALA A 304      -5.496 -10.168  -1.168  1.00  0.00      AP1  H
ATOM   2168  CA  ALA A 304      -5.650  -9.432  -3.103  1.00  0.00      AP1  C
ATOM   2169  HA  ALA A 304      -5.088  -8.589  -3.489  1.00  0.00      AP1  H
ATOM   2170  CB  ALA A 304      -4.964 -10.730  -3.564  1.00  0.00      AP1  C
ATOM   2171  HB1 ALA A 304      -3.941 -10.783  -3.135  1.00  0.00      AP1  H
ATOM   2172  HB2 ALA A 304      -5.527 -11.624  -3.217  1.00  0.00      AP1  H
ATOM   2173  HB3 ALA A 304      -4.875 -10.775  -4.671  1.00  0.00      AP1  H
ATOM   2174  C   ALA A 304      -6.995  -9.382  -3.764  1.00  0.00      AP1  C
ATOM   2175  O   ALA A 304      -7.148  -8.770  -4.820  1.00  0.00      AP1  O
ATOM   2176  N   ALA A 305      -8.002 -10.045  -3.167  1.00  0.00      AP1  N
ATOM   2177  HN  ALA A 305      -7.894 -10.487  -2.277  1.00  0.00      AP1  H
ATOM   2178  CA  ALA A 305      -9.304 -10.167  -3.762  1.00  0.00      AP1  C
ATOM   2179  HA  ALA A 305      -9.231 -10.597  -4.754  1.00  0.00      AP1  H
ATOM   2180  CB  ALA A 305     -10.263 -11.029  -2.922  1.00  0.00      AP1  C
ATOM   2181  HB1 ALA A 305      -9.846 -12.053  -2.814  1.00  0.00      AP1  H
ATOM   2182  HB2 ALA A 305     -10.393 -10.604  -1.903  1.00  0.00      AP1  H
ATOM   2183  HB3 ALA A 305     -11.263 -11.114  -3.400  1.00  0.00      AP1  H
ATOM   2184  C   ALA A 305      -9.949  -8.825  -3.929  1.00  0.00      AP1  C
ATOM   2185  O   ALA A 305     -10.557  -8.558  -4.963  1.00  0.00      AP1  O
ATOM   2186  N   TYR A 306      -9.845  -7.949  -2.911  1.00  0.00      AP1  N
ATOM   2187  HN  TYR A 306      -9.343  -8.140  -2.069  1.00  0.00      AP1  H
ATOM   2188  CA  TYR A 306     -10.459  -6.650  -2.958  1.00  0.00      AP1  C
ATOM   2189  HA  TYR A 306     -11.490  -6.806  -3.251  1.00  0.00      AP1  H
ATOM   2190  CB  TYR A 306     -10.425  -5.877  -1.627  1.00  0.00      AP1  C
ATOM   2191  HB1 TYR A 306      -9.425  -6.003  -1.158  1.00  0.00      AP1  H
ATOM   2192  HB2 TYR A 306     -10.573  -4.789  -1.801  1.00  0.00      AP1  H
ATOM   2193  CG  TYR A 306     -11.472  -6.460  -0.735  1.00  0.00      AP1  C
ATOM   2194  CD1 TYR A 306     -11.216  -7.577   0.026  1.00  0.00      AP1  C
ATOM   2195  HD1 TYR A 306     -10.248  -8.056  -0.032  1.00  0.00      AP1  H
ATOM   2196  CE1 TYR A 306     -12.181  -8.110   0.847  1.00  0.00      AP1  C
ATOM   2197  HE1 TYR A 306     -11.974  -8.989   1.440  1.00  0.00      AP1  H
ATOM   2198  CZ  TYR A 306     -13.423  -7.526   0.910  1.00  0.00      AP1  C
ATOM   2199  OH  TYR A 306     -14.420  -8.068   1.751  1.00  0.00      AP1  O
ATOM   2200  HH  TYR A 306     -15.180  -7.484   1.710  1.00  0.00      AP1  H
ATOM   2201  CD2 TYR A 306     -12.719  -5.883  -0.666  1.00  0.00      AP1  C
ATOM   2202  HD2 TYR A 306     -12.955  -5.031  -1.288  1.00  0.00      AP1  H
ATOM   2203  CE2 TYR A 306     -13.689  -6.410   0.153  1.00  0.00      AP1  C
ATOM   2204  HE2 TYR A 306     -14.669  -5.957   0.184  1.00  0.00      AP1  H
ATOM   2205  C   TYR A 306      -9.826  -5.794  -4.010  1.00  0.00      AP1  C
ATOM   2206  O   TYR A 306     -10.510  -5.016  -4.673  1.00  0.00      AP1  O
ATOM   2207  N   LEU A 307      -8.493  -5.895  -4.152  1.00  0.00      AP1  N
ATOM   2208  HN  LEU A 307      -7.965  -6.531  -3.594  1.00  0.00      AP1  H
ATOM   2209  CA  LEU A 307      -7.708  -5.134  -5.081  1.00  0.00      AP1  C
ATOM   2210  HA  LEU A 307      -7.986  -4.096  -4.954  1.00  0.00      AP1  H
ATOM   2211  CB  LEU A 307      -6.194  -5.346  -4.889  1.00  0.00      AP1  C
ATOM   2212  HB1 LEU A 307      -5.996  -6.436  -5.013  1.00  0.00      AP1  H
ATOM   2213  HB2 LEU A 307      -5.650  -4.839  -5.716  1.00  0.00      AP1  H
ATOM   2214  CG  LEU A 307      -5.686  -4.881  -3.510  1.00  0.00      AP1  C
ATOM   2215  HG  LEU A 307      -6.211  -5.547  -2.783  1.00  0.00      AP1  H
ATOM   2216  CD1 LEU A 307      -4.169  -5.108  -3.371  1.00  0.00      AP1  C
ATOM   2217 HD11 LEU A 307      -3.806  -4.726  -2.393  1.00  0.00      AP1  H
ATOM   2218 HD12 LEU A 307      -3.928  -6.191  -3.434  1.00  0.00      AP1  H
ATOM   2219 HD13 LEU A 307      -3.617  -4.578  -4.177  1.00  0.00      AP1  H
ATOM   2220  CD2 LEU A 307      -6.108  -3.429  -3.217  1.00  0.00      AP1  C
ATOM   2221 HD21 LEU A 307      -5.749  -3.118  -2.212  1.00  0.00      AP1  H
ATOM   2222 HD22 LEU A 307      -5.685  -2.722  -3.959  1.00  0.00      AP1  H
ATOM   2223 HD23 LEU A 307      -7.215  -3.334  -3.235  1.00  0.00      AP1  H
ATOM   2224  C   LEU A 307      -8.037  -5.521  -6.492  1.00  0.00      AP1  C
ATOM   2225  O   LEU A 307      -7.924  -4.703  -7.400  1.00  0.00      AP1  O
ATOM   2226  N   ALA A 308      -8.412  -6.787  -6.738  1.00  0.00      AP1  N
ATOM   2227  HN  ALA A 308      -8.546  -7.490  -6.040  1.00  0.00      AP1  H
ATOM   2228  CA  ALA A 308      -8.649  -7.207  -8.090  1.00  0.00      AP1  C
ATOM   2229  HA  ALA A 308      -7.773  -7.039  -8.706  1.00  0.00      AP1  H
ATOM   2230  CB  ALA A 308      -9.043  -8.693  -8.187  1.00  0.00      AP1  C
ATOM   2231  HB1 ALA A 308      -8.221  -9.323  -7.786  1.00  0.00      AP1  H
ATOM   2232  HB2 ALA A 308      -9.958  -8.903  -7.591  1.00  0.00      AP1  H
ATOM   2233  HB3 ALA A 308      -9.228  -9.000  -9.239  1.00  0.00      AP1  H
ATOM   2234  C   ALA A 308      -9.763  -6.402  -8.707  1.00  0.00      AP1  C
ATOM   2235  O   ALA A 308      -9.641  -5.957  -9.848  1.00  0.00      AP1  O
ATOM   2236  N   PHE A 309     -10.884  -6.200  -7.984  1.00  0.00      AP1  N
ATOM   2237  HN  PHE A 309     -11.022  -6.524  -7.049  1.00  0.00      AP1  H
ATOM   2238  CA  PHE A 309     -12.001  -5.474  -8.535  1.00  0.00      AP1  C
ATOM   2239  HA  PHE A 309     -12.184  -5.892  -9.518  1.00  0.00      AP1  H
ATOM   2240  CB  PHE A 309     -13.219  -5.420  -7.599  1.00  0.00      AP1  C
ATOM   2241  HB1 PHE A 309     -12.899  -5.030  -6.608  1.00  0.00      AP1  H
ATOM   2242  HB2 PHE A 309     -13.994  -4.726  -7.990  1.00  0.00      AP1  H
ATOM   2243  CG  PHE A 309     -13.776  -6.782  -7.391  1.00  0.00      AP1  C
ATOM   2244  CD1 PHE A 309     -13.232  -7.616  -6.443  1.00  0.00      AP1  C
ATOM   2245  HD1 PHE A 309     -12.388  -7.280  -5.856  1.00  0.00      AP1  H
ATOM   2246  CE1 PHE A 309     -13.751  -8.872  -6.243  1.00  0.00      AP1  C
ATOM   2247  HE1 PHE A 309     -13.319  -9.523  -5.497  1.00  0.00      AP1  H
ATOM   2248  CZ  PHE A 309     -14.825  -9.301  -6.987  1.00  0.00      AP1  C
ATOM   2249  HZ  PHE A 309     -15.243 -10.284  -6.823  1.00  0.00      AP1  H
ATOM   2250  CD2 PHE A 309     -14.851  -7.214  -8.132  1.00  0.00      AP1  C
ATOM   2251  HD2 PHE A 309     -15.278  -6.572  -8.890  1.00  0.00      AP1  H
ATOM   2252  CE2 PHE A 309     -15.374  -8.471  -7.936  1.00  0.00      AP1  C
ATOM   2253  HE2 PHE A 309     -16.214  -8.803  -8.529  1.00  0.00      AP1  H
ATOM   2254  C   PHE A 309     -11.650  -4.029  -8.730  1.00  0.00      AP1  C
ATOM   2255  O   PHE A 309     -11.854  -3.454  -9.798  1.00  0.00      AP1  O
ATOM   2256  N   CYS A 310     -11.115  -3.406  -7.666  1.00  0.00      AP1  N
ATOM   2257  HN  CYS A 310     -10.895  -3.913  -6.834  1.00  0.00      AP1  H
ATOM   2258  CA  CYS A 310     -10.814  -2.003  -7.613  1.00  0.00      AP1  C
ATOM   2259  HA  CYS A 310     -11.692  -1.480  -7.973  1.00  0.00      AP1  H
ATOM   2260  CB  CYS A 310     -10.385  -1.545  -6.212  1.00  0.00      AP1  C
ATOM   2261  HB1 CYS A 310     -11.231  -1.760  -5.521  1.00  0.00      AP1  H
ATOM   2262  HB2 CYS A 310      -9.533  -2.166  -5.857  1.00  0.00      AP1  H
ATOM   2263  SG  CYS A 310     -10.000   0.232  -6.135  1.00  0.00      AP1  S
ATOM   2264  HG1 CYS A 310      -9.749   0.291  -4.826  1.00  0.00      AP1  H
ATOM   2265  C   CYS A 310      -9.682  -1.675  -8.531  1.00  0.00      AP1  C
ATOM   2266  O   CYS A 310      -9.592  -0.566  -9.056  1.00  0.00      AP1  O
ATOM   2267  N   GLY A 311      -8.787  -2.650  -8.743  1.00  0.00      AP1  N
ATOM   2268  HN  GLY A 311      -8.942  -3.574  -8.397  1.00  0.00      AP1  H
ATOM   2269  CA  GLY A 311      -7.566  -2.456  -9.463  1.00  0.00      AP1  C
ATOM   2270  HA1 GLY A 311      -7.076  -3.414  -9.570  1.00  0.00      AP1  H
ATOM   2271  HA2 GLY A 311      -6.975  -1.710  -8.949  1.00  0.00      AP1  H
ATOM   2272  C   GLY A 311      -7.872  -1.940 -10.827  1.00  0.00      AP1  C
ATOM   2273  O   GLY A 311      -7.125  -1.118 -11.356  1.00  0.00      AP1  O
ATOM   2274  N   ILE A 312      -8.958  -2.429 -11.450  1.00  0.00      AP1  N
ATOM   2275  HN  ILE A 312      -9.580  -3.127 -11.101  1.00  0.00      AP1  H
ATOM   2276  CA  ILE A 312      -9.302  -1.932 -12.747  1.00  0.00      AP1  C
ATOM   2277  HA  ILE A 312      -8.385  -1.768 -13.299  1.00  0.00      AP1  H
ATOM   2278  CB  ILE A 312     -10.291  -2.795 -13.471  1.00  0.00      AP1  C
ATOM   2279  HB  ILE A 312     -11.117  -2.954 -12.733  1.00  0.00      AP1  H
ATOM   2280  CG2 ILE A 312     -10.750  -2.039 -14.729  1.00  0.00      AP1  C
ATOM   2281 HG21 ILE A 312     -11.597  -2.567 -15.215  1.00  0.00      AP1  H
ATOM   2282 HG22 ILE A 312     -11.095  -1.016 -14.472  1.00  0.00      AP1  H
ATOM   2283 HG23 ILE A 312      -9.924  -1.956 -15.466  1.00  0.00      AP1  H
ATOM   2284  CG1 ILE A 312      -9.687  -4.177 -13.765  1.00  0.00      AP1  C
ATOM   2285 HG11 ILE A 312      -8.866  -4.078 -14.510  1.00  0.00      AP1  H
ATOM   2286 HG12 ILE A 312      -9.236  -4.580 -12.829  1.00  0.00      AP1  H
ATOM   2287  CD  ILE A 312     -10.707  -5.192 -14.278  1.00  0.00      AP1  C
ATOM   2288  HD1 ILE A 312     -10.227  -6.185 -14.417  1.00  0.00      AP1  H
ATOM   2289  HD2 ILE A 312     -11.542  -5.308 -13.554  1.00  0.00      AP1  H
ATOM   2290  HD3 ILE A 312     -11.128  -4.874 -15.255  1.00  0.00      AP1  H
ATOM   2291  C   ILE A 312      -9.945  -0.566 -12.544  1.00  0.00      AP1  C
ATOM   2292  OT1 ILE A 312      -9.967  -0.358 -11.566  1.00  0.00      AP1  O
ATOM   2293  OT2 ILE A 312     -10.198  -0.190 -13.435  1.00  0.00      AP1  O
ATOM   2294  P   cgmpC   1       8.470   1.857   2.999  1.00  0.00      CO1  P
ATOM   2295  O1  cgmpC   1       9.542   0.907   3.622  1.00  0.00      CO1  O
ATOM   2296  O2  cgmpC   1       8.105   1.390   1.652  1.00  0.00      CO1  O
ATOM   2297  C1  cgmpC   1       8.113   4.301   2.524  1.00  0.00      CO1  C
ATOM   2298  O3  cgmpC   1       9.022   3.319   2.981  1.00  0.00      CO1  O
ATOM   2299  C2  cgmpC   1       6.925   4.266   3.479  1.00  0.00      CO1  C
ATOM   2300  O4  cgmpC   1       5.785   5.048   3.184  1.00  0.00      CO1  O
ATOM   2301  C3  cgmpC   1       6.301   2.874   3.484  1.00  0.00      CO1  C
ATOM   2302  O5  cgmpC   1       7.221   1.882   3.954  1.00  0.00      CO1  O
ATOM   2303  C4  cgmpC   1       5.038   3.096   4.382  1.00  0.00      CO1  C
ATOM   2304  O6  cgmpC   1       5.311   2.786   5.751  1.00  0.00      CO1  O
ATOM   2305  C5  cgmpC   1       4.819   4.631   4.161  1.00  0.00      CO1  C
ATOM   2306  N1  cgmpC   1       0.412   6.587   5.779  1.00  0.00      CO1  N
ATOM   2307  C6  cgmpC   1       1.583   6.382   6.473  1.00  0.00      CO1  C
ATOM   2308  N2  cgmpC   1       1.614   6.723   7.756  1.00  0.00      CO1  N
ATOM   2309  N3  cgmpC   1       2.660   5.860   5.885  1.00  0.00      CO1  N
ATOM   2310  C7  cgmpC   1       2.520   5.548   4.584  1.00  0.00      CO1  C
ATOM   2311  C8  cgmpC   1       1.353   5.728   3.818  1.00  0.00      CO1  C
ATOM   2312  C9  cgmpC   1       0.204   6.289   4.440  1.00  0.00      CO1  C
ATOM   2313  O7  cgmpC   1      -0.908   6.536   3.973  1.00  0.00      CO1  O
ATOM   2314  N4  cgmpC   1       1.574   5.285   2.519  1.00  0.00      CO1  N
ATOM   2315  C10 cgmpC   1       2.833   4.859   2.519  1.00  0.00      CO1  C
ATOM   2316  N5  cgmpC   1       3.452   4.996   3.743  1.00  0.00      CO1  N
ATOM   2317  H1  cgmpC   1      -0.367   6.985   6.262  1.00  0.00      CO1  H
ATOM   2318  H2  cgmpC   1       0.845   7.117   8.247  1.00  0.00      CO1  H
ATOM   2319  H3  cgmpC   1       2.474   6.555   8.228  1.00  0.00      CO1  H
ATOM   2320  H4  cgmpC   1       6.080   2.203   5.765  1.00  0.00      CO1  H
ATOM   2321  H5  cgmpC   1       3.349   4.455   1.648  1.00  0.00      CO1  H
ATOM   2322  H6  cgmpC   1       5.082   5.173   5.085  1.00  0.00      CO1  H
ATOM   2323  H7  cgmpC   1       4.208   2.477   4.017  1.00  0.00      CO1  H
ATOM   2324  H8  cgmpC   1       5.898   2.630   2.464  1.00  0.00      CO1  H
ATOM   2325  H9  cgmpC   1       7.259   4.551   4.503  1.00  0.00      CO1  H
ATOM   2326  H10 cgmpC   1       7.782   4.150   1.467  1.00  0.00      CO1  H
ATOM   2327  H11 cgmpC   1       8.568   5.319   2.568  1.00  0.00      CO1  H
ATOM   2328  H12 cgmpC   1       9.803   1.182   4.504  1.00  0.00      CO1  H
END
