# Supplementary material for: Coevolving residues distant from the ligand binding site are involved in GAF domain function
Source: Commun Chem. 2025 Apr 7;8:107. doi: 10.1038/s42004-025-01447-9 (PMC11977230; doi:10.1038/s42004-025-01447-9)
Supplement: Supplementary file 4 — Supplementary Data [file 42004_2025_1447_MOESM4_ESM.zip › Holo_WT-pdb.txt]

REMARK original generated coordinate pdb file
ATOM      1  N   ASP A 164     -17.003  10.117  -9.616  1.00  0.00      AP1  N
ATOM      2  HT1 ASP A 164     -17.406  10.983  -9.912  1.00  0.00      AP1  H
ATOM      3  HT2 ASP A 164     -16.195  10.292  -9.053  1.00  0.00      AP1  H
ATOM      4  HT3 ASP A 164     -17.674   9.588  -9.096  1.00  0.00      AP1  H
ATOM      5  CA  ASP A 164     -16.599   9.341 -10.810  1.00  0.00      AP1  C
ATOM      6  HA  ASP A 164     -17.502   9.107 -11.363  1.00  0.00      AP1  H
ATOM      7  CB  ASP A 164     -15.557  10.120 -11.629  1.00  0.00      AP1  C
ATOM      8  HB1 ASP A 164     -14.743  10.458 -10.957  1.00  0.00      AP1  H
ATOM      9  HB2 ASP A 164     -15.116   9.475 -12.414  1.00  0.00      AP1  H
ATOM     10  CG  ASP A 164     -16.245  11.329 -12.244  1.00  0.00      AP1  C
ATOM     11  OD1 ASP A 164     -17.499  11.303 -12.351  1.00  0.00      AP1  O
ATOM     12  OD2 ASP A 164     -15.523  12.293 -12.617  1.00  0.00      AP1  O
ATOM     13  C   ASP A 164     -15.993   8.043 -10.408  1.00  0.00      AP1  C
ATOM     14  O   ASP A 164     -16.425   7.410  -9.447  1.00  0.00      AP1  O
ATOM     15  N   VAL A 165     -14.980   7.607 -11.176  1.00  0.00      AP1  N
ATOM     16  HN  VAL A 165     -14.641   8.106 -11.969  1.00  0.00      AP1  H
ATOM     17  CA  VAL A 165     -14.298   6.378 -10.915  1.00  0.00      AP1  C
ATOM     18  HA  VAL A 165     -15.043   5.606 -10.766  1.00  0.00      AP1  H
ATOM     19  CB  VAL A 165     -13.339   5.995 -12.000  1.00  0.00      AP1  C
ATOM     20  HB  VAL A 165     -13.912   5.955 -12.959  1.00  0.00      AP1  H
ATOM     21  CG1 VAL A 165     -12.240   7.065 -12.087  1.00  0.00      AP1  C
ATOM     22 HG11 VAL A 165     -11.491   6.786 -12.859  1.00  0.00      AP1  H
ATOM     23 HG12 VAL A 165     -12.654   8.055 -12.370  1.00  0.00      AP1  H
ATOM     24 HG13 VAL A 165     -11.711   7.164 -11.115  1.00  0.00      AP1  H
ATOM     25  CG2 VAL A 165     -12.809   4.581 -11.701  1.00  0.00      AP1  C
ATOM     26 HG21 VAL A 165     -12.062   4.272 -12.463  1.00  0.00      AP1  H
ATOM     27 HG22 VAL A 165     -12.324   4.549 -10.702  1.00  0.00      AP1  H
ATOM     28 HG23 VAL A 165     -13.629   3.833 -11.714  1.00  0.00      AP1  H
ATOM     29  C   VAL A 165     -13.513   6.495  -9.646  1.00  0.00      AP1  C
ATOM     30  O   VAL A 165     -13.386   5.524  -8.906  1.00  0.00      AP1  O
ATOM     31  N   THR A 166     -12.945   7.686  -9.370  1.00  0.00      AP1  N
ATOM     32  HN  THR A 166     -13.090   8.510  -9.916  1.00  0.00      AP1  H
ATOM     33  CA  THR A 166     -12.066   7.870  -8.244  1.00  0.00      AP1  C
ATOM     34  HA  THR A 166     -11.335   7.077  -8.326  1.00  0.00      AP1  H
ATOM     35  CB  THR A 166     -11.437   9.233  -8.199  1.00  0.00      AP1  C
ATOM     36  HB  THR A 166     -10.787   9.245  -7.290  1.00  0.00      AP1  H
ATOM     37  OG1 THR A 166     -12.436  10.227  -8.030  1.00  0.00      AP1  O
ATOM     38  HG1 THR A 166     -11.964  11.067  -8.022  1.00  0.00      AP1  H
ATOM     39  CG2 THR A 166     -10.666   9.467  -9.508  1.00  0.00      AP1  C
ATOM     40 HG21 THR A 166     -10.094  10.417  -9.465  1.00  0.00      AP1  H
ATOM     41 HG22 THR A 166      -9.944   8.641  -9.685  1.00  0.00      AP1  H
ATOM     42 HG23 THR A 166     -11.358   9.517 -10.376  1.00  0.00      AP1  H
ATOM     43  C   THR A 166     -12.754   7.682  -6.924  1.00  0.00      AP1  C
ATOM     44  O   THR A 166     -12.197   7.064  -6.019  1.00  0.00      AP1  O
ATOM     45  N   ALA A 167     -13.966   8.242  -6.760  1.00  0.00      AP1  N
ATOM     46  HN  ALA A 167     -14.437   8.726  -7.497  1.00  0.00      AP1  H
ATOM     47  CA  ALA A 167     -14.673   8.185  -5.510  1.00  0.00      AP1  C
ATOM     48  HA  ALA A 167     -14.043   8.530  -4.698  1.00  0.00      AP1  H
ATOM     49  CB  ALA A 167     -15.966   9.019  -5.535  1.00  0.00      AP1  C
ATOM     50  HB1 ALA A 167     -15.719  10.084  -5.731  1.00  0.00      AP1  H
ATOM     51  HB2 ALA A 167     -16.649   8.673  -6.341  1.00  0.00      AP1  H
ATOM     52  HB3 ALA A 167     -16.507   8.965  -4.565  1.00  0.00      AP1  H
ATOM     53  C   ALA A 167     -15.061   6.775  -5.175  1.00  0.00      AP1  C
ATOM     54  O   ALA A 167     -14.941   6.345  -4.029  1.00  0.00      AP1  O
ATOM     55  N   LEU A 168     -15.519   6.010  -6.184  1.00  0.00      AP1  N
ATOM     56  HN  LEU A 168     -15.511   6.318  -7.133  1.00  0.00      AP1  H
ATOM     57  CA  LEU A 168     -16.058   4.689  -5.996  1.00  0.00      AP1  C
ATOM     58  HA  LEU A 168     -16.847   4.766  -5.259  1.00  0.00      AP1  H
ATOM     59  CB  LEU A 168     -16.594   4.087  -7.310  1.00  0.00      AP1  C
ATOM     60  HB1 LEU A 168     -17.339   4.807  -7.722  1.00  0.00      AP1  H
ATOM     61  HB2 LEU A 168     -15.766   4.043  -8.052  1.00  0.00      AP1  H
ATOM     62  CG  LEU A 168     -17.272   2.702  -7.190  1.00  0.00      AP1  C
ATOM     63  HG  LEU A 168     -17.715   2.547  -8.203  1.00  0.00      AP1  H
ATOM     64  CD1 LEU A 168     -16.267   1.570  -6.913  1.00  0.00      AP1  C
ATOM     65 HD11 LEU A 168     -16.796   0.601  -6.786  1.00  0.00      AP1  H
ATOM     66 HD12 LEU A 168     -15.550   1.468  -7.756  1.00  0.00      AP1  H
ATOM     67 HD13 LEU A 168     -15.691   1.775  -5.985  1.00  0.00      AP1  H
ATOM     68  CD2 LEU A 168     -18.419   2.735  -6.170  1.00  0.00      AP1  C
ATOM     69 HD21 LEU A 168     -18.909   1.739  -6.108  1.00  0.00      AP1  H
ATOM     70 HD22 LEU A 168     -18.057   2.996  -5.155  1.00  0.00      AP1  H
ATOM     71 HD23 LEU A 168     -19.186   3.481  -6.471  1.00  0.00      AP1  H
ATOM     72  C   LEU A 168     -15.006   3.783  -5.439  1.00  0.00      AP1  C
ATOM     73  O   LEU A 168     -15.302   2.911  -4.625  1.00  0.00      AP1  O
ATOM     74  N   CYS A 169     -13.746   3.970  -5.861  1.00  0.00      AP1  N
ATOM     75  HN  CYS A 169     -13.493   4.706  -6.486  1.00  0.00      AP1  H
ATOM     76  CA  CYS A 169     -12.659   3.130  -5.450  1.00  0.00      AP1  C
ATOM     77  HA  CYS A 169     -12.933   2.107  -5.679  1.00  0.00      AP1  H
ATOM     78  CB  CYS A 169     -11.321   3.542  -6.085  1.00  0.00      AP1  C
ATOM     79  HB1 CYS A 169     -11.152   4.613  -5.832  1.00  0.00      AP1  H
ATOM     80  HB2 CYS A 169     -10.488   2.979  -5.609  1.00  0.00      AP1  H
ATOM     81  SG  CYS A 169     -11.314   3.354  -7.894  1.00  0.00      AP1  S
ATOM     82  HG1 CYS A 169     -10.092   3.844  -8.107  1.00  0.00      AP1  H
ATOM     83  C   CYS A 169     -12.496   3.237  -3.964  1.00  0.00      AP1  C
ATOM     84  O   CYS A 169     -12.081   2.284  -3.308  1.00  0.00      AP1  O
ATOM     85  N   HSD A 170     -12.795   4.423  -3.402  1.00  0.00      AP1  N
ATOM     86  HN  HSD A 170     -13.138   5.179  -3.958  1.00  0.00      AP1  H
ATOM     87  CA  HSD A 170     -12.656   4.708  -2.002  1.00  0.00      AP1  C
ATOM     88  HA  HSD A 170     -11.656   4.423  -1.699  1.00  0.00      AP1  H
ATOM     89  CB  HSD A 170     -12.924   6.191  -1.679  1.00  0.00      AP1  C
ATOM     90  HB1 HSD A 170     -12.424   6.824  -2.444  1.00  0.00      AP1  H
ATOM     91  HB2 HSD A 170     -14.014   6.397  -1.755  1.00  0.00      AP1  H
ATOM     92  ND1 HSD A 170     -13.136   6.438   0.853  1.00  0.00      AP1  N
ATOM     93  HD1 HSD A 170     -14.006   5.956   0.959  1.00  0.00      AP1  H
ATOM     94  CG  HSD A 170     -12.437   6.608  -0.322  1.00  0.00      AP1  C
ATOM     95  CE1 HSD A 170     -12.360   6.942   1.846  1.00  0.00      AP1  C
ATOM     96  HE1 HSD A 170     -12.646   6.945   2.901  1.00  0.00      AP1  H
ATOM     97  NE2 HSD A 170     -11.216   7.422   1.393  1.00  0.00      AP1  N
ATOM     98  CD2 HSD A 170     -11.266   7.209   0.029  1.00  0.00      AP1  C
ATOM     99  HD2 HSD A 170     -10.447   7.544  -0.596  1.00  0.00      AP1  H
ATOM    100  C   HSD A 170     -13.621   3.877  -1.204  1.00  0.00      AP1  C
ATOM    101  O   HSD A 170     -13.315   3.469  -0.086  1.00  0.00      AP1  O
ATOM    102  N   LYS A 171     -14.818   3.611  -1.760  1.00  0.00      AP1  N
ATOM    103  HN  LYS A 171     -15.040   3.893  -2.692  1.00  0.00      AP1  H
ATOM    104  CA  LYS A 171     -15.864   2.909  -1.070  1.00  0.00      AP1  C
ATOM    105  HA  LYS A 171     -16.051   3.444  -0.147  1.00  0.00      AP1  H
ATOM    106  CB  LYS A 171     -17.170   2.846  -1.875  1.00  0.00      AP1  C
ATOM    107  HB1 LYS A 171     -16.904   2.517  -2.906  1.00  0.00      AP1  H
ATOM    108  HB2 LYS A 171     -17.819   2.048  -1.450  1.00  0.00      AP1  H
ATOM    109  CG  LYS A 171     -17.871   4.205  -1.912  1.00  0.00      AP1  C
ATOM    110  HG1 LYS A 171     -18.289   4.427  -0.904  1.00  0.00      AP1  H
ATOM    111  HG2 LYS A 171     -17.119   4.995  -2.141  1.00  0.00      AP1  H
ATOM    112  CD  LYS A 171     -19.013   4.303  -2.917  1.00  0.00      AP1  C
ATOM    113  HD1 LYS A 171     -18.587   4.221  -3.943  1.00  0.00      AP1  H
ATOM    114  HD2 LYS A 171     -19.686   3.428  -2.764  1.00  0.00      AP1  H
ATOM    115  CE  LYS A 171     -19.818   5.599  -2.787  1.00  0.00      AP1  C
ATOM    116  HE1 LYS A 171     -20.143   5.752  -1.734  1.00  0.00      AP1  H
ATOM    117  HE2 LYS A 171     -19.204   6.473  -3.097  1.00  0.00      AP1  H
ATOM    118  NZ  LYS A 171     -21.021   5.539  -3.646  1.00  0.00      AP1  N
ATOM    119  HZ1 LYS A 171     -21.568   6.420  -3.556  1.00  0.00      AP1  H
ATOM    120  HZ2 LYS A 171     -20.734   5.411  -4.637  1.00  0.00      AP1  H
ATOM    121  HZ3 LYS A 171     -21.613   4.735  -3.356  1.00  0.00      AP1  H
ATOM    122  C   LYS A 171     -15.437   1.519  -0.703  1.00  0.00      AP1  C
ATOM    123  O   LYS A 171     -15.807   1.023   0.359  1.00  0.00      AP1  O
ATOM    124  N   ILE A 172     -14.663   0.842  -1.572  1.00  0.00      AP1  N
ATOM    125  HN  ILE A 172     -14.357   1.214  -2.446  1.00  0.00      AP1  H
ATOM    126  CA  ILE A 172     -14.205  -0.496  -1.309  1.00  0.00      AP1  C
ATOM    127  HA  ILE A 172     -15.070  -1.077  -1.014  1.00  0.00      AP1  H
ATOM    128  CB  ILE A 172     -13.420  -1.121  -2.424  1.00  0.00      AP1  C
ATOM    129  HB  ILE A 172     -13.161  -2.143  -2.046  1.00  0.00      AP1  H
ATOM    130  CG2 ILE A 172     -14.314  -1.169  -3.673  1.00  0.00      AP1  C
ATOM    131 HG21 ILE A 172     -13.831  -1.763  -4.477  1.00  0.00      AP1  H
ATOM    132 HG22 ILE A 172     -15.290  -1.645  -3.443  1.00  0.00      AP1  H
ATOM    133 HG23 ILE A 172     -14.505  -0.147  -4.064  1.00  0.00      AP1  H
ATOM    134  CG1 ILE A 172     -12.094  -0.377  -2.633  1.00  0.00      AP1  C
ATOM    135 HG11 ILE A 172     -12.277   0.569  -3.190  1.00  0.00      AP1  H
ATOM    136 HG12 ILE A 172     -11.676  -0.098  -1.639  1.00  0.00      AP1  H
ATOM    137  CD  ILE A 172     -11.051  -1.206  -3.377  1.00  0.00      AP1  C
ATOM    138  HD1 ILE A 172     -10.094  -0.646  -3.451  1.00  0.00      AP1  H
ATOM    139  HD2 ILE A 172     -10.855  -2.160  -2.842  1.00  0.00      AP1  H
ATOM    140  HD3 ILE A 172     -11.391  -1.442  -4.407  1.00  0.00      AP1  H
ATOM    141  C   ILE A 172     -13.271  -0.481  -0.135  1.00  0.00      AP1  C
ATOM    142  O   ILE A 172     -13.233  -1.433   0.644  1.00  0.00      AP1  O
ATOM    143  N   PHE A 173     -12.468   0.596  -0.007  1.00  0.00      AP1  N
ATOM    144  HN  PHE A 173     -12.546   1.365  -0.639  1.00  0.00      AP1  H
ATOM    145  CA  PHE A 173     -11.456   0.756   1.004  1.00  0.00      AP1  C
ATOM    146  HA  PHE A 173     -10.814  -0.112   0.922  1.00  0.00      AP1  H
ATOM    147  CB  PHE A 173     -10.635   2.056   0.874  1.00  0.00      AP1  C
ATOM    148  HB1 PHE A 173     -11.307   2.880   0.549  1.00  0.00      AP1  H
ATOM    149  HB2 PHE A 173     -10.201   2.355   1.852  1.00  0.00      AP1  H
ATOM    150  CG  PHE A 173      -9.583   1.869  -0.167  1.00  0.00      AP1  C
ATOM    151  CD1 PHE A 173      -9.852   2.036  -1.505  1.00  0.00      AP1  C
ATOM    152  HD1 PHE A 173     -10.851   2.303  -1.821  1.00  0.00      AP1  H
ATOM    153  CE1 PHE A 173      -8.862   1.860  -2.444  1.00  0.00      AP1  C
ATOM    154  HE1 PHE A 173      -9.082   1.997  -3.493  1.00  0.00      AP1  H
ATOM    155  CZ  PHE A 173      -7.590   1.516  -2.056  1.00  0.00      AP1  C
ATOM    156  HZ  PHE A 173      -6.809   1.382  -2.791  1.00  0.00      AP1  H
ATOM    157  CD2 PHE A 173      -8.304   1.530   0.212  1.00  0.00      AP1  C
ATOM    158  HD2 PHE A 173      -8.072   1.379   1.257  1.00  0.00      AP1  H
ATOM    159  CE2 PHE A 173      -7.311   1.352  -0.722  1.00  0.00      AP1  C
ATOM    160  HE2 PHE A 173      -6.314   1.082  -0.403  1.00  0.00      AP1  H
ATOM    161  C   PHE A 173     -12.040   0.742   2.386  1.00  0.00      AP1  C
ATOM    162  O   PHE A 173     -11.379   0.307   3.327  1.00  0.00      AP1  O
ATOM    163  N   LEU A 174     -13.256   1.284   2.571  1.00  0.00      AP1  N
ATOM    164  HN  LEU A 174     -13.806   1.688   1.843  1.00  0.00      AP1  H
ATOM    165  CA  LEU A 174     -13.874   1.323   3.869  1.00  0.00      AP1  C
ATOM    166  HA  LEU A 174     -13.144   1.747   4.546  1.00  0.00      AP1  H
ATOM    167  CB  LEU A 174     -15.183   2.134   3.907  1.00  0.00      AP1  C
ATOM    168  HB1 LEU A 174     -15.828   1.757   3.080  1.00  0.00      AP1  H
ATOM    169  HB2 LEU A 174     -15.725   1.902   4.850  1.00  0.00      AP1  H
ATOM    170  CG  LEU A 174     -14.989   3.653   3.743  1.00  0.00      AP1  C
ATOM    171  HG  LEU A 174     -14.206   3.902   4.500  1.00  0.00      AP1  H
ATOM    172  CD1 LEU A 174     -14.451   4.006   2.352  1.00  0.00      AP1  C
ATOM    173 HD11 LEU A 174     -14.363   5.108   2.236  1.00  0.00      AP1  H
ATOM    174 HD12 LEU A 174     -13.447   3.557   2.195  1.00  0.00      AP1  H
ATOM    175 HD13 LEU A 174     -15.132   3.627   1.560  1.00  0.00      AP1  H
ATOM    176  CD2 LEU A 174     -16.264   4.429   4.106  1.00  0.00      AP1  C
ATOM    177 HD21 LEU A 174     -16.094   5.522   3.998  1.00  0.00      AP1  H
ATOM    178 HD22 LEU A 174     -17.113   4.154   3.448  1.00  0.00      AP1  H
ATOM    179 HD23 LEU A 174     -16.557   4.225   5.159  1.00  0.00      AP1  H
ATOM    180  C   LEU A 174     -14.202  -0.060   4.363  1.00  0.00      AP1  C
ATOM    181  O   LEU A 174     -14.091  -0.331   5.556  1.00  0.00      AP1  O
ATOM    182  N   HSD A 175     -14.635  -0.970   3.467  1.00  0.00      AP1  N
ATOM    183  HN  HSD A 175     -14.682  -0.782   2.487  1.00  0.00      AP1  H
ATOM    184  CA  HSD A 175     -15.064  -2.288   3.861  1.00  0.00      AP1  C
ATOM    185  HA  HSD A 175     -15.818  -2.170   4.630  1.00  0.00      AP1  H
ATOM    186  CB  HSD A 175     -15.631  -3.115   2.694  1.00  0.00      AP1  C
ATOM    187  HB1 HSD A 175     -14.899  -3.109   1.857  1.00  0.00      AP1  H
ATOM    188  HB2 HSD A 175     -15.747  -4.175   3.011  1.00  0.00      AP1  H
ATOM    189  ND1 HSD A 175     -17.084  -1.590   1.259  1.00  0.00      AP1  N
ATOM    190  HD1 HSD A 175     -16.341  -1.130   0.772  1.00  0.00      AP1  H
ATOM    191  CG  HSD A 175     -16.948  -2.602   2.185  1.00  0.00      AP1  C
ATOM    192  CE1 HSD A 175     -18.416  -1.426   1.052  1.00  0.00      AP1  C
ATOM    193  HE1 HSD A 175     -18.840  -0.693   0.360  1.00  0.00      AP1  H
ATOM    194  NE2 HSD A 175     -19.141  -2.259   1.777  1.00  0.00      AP1  N
ATOM    195  CD2 HSD A 175     -18.213  -2.997   2.490  1.00  0.00      AP1  C
ATOM    196  HD2 HSD A 175     -18.552  -3.744   3.198  1.00  0.00      AP1  H
ATOM    197  C   HSD A 175     -13.933  -3.075   4.459  1.00  0.00      AP1  C
ATOM    198  O   HSD A 175     -14.126  -3.796   5.435  1.00  0.00      AP1  O
ATOM    199  N   ILE A 176     -12.729  -2.974   3.868  1.00  0.00      AP1  N
ATOM    200  HN  ILE A 176     -12.580  -2.381   3.080  1.00  0.00      AP1  H
ATOM    201  CA  ILE A 176     -11.557  -3.691   4.297  1.00  0.00      AP1  C
ATOM    202  HA  ILE A 176     -11.844  -4.731   4.384  1.00  0.00      AP1  H
ATOM    203  CB  ILE A 176     -10.399  -3.533   3.349  1.00  0.00      AP1  C
ATOM    204  HB  ILE A 176      -9.555  -4.075   3.846  1.00  0.00      AP1  H
ATOM    205  CG2 ILE A 176     -10.793  -4.176   2.008  1.00  0.00      AP1  C
ATOM    206 HG21 ILE A 176      -9.919  -4.224   1.326  1.00  0.00      AP1  H
ATOM    207 HG22 ILE A 176     -11.160  -5.213   2.159  1.00  0.00      AP1  H
ATOM    208 HG23 ILE A 176     -11.592  -3.591   1.506  1.00  0.00      AP1  H
ATOM    209  CG1 ILE A 176      -9.974  -2.058   3.242  1.00  0.00      AP1  C
ATOM    210 HG11 ILE A 176     -10.770  -1.473   2.730  1.00  0.00      AP1  H
ATOM    211 HG12 ILE A 176      -9.866  -1.638   4.268  1.00  0.00      AP1  H
ATOM    212  CD  ILE A 176      -8.651  -1.858   2.502  1.00  0.00      AP1  C
ATOM    213  HD1 ILE A 176      -8.366  -0.784   2.506  1.00  0.00      AP1  H
ATOM    214  HD2 ILE A 176      -7.837  -2.436   2.991  1.00  0.00      AP1  H
ATOM    215  HD3 ILE A 176      -8.732  -2.188   1.445  1.00  0.00      AP1  H
ATOM    216  C   ILE A 176     -11.137  -3.241   5.664  1.00  0.00      AP1  C
ATOM    217  O   ILE A 176     -10.628  -4.026   6.463  1.00  0.00      AP1  O
ATOM    218  N   HSD A 177     -11.332  -1.948   5.965  1.00  0.00      AP1  N
ATOM    219  HN  HSD A 177     -11.780  -1.313   5.338  1.00  0.00      AP1  H
ATOM    220  CA  HSD A 177     -10.911  -1.379   7.212  1.00  0.00      AP1  C
ATOM    221  HA  HSD A 177      -9.838  -1.488   7.308  1.00  0.00      AP1  H
ATOM    222  CB  HSD A 177     -11.381   0.083   7.341  1.00  0.00      AP1  C
ATOM    223  HB1 HSD A 177     -11.152   0.622   6.396  1.00  0.00      AP1  H
ATOM    224  HB2 HSD A 177     -12.486   0.109   7.465  1.00  0.00      AP1  H
ATOM    225  ND1 HSD A 177      -9.656   1.665   8.326  1.00  0.00      AP1  N
ATOM    226  HD1 HSD A 177      -9.189   1.884   7.469  1.00  0.00      AP1  H
ATOM    227  CG  HSD A 177     -10.760   0.852   8.469  1.00  0.00      AP1  C
ATOM    228  CE1 HSD A 177      -9.403   2.201   9.546  1.00  0.00      AP1  C
ATOM    229  HE1 HSD A 177      -8.586   2.898   9.748  1.00  0.00      AP1  H
ATOM    230  NE2 HSD A 177     -10.262   1.790  10.460  1.00  0.00      AP1  N
ATOM    231  CD2 HSD A 177     -11.115   0.940   9.780  1.00  0.00      AP1  C
ATOM    232  HD2 HSD A 177     -11.908   0.433  10.317  1.00  0.00      AP1  H
ATOM    233  C   HSD A 177     -11.542  -2.173   8.314  1.00  0.00      AP1  C
ATOM    234  O   HSD A 177     -10.889  -2.463   9.314  1.00  0.00      AP1  O
ATOM    235  N   GLY A 178     -12.845  -2.490   8.188  1.00  0.00      AP1  N
ATOM    236  HN  GLY A 178     -13.375  -2.184   7.398  1.00  0.00      AP1  H
ATOM    237  CA  GLY A 178     -13.565  -3.275   9.154  1.00  0.00      AP1  C
ATOM    238  HA1 GLY A 178     -14.613  -3.183   8.903  1.00  0.00      AP1  H
ATOM    239  HA2 GLY A 178     -13.305  -2.884  10.128  1.00  0.00      AP1  H
ATOM    240  C   GLY A 178     -13.207  -4.739   9.131  1.00  0.00      AP1  C
ATOM    241  O   GLY A 178     -13.158  -5.381  10.180  1.00  0.00      AP1  O
ATOM    242  N   LEU A 179     -13.036  -5.331   7.928  1.00  0.00      AP1  N
ATOM    243  HN  LEU A 179     -13.035  -4.847   7.055  1.00  0.00      AP1  H
ATOM    244  CA  LEU A 179     -12.835  -6.755   7.816  1.00  0.00      AP1  C
ATOM    245  HA  LEU A 179     -13.624  -7.209   8.402  1.00  0.00      AP1  H
ATOM    246  CB  LEU A 179     -12.899  -7.206   6.346  1.00  0.00      AP1  C
ATOM    247  HB1 LEU A 179     -13.902  -6.915   5.956  1.00  0.00      AP1  H
ATOM    248  HB2 LEU A 179     -12.158  -6.622   5.756  1.00  0.00      AP1  H
ATOM    249  CG  LEU A 179     -12.699  -8.713   6.124  1.00  0.00      AP1  C
ATOM    250  HG  LEU A 179     -11.743  -8.955   6.648  1.00  0.00      AP1  H
ATOM    251  CD1 LEU A 179     -13.828  -9.523   6.778  1.00  0.00      AP1  C
ATOM    252 HD11 LEU A 179     -13.700 -10.607   6.571  1.00  0.00      AP1  H
ATOM    253 HD12 LEU A 179     -13.828  -9.375   7.879  1.00  0.00      AP1  H
ATOM    254 HD13 LEU A 179     -14.817  -9.209   6.382  1.00  0.00      AP1  H
ATOM    255  CD2 LEU A 179     -12.515  -9.028   4.629  1.00  0.00      AP1  C
ATOM    256 HD21 LEU A 179     -12.352 -10.118   4.481  1.00  0.00      AP1  H
ATOM    257 HD22 LEU A 179     -13.406  -8.737   4.036  1.00  0.00      AP1  H
ATOM    258 HD23 LEU A 179     -11.633  -8.487   4.223  1.00  0.00      AP1  H
ATOM    259  C   LEU A 179     -11.520  -7.222   8.385  1.00  0.00      AP1  C
ATOM    260  O   LEU A 179     -11.481  -8.048   9.295  1.00  0.00      AP1  O
ATOM    261  N   ILE A 180     -10.409  -6.703   7.829  1.00  0.00      AP1  N
ATOM    262  HN  ILE A 180     -10.520  -6.048   7.085  1.00  0.00      AP1  H
ATOM    263  CA  ILE A 180      -9.040  -6.975   8.175  1.00  0.00      AP1  C
ATOM    264  HA  ILE A 180      -8.986  -8.040   8.361  1.00  0.00      AP1  H
ATOM    265  CB  ILE A 180      -8.060  -6.605   7.100  1.00  0.00      AP1  C
ATOM    266  HB  ILE A 180      -7.058  -6.827   7.547  1.00  0.00      AP1  H
ATOM    267  CG2 ILE A 180      -8.359  -7.472   5.866  1.00  0.00      AP1  C
ATOM    268 HG21 ILE A 180      -7.566  -7.348   5.100  1.00  0.00      AP1  H
ATOM    269 HG22 ILE A 180      -8.399  -8.548   6.138  1.00  0.00      AP1  H
ATOM    270 HG23 ILE A 180      -9.331  -7.190   5.408  1.00  0.00      AP1  H
ATOM    271  CG1 ILE A 180      -8.103  -5.095   6.832  1.00  0.00      AP1  C
ATOM    272 HG11 ILE A 180      -9.034  -4.837   6.278  1.00  0.00      AP1  H
ATOM    273 HG12 ILE A 180      -8.140  -4.557   7.807  1.00  0.00      AP1  H
ATOM    274  CD  ILE A 180      -6.899  -4.584   6.050  1.00  0.00      AP1  C
ATOM    275  HD1 ILE A 180      -6.954  -3.480   5.935  1.00  0.00      AP1  H
ATOM    276  HD2 ILE A 180      -5.954  -4.832   6.579  1.00  0.00      AP1  H
ATOM    277  HD3 ILE A 180      -6.863  -5.033   5.035  1.00  0.00      AP1  H
ATOM    278  C   ILE A 180      -8.632  -6.289   9.450  1.00  0.00      AP1  C
ATOM    279  O   ILE A 180      -7.673  -6.706  10.097  1.00  0.00      AP1  O
ATOM    280  N   SER A 181      -9.333  -5.194   9.815  1.00  0.00      AP1  N
ATOM    281  HN  SER A 181     -10.150  -4.927   9.303  1.00  0.00      AP1  H
ATOM    282  CA  SER A 181      -9.016  -4.321  10.921  1.00  0.00      AP1  C
ATOM    283  HA  SER A 181      -9.718  -3.500  10.859  1.00  0.00      AP1  H
ATOM    284  CB  SER A 181      -9.169  -4.972  12.311  1.00  0.00      AP1  C
ATOM    285  HB1 SER A 181      -9.026  -4.180  13.082  1.00  0.00      AP1  H
ATOM    286  HB2 SER A 181     -10.200  -5.373  12.440  1.00  0.00      AP1  H
ATOM    287  OG  SER A 181      -8.196  -5.985  12.511  1.00  0.00      AP1  O
ATOM    288  HG1 SER A 181      -8.194  -6.194  13.454  1.00  0.00      AP1  H
ATOM    289  C   SER A 181      -7.636  -3.740  10.795  1.00  0.00      AP1  C
ATOM    290  O   SER A 181      -6.663  -4.274  11.323  1.00  0.00      AP1  O
ATOM    291  N   ALA A 182      -7.533  -2.628  10.023  1.00  0.00      AP1  N
ATOM    292  HN  ALA A 182      -8.337  -2.241   9.572  1.00  0.00      AP1  H
ATOM    293  CA  ALA A 182      -6.299  -1.929   9.791  1.00  0.00      AP1  C
ATOM    294  HA  ALA A 182      -5.505  -2.326  10.412  1.00  0.00      AP1  H
ATOM    295  CB  ALA A 182      -5.837  -1.980   8.323  1.00  0.00      AP1  C
ATOM    296  HB1 ALA A 182      -5.669  -3.036   8.022  1.00  0.00      AP1  H
ATOM    297  HB2 ALA A 182      -6.607  -1.549   7.647  1.00  0.00      AP1  H
ATOM    298  HB3 ALA A 182      -4.885  -1.425   8.174  1.00  0.00      AP1  H
ATOM    299  C   ALA A 182      -6.444  -0.475  10.164  1.00  0.00      AP1  C
ATOM    300  O   ALA A 182      -7.553   0.016  10.368  1.00  0.00      AP1  O
ATOM    301  N   ASP A 183      -5.294   0.204  10.419  1.00  0.00      AP1  N
ATOM    302  HN  ASP A 183      -4.400  -0.237  10.399  1.00  0.00      AP1  H
ATOM    303  CA  ASP A 183      -5.221   1.612  10.743  1.00  0.00      AP1  C
ATOM    304  HA  ASP A 183      -6.077   1.809  11.378  1.00  0.00      AP1  H
ATOM    305  CB  ASP A 183      -3.888   1.988  11.412  1.00  0.00      AP1  C
ATOM    306  HB1 ASP A 183      -3.049   1.622  10.786  1.00  0.00      AP1  H
ATOM    307  HB2 ASP A 183      -3.796   3.088  11.509  1.00  0.00      AP1  H
ATOM    308  CG  ASP A 183      -3.806   1.331  12.782  1.00  0.00      AP1  C
ATOM    309  OD1 ASP A 183      -4.868   1.157  13.438  1.00  0.00      AP1  O
ATOM    310  OD2 ASP A 183      -2.665   0.990  13.189  1.00  0.00      AP1  O
ATOM    311  C   ASP A 183      -5.341   2.533   9.552  1.00  0.00      AP1  C
ATOM    312  O   ASP A 183      -6.198   3.416   9.529  1.00  0.00      AP1  O
ATOM    313  N   ARG A 184      -4.480   2.343   8.518  1.00  0.00      AP1  N
ATOM    314  HN  ARG A 184      -3.848   1.573   8.473  1.00  0.00      AP1  H
ATOM    315  CA  ARG A 184      -4.446   3.276   7.414  1.00  0.00      AP1  C
ATOM    316  HA  ARG A 184      -5.433   3.701   7.276  1.00  0.00      AP1  H
ATOM    317  CB  ARG A 184      -3.378   4.372   7.582  1.00  0.00      AP1  C
ATOM    318  HB1 ARG A 184      -2.404   3.844   7.719  1.00  0.00      AP1  H
ATOM    319  HB2 ARG A 184      -3.283   4.948   6.635  1.00  0.00      AP1  H
ATOM    320  CG  ARG A 184      -3.626   5.288   8.783  1.00  0.00      AP1  C
ATOM    321  HG1 ARG A 184      -4.082   4.686   9.599  1.00  0.00      AP1  H
ATOM    322  HG2 ARG A 184      -2.645   5.637   9.181  1.00  0.00      AP1  H
ATOM    323  CD  ARG A 184      -4.463   6.528   8.461  1.00  0.00      AP1  C
ATOM    324  HD1 ARG A 184      -3.940   7.138   7.689  1.00  0.00      AP1  H
ATOM    325  HD2 ARG A 184      -5.472   6.252   8.075  1.00  0.00      AP1  H
ATOM    326  NE  ARG A 184      -4.627   7.293   9.731  1.00  0.00      AP1  N
ATOM    327  HE  ARG A 184      -4.295   6.794  10.539  1.00  0.00      AP1  H
ATOM    328  CZ  ARG A 184      -5.181   8.539   9.714  1.00  0.00      AP1  C
ATOM    329  NH1 ARG A 184      -5.556   9.108   8.532  1.00  0.00      AP1  N
ATOM    330 HH11 ARG A 184      -5.935  10.022   8.511  1.00  0.00      AP1  H
ATOM    331 HH12 ARG A 184      -5.301   8.612   7.700  1.00  0.00      AP1  H
ATOM    332  NH2 ARG A 184      -5.353   9.220  10.885  1.00  0.00      AP1  N
ATOM    333 HH21 ARG A 184      -5.833  10.086  10.887  1.00  0.00      AP1  H
ATOM    334 HH22 ARG A 184      -5.174   8.722  11.723  1.00  0.00      AP1  H
ATOM    335  C   ARG A 184      -4.115   2.537   6.146  1.00  0.00      AP1  C
ATOM    336  O   ARG A 184      -3.470   1.490   6.178  1.00  0.00      AP1  O
ATOM    337  N   TYR A 185      -4.551   3.086   4.986  1.00  0.00      AP1  N
ATOM    338  HN  TYR A 185      -5.044   3.953   4.935  1.00  0.00      AP1  H
ATOM    339  CA  TYR A 185      -4.331   2.446   3.711  1.00  0.00      AP1  C
ATOM    340  HA  TYR A 185      -3.584   1.675   3.857  1.00  0.00      AP1  H
ATOM    341  CB  TYR A 185      -5.634   1.951   3.053  1.00  0.00      AP1  C
ATOM    342  HB1 TYR A 185      -6.319   2.815   2.906  1.00  0.00      AP1  H
ATOM    343  HB2 TYR A 185      -5.428   1.520   2.049  1.00  0.00      AP1  H
ATOM    344  CG  TYR A 185      -6.292   0.961   3.954  1.00  0.00      AP1  C
ATOM    345  CD1 TYR A 185      -5.917  -0.364   3.950  1.00  0.00      AP1  C
ATOM    346  HD1 TYR A 185      -5.142  -0.701   3.276  1.00  0.00      AP1  H
ATOM    347  CE1 TYR A 185      -6.536  -1.269   4.782  1.00  0.00      AP1  C
ATOM    348  HE1 TYR A 185      -6.250  -2.310   4.771  1.00  0.00      AP1  H
ATOM    349  CZ  TYR A 185      -7.533  -0.853   5.632  1.00  0.00      AP1  C
ATOM    350  OH  TYR A 185      -8.167  -1.777   6.487  1.00  0.00      AP1  O
ATOM    351  HH  TYR A 185      -8.774  -1.285   7.044  1.00  0.00      AP1  H
ATOM    352  CD2 TYR A 185      -7.296   1.364   4.806  1.00  0.00      AP1  C
ATOM    353  HD2 TYR A 185      -7.632   2.392   4.797  1.00  0.00      AP1  H
ATOM    354  CE2 TYR A 185      -7.918   0.465   5.641  1.00  0.00      AP1  C
ATOM    355  HE2 TYR A 185      -8.720   0.797   6.284  1.00  0.00      AP1  H
ATOM    356  C   TYR A 185      -3.749   3.452   2.756  1.00  0.00      AP1  C
ATOM    357  O   TYR A 185      -4.023   4.645   2.868  1.00  0.00      AP1  O
ATOM    358  N   SER A 186      -2.914   2.992   1.790  1.00  0.00      AP1  N
ATOM    359  HN  SER A 186      -2.642   2.037   1.670  1.00  0.00      AP1  H
ATOM    360  CA  SER A 186      -2.337   3.897   0.826  1.00  0.00      AP1  C
ATOM    361  HA  SER A 186      -3.063   4.681   0.654  1.00  0.00      AP1  H
ATOM    362  CB  SER A 186      -0.967   4.450   1.262  1.00  0.00      AP1  C
ATOM    363  HB1 SER A 186      -1.106   5.003   2.219  1.00  0.00      AP1  H
ATOM    364  HB2 SER A 186      -0.259   3.615   1.466  1.00  0.00      AP1  H
ATOM    365  OG  SER A 186      -0.458   5.340   0.279  1.00  0.00      AP1  O
ATOM    366  HG1 SER A 186       0.272   5.824   0.685  1.00  0.00      AP1  H
ATOM    367  C   SER A 186      -2.147   3.169  -0.478  1.00  0.00      AP1  C
ATOM    368  O   SER A 186      -1.952   1.955  -0.497  1.00  0.00      AP1  O
ATOM    369  N   LEU A 187      -2.220   3.895  -1.619  1.00  0.00      AP1  N
ATOM    370  HN  LEU A 187      -2.402   4.875  -1.668  1.00  0.00      AP1  H
ATOM    371  CA  LEU A 187      -2.029   3.263  -2.902  1.00  0.00      AP1  C
ATOM    372  HA  LEU A 187      -1.571   2.299  -2.721  1.00  0.00      AP1  H
ATOM    373  CB  LEU A 187      -3.328   3.065  -3.718  1.00  0.00      AP1  C
ATOM    374  HB1 LEU A 187      -3.030   2.691  -4.725  1.00  0.00      AP1  H
ATOM    375  HB2 LEU A 187      -3.928   2.252  -3.252  1.00  0.00      AP1  H
ATOM    376  CG  LEU A 187      -4.206   4.321  -3.911  1.00  0.00      AP1  C
ATOM    377  HG  LEU A 187      -3.545   5.080  -4.396  1.00  0.00      AP1  H
ATOM    378  CD1 LEU A 187      -5.399   4.017  -4.834  1.00  0.00      AP1  C
ATOM    379 HD11 LEU A 187      -6.054   4.909  -4.931  1.00  0.00      AP1  H
ATOM    380 HD12 LEU A 187      -5.046   3.730  -5.848  1.00  0.00      AP1  H
ATOM    381 HD13 LEU A 187      -6.008   3.183  -4.426  1.00  0.00      AP1  H
ATOM    382  CD2 LEU A 187      -4.681   4.894  -2.565  1.00  0.00      AP1  C
ATOM    383 HD21 LEU A 187      -5.294   5.806  -2.729  1.00  0.00      AP1  H
ATOM    384 HD22 LEU A 187      -5.303   4.166  -2.006  1.00  0.00      AP1  H
ATOM    385 HD23 LEU A 187      -3.811   5.170  -1.931  1.00  0.00      AP1  H
ATOM    386  C   LEU A 187      -1.070   4.073  -3.734  1.00  0.00      AP1  C
ATOM    387  O   LEU A 187      -1.236   5.280  -3.898  1.00  0.00      AP1  O
ATOM    388  N   PHE A 188      -0.041   3.402  -4.303  1.00  0.00      AP1  N
ATOM    389  HN  PHE A 188       0.079   2.414  -4.221  1.00  0.00      AP1  H
ATOM    390  CA  PHE A 188       0.975   4.064  -5.080  1.00  0.00      AP1  C
ATOM    391  HA  PHE A 188       0.769   5.127  -5.066  1.00  0.00      AP1  H
ATOM    392  CB  PHE A 188       2.411   3.621  -4.729  1.00  0.00      AP1  C
ATOM    393  HB1 PHE A 188       2.570   2.581  -5.090  1.00  0.00      AP1  H
ATOM    394  HB2 PHE A 188       3.163   4.262  -5.237  1.00  0.00      AP1  H
ATOM    395  CG  PHE A 188       2.644   3.614  -3.255  1.00  0.00      AP1  C
ATOM    396  CD1 PHE A 188       2.309   2.487  -2.538  1.00  0.00      AP1  C
ATOM    397  HD1 PHE A 188       1.873   1.639  -3.048  1.00  0.00      AP1  H
ATOM    398  CE1 PHE A 188       2.512   2.418  -1.181  1.00  0.00      AP1  C
ATOM    399  HE1 PHE A 188       2.249   1.520  -0.640  1.00  0.00      AP1  H
ATOM    400  CZ  PHE A 188       3.056   3.494  -0.524  1.00  0.00      AP1  C
ATOM    401  HZ  PHE A 188       3.220   3.453   0.543  1.00  0.00      AP1  H
ATOM    402  CD2 PHE A 188       3.196   4.687  -2.589  1.00  0.00      AP1  C
ATOM    403  HD2 PHE A 188       3.448   5.588  -3.131  1.00  0.00      AP1  H
ATOM    404  CE2 PHE A 188       3.402   4.623  -1.229  1.00  0.00      AP1  C
ATOM    405  HE2 PHE A 188       3.838   5.466  -0.710  1.00  0.00      AP1  H
ATOM    406  C   PHE A 188       0.811   3.600  -6.505  1.00  0.00      AP1  C
ATOM    407  O   PHE A 188       0.381   2.473  -6.749  1.00  0.00      AP1  O
ATOM    408  N   LEU A 189       1.164   4.464  -7.485  1.00  0.00      AP1  N
ATOM    409  HN  LEU A 189       1.513   5.383  -7.314  1.00  0.00      AP1  H
ATOM    410  CA  LEU A 189       1.062   4.119  -8.883  1.00  0.00      AP1  C
ATOM    411  HA  LEU A 189       0.628   3.130  -8.949  1.00  0.00      AP1  H
ATOM    412  CB  LEU A 189       0.284   5.147  -9.724  1.00  0.00      AP1  C
ATOM    413  HB1 LEU A 189       0.801   6.127  -9.606  1.00  0.00      AP1  H
ATOM    414  HB2 LEU A 189       0.376   4.878 -10.800  1.00  0.00      AP1  H
ATOM    415  CG  LEU A 189      -1.193   5.296  -9.312  1.00  0.00      AP1  C
ATOM    416  HG  LEU A 189      -1.574   4.247  -9.286  1.00  0.00      AP1  H
ATOM    417  CD1 LEU A 189      -1.318   5.896  -7.902  1.00  0.00      AP1  C
ATOM    418 HD11 LEU A 189      -2.386   6.044  -7.634  1.00  0.00      AP1  H
ATOM    419 HD12 LEU A 189      -0.859   5.221  -7.148  1.00  0.00      AP1  H
ATOM    420 HD13 LEU A 189      -0.808   6.881  -7.848  1.00  0.00      AP1  H
ATOM    421  CD2 LEU A 189      -2.002   6.070 -10.367  1.00  0.00      AP1  C
ATOM    422 HD21 LEU A 189      -3.066   6.148 -10.056  1.00  0.00      AP1  H
ATOM    423 HD22 LEU A 189      -1.616   7.100 -10.505  1.00  0.00      AP1  H
ATOM    424 HD23 LEU A 189      -1.964   5.547 -11.347  1.00  0.00      AP1  H
ATOM    425  C   LEU A 189       2.446   4.047  -9.465  1.00  0.00      AP1  C
ATOM    426  O   LEU A 189       3.369   4.692  -8.970  1.00  0.00      AP1  O
ATOM    427  N   VAL A 190       2.622   3.243 -10.539  1.00  0.00      AP1  N
ATOM    428  HN  VAL A 190       1.896   2.722 -10.980  1.00  0.00      AP1  H
ATOM    429  CA  VAL A 190       3.919   3.080 -11.140  1.00  0.00      AP1  C
ATOM    430  HA  VAL A 190       4.663   3.147 -10.356  1.00  0.00      AP1  H
ATOM    431  CB  VAL A 190       4.050   1.787 -11.894  1.00  0.00      AP1  C
ATOM    432  HB  VAL A 190       3.275   1.786 -12.699  1.00  0.00      AP1  H
ATOM    433  CG1 VAL A 190       5.453   1.708 -12.518  1.00  0.00      AP1  C
ATOM    434 HG11 VAL A 190       5.585   0.740 -13.049  1.00  0.00      AP1  H
ATOM    435 HG12 VAL A 190       5.618   2.517 -13.260  1.00  0.00      AP1  H
ATOM    436 HG13 VAL A 190       6.236   1.779 -11.733  1.00  0.00      AP1  H
ATOM    437  CG2 VAL A 190       3.726   0.629 -10.937  1.00  0.00      AP1  C
ATOM    438 HG21 VAL A 190       3.851  -0.349 -11.448  1.00  0.00      AP1  H
ATOM    439 HG22 VAL A 190       4.401   0.651 -10.054  1.00  0.00      AP1  H
ATOM    440 HG23 VAL A 190       2.678   0.687 -10.576  1.00  0.00      AP1  H
ATOM    441  C   VAL A 190       4.177   4.205 -12.103  1.00  0.00      AP1  C
ATOM    442  O   VAL A 190       3.368   4.486 -12.989  1.00  0.00      AP1  O
ATOM    443  N   CYS A 191       5.335   4.884 -11.957  1.00  0.00      AP1  N
ATOM    444  HN  CYS A 191       6.015   4.702 -11.250  1.00  0.00      AP1  H
ATOM    445  CA  CYS A 191       5.670   5.958 -12.853  1.00  0.00      AP1  C
ATOM    446  HA  CYS A 191       5.079   5.837 -13.754  1.00  0.00      AP1  H
ATOM    447  CB  CYS A 191       5.500   7.354 -12.231  1.00  0.00      AP1  C
ATOM    448  HB1 CYS A 191       6.096   7.371 -11.290  1.00  0.00      AP1  H
ATOM    449  HB2 CYS A 191       5.955   8.121 -12.896  1.00  0.00      AP1  H
ATOM    450  SG  CYS A 191       3.766   7.737 -11.842  1.00  0.00      AP1  S
ATOM    451  HG1 CYS A 191       3.981   8.928 -11.281  1.00  0.00      AP1  H
ATOM    452  C   CYS A 191       7.115   5.814 -13.232  1.00  0.00      AP1  C
ATOM    453  O   CYS A 191       7.948   5.439 -12.407  1.00  0.00      AP1  O
ATOM    454  N   GLU A 192       7.449   6.101 -14.509  1.00  0.00      AP1  N
ATOM    455  HN  GLU A 192       6.823   6.400 -15.224  1.00  0.00      AP1  H
ATOM    456  CA  GLU A 192       8.816   5.985 -14.940  1.00  0.00      AP1  C
ATOM    457  HA  GLU A 192       9.466   6.215 -14.105  1.00  0.00      AP1  H
ATOM    458  CB  GLU A 192       9.168   4.592 -15.483  1.00  0.00      AP1  C
ATOM    459  HB1 GLU A 192      10.213   4.624 -15.870  1.00  0.00      AP1  H
ATOM    460  HB2 GLU A 192       9.173   3.853 -14.651  1.00  0.00      AP1  H
ATOM    461  CG  GLU A 192       8.234   4.123 -16.597  1.00  0.00      AP1  C
ATOM    462  HG1 GLU A 192       7.205   4.035 -16.203  1.00  0.00      AP1  H
ATOM    463  HG2 GLU A 192       8.240   4.835 -17.446  1.00  0.00      AP1  H
ATOM    464  CD  GLU A 192       8.704   2.742 -17.024  1.00  0.00      AP1  C
ATOM    465  OE1 GLU A 192       9.850   2.370 -16.657  1.00  0.00      AP1  O
ATOM    466  OE2 GLU A 192       7.924   2.038 -17.720  1.00  0.00      AP1  O
ATOM    467  C   GLU A 192       9.096   6.995 -16.013  1.00  0.00      AP1  C
ATOM    468  O   GLU A 192       8.185   7.492 -16.675  1.00  0.00      AP1  O
ATOM    469  N   ASP A 193      10.394   7.331 -16.191  1.00  0.00      AP1  N
ATOM    470  HN  ASP A 193      11.149   6.927 -15.680  1.00  0.00      AP1  H
ATOM    471  CA  ASP A 193      10.827   8.317 -17.146  1.00  0.00      AP1  C
ATOM    472  HA  ASP A 193       9.948   8.707 -17.647  1.00  0.00      AP1  H
ATOM    473  CB  ASP A 193      11.690   9.420 -16.506  1.00  0.00      AP1  C
ATOM    474  HB1 ASP A 193      11.192   9.785 -15.585  1.00  0.00      AP1  H
ATOM    475  HB2 ASP A 193      12.687   9.024 -16.229  1.00  0.00      AP1  H
ATOM    476  CG  ASP A 193      11.827  10.570 -17.493  1.00  0.00      AP1  C
ATOM    477  OD1 ASP A 193      10.828  10.873 -18.199  1.00  0.00      AP1  O
ATOM    478  OD2 ASP A 193      12.942  11.152 -17.565  1.00  0.00      AP1  O
ATOM    479  C   ASP A 193      11.664   7.643 -18.200  1.00  0.00      AP1  C
ATOM    480  O   ASP A 193      12.081   6.497 -18.047  1.00  0.00      AP1  O
ATOM    481  N   SER A 194      11.906   8.360 -19.319  1.00  0.00      AP1  N
ATOM    482  HN  SER A 194      11.555   9.289 -19.436  1.00  0.00      AP1  H
ATOM    483  CA  SER A 194      12.676   7.876 -20.435  1.00  0.00      AP1  C
ATOM    484  HA  SER A 194      12.319   6.877 -20.647  1.00  0.00      AP1  H
ATOM    485  CB  SER A 194      12.618   8.810 -21.657  1.00  0.00      AP1  C
ATOM    486  HB1 SER A 194      12.936   9.827 -21.331  1.00  0.00      AP1  H
ATOM    487  HB2 SER A 194      13.341   8.475 -22.435  1.00  0.00      AP1  H
ATOM    488  OG  SER A 194      11.292   8.874 -22.164  1.00  0.00      AP1  O
ATOM    489  HG1 SER A 194      11.256   9.625 -22.770  1.00  0.00      AP1  H
ATOM    490  C   SER A 194      14.122   7.760 -20.047  1.00  0.00      AP1  C
ATOM    491  O   SER A 194      14.880   7.023 -20.676  1.00  0.00      AP1  O
ATOM    492  N   SER A 195      14.535   8.500 -19.003  1.00  0.00      AP1  N
ATOM    493  HN  SER A 195      13.906   9.073 -18.477  1.00  0.00      AP1  H
ATOM    494  CA  SER A 195      15.896   8.544 -18.543  1.00  0.00      AP1  C
ATOM    495  HA  SER A 195      16.522   8.624 -19.422  1.00  0.00      AP1  H
ATOM    496  CB  SER A 195      16.154   9.682 -17.540  1.00  0.00      AP1  C
ATOM    497  HB1 SER A 195      15.426   9.578 -16.704  1.00  0.00      AP1  H
ATOM    498  HB2 SER A 195      17.173   9.588 -17.100  1.00  0.00      AP1  H
ATOM    499  OG  SER A 195      15.967  10.940 -18.171  1.00  0.00      AP1  O
ATOM    500  HG1 SER A 195      15.917  11.603 -17.471  1.00  0.00      AP1  H
ATOM    501  C   SER A 195      16.237   7.248 -17.870  1.00  0.00      AP1  C
ATOM    502  O   SER A 195      17.329   7.102 -17.320  1.00  0.00      AP1  O
ATOM    503  N   ASN A 196      15.326   6.258 -17.923  1.00  0.00      AP1  N
ATOM    504  HN  ASN A 196      14.462   6.323 -18.421  1.00  0.00      AP1  H
ATOM    505  CA  ASN A 196      15.534   5.005 -17.252  1.00  0.00      AP1  C
ATOM    506  HA  ASN A 196      14.660   4.393 -17.449  1.00  0.00      AP1  H
ATOM    507  CB  ASN A 196      16.817   4.267 -17.678  1.00  0.00      AP1  C
ATOM    508  HB1 ASN A 196      16.859   4.271 -18.789  1.00  0.00      AP1  H
ATOM    509  HB2 ASN A 196      17.713   4.807 -17.309  1.00  0.00      AP1  H
ATOM    510  CG  ASN A 196      16.738   2.833 -17.159  1.00  0.00      AP1  C
ATOM    511  OD1 ASN A 196      16.102   2.556 -16.144  1.00  0.00      AP1  O
ATOM    512  ND2 ASN A 196      17.400   1.889 -17.881  1.00  0.00      AP1  N
ATOM    513 HD21 ASN A 196      17.348   0.947 -17.560  1.00  0.00      AP1  H
ATOM    514 HD22 ASN A 196      17.886   2.146 -18.711  1.00  0.00      AP1  H
ATOM    515  C   ASN A 196      15.593   5.251 -15.775  1.00  0.00      AP1  C
ATOM    516  O   ASN A 196      16.525   4.825 -15.095  1.00  0.00      AP1  O
ATOM    517  N   ASP A 197      14.590   5.996 -15.262  1.00  0.00      AP1  N
ATOM    518  HN  ASP A 197      13.874   6.411 -15.817  1.00  0.00      AP1  H
ATOM    519  CA  ASP A 197      14.444   6.273 -13.861  1.00  0.00      AP1  C
ATOM    520  HA  ASP A 197      15.056   5.578 -13.298  1.00  0.00      AP1  H
ATOM    521  CB  ASP A 197      14.716   7.751 -13.530  1.00  0.00      AP1  C
ATOM    522  HB1 ASP A 197      15.682   8.055 -13.982  1.00  0.00      AP1  H
ATOM    523  HB2 ASP A 197      13.918   8.398 -13.946  1.00  0.00      AP1  H
ATOM    524  CG  ASP A 197      14.800   7.927 -12.020  1.00  0.00      AP1  C
ATOM    525  OD1 ASP A 197      13.825   7.553 -11.316  1.00  0.00      AP1  O
ATOM    526  OD2 ASP A 197      15.850   8.434 -11.547  1.00  0.00      AP1  O
ATOM    527  C   ASP A 197      13.012   5.973 -13.510  1.00  0.00      AP1  C
ATOM    528  O   ASP A 197      12.099   6.487 -14.155  1.00  0.00      AP1  O
ATOM    529  N   LYS A 198      12.766   5.117 -12.492  1.00  0.00      AP1  N
ATOM    530  HN  LYS A 198      13.461   4.668 -11.933  1.00  0.00      AP1  H
ATOM    531  CA  LYS A 198      11.406   4.797 -12.149  1.00  0.00      AP1  C
ATOM    532  HA  LYS A 198      10.753   5.434 -12.733  1.00  0.00      AP1  H
ATOM    533  CB  LYS A 198      11.061   3.316 -12.391  1.00  0.00      AP1  C
ATOM    534  HB1 LYS A 198      11.306   3.092 -13.455  1.00  0.00      AP1  H
ATOM    535  HB2 LYS A 198      11.736   2.681 -11.775  1.00  0.00      AP1  H
ATOM    536  CG  LYS A 198       9.596   2.966 -12.129  1.00  0.00      AP1  C
ATOM    537  HG1 LYS A 198       9.442   2.839 -11.033  1.00  0.00      AP1  H
ATOM    538  HG2 LYS A 198       8.956   3.817 -12.458  1.00  0.00      AP1  H
ATOM    539  CD  LYS A 198       9.150   1.682 -12.832  1.00  0.00      AP1  C
ATOM    540  HD1 LYS A 198       8.240   1.297 -12.318  1.00  0.00      AP1  H
ATOM    541  HD2 LYS A 198       8.858   1.942 -13.876  1.00  0.00      AP1  H
ATOM    542  CE  LYS A 198      10.223   0.592 -12.863  1.00  0.00      AP1  C
ATOM    543  HE1 LYS A 198      11.154   0.975 -13.338  1.00  0.00      AP1  H
ATOM    544  HE2 LYS A 198      10.467   0.254 -11.832  1.00  0.00      AP1  H
ATOM    545  NZ  LYS A 198       9.737  -0.569 -13.641  1.00  0.00      AP1  N
ATOM    546  HZ1 LYS A 198      10.465  -1.312 -13.665  1.00  0.00      AP1  H
ATOM    547  HZ2 LYS A 198       8.874  -0.946 -13.200  1.00  0.00      AP1  H
ATOM    548  HZ3 LYS A 198       9.520  -0.268 -14.613  1.00  0.00      AP1  H
ATOM    549  C   LYS A 198      11.176   5.126 -10.701  1.00  0.00      AP1  C
ATOM    550  O   LYS A 198      12.078   4.995  -9.875  1.00  0.00      AP1  O
ATOM    551  N   PHE A 199       9.950   5.588 -10.362  1.00  0.00      AP1  N
ATOM    552  HN  PHE A 199       9.190   5.687 -11.002  1.00  0.00      AP1  H
ATOM    553  CA  PHE A 199       9.647   5.982  -9.012  1.00  0.00      AP1  C
ATOM    554  HA  PHE A 199      10.227   5.335  -8.366  1.00  0.00      AP1  H
ATOM    555  CB  PHE A 199      10.001   7.456  -8.735  1.00  0.00      AP1  C
ATOM    556  HB1 PHE A 199       9.577   7.753  -7.751  1.00  0.00      AP1  H
ATOM    557  HB2 PHE A 199      11.101   7.599  -8.674  1.00  0.00      AP1  H
ATOM    558  CG  PHE A 199       9.381   8.297  -9.797  1.00  0.00      AP1  C
ATOM    559  CD1 PHE A 199       9.974   8.383 -11.035  1.00  0.00      AP1  C
ATOM    560  HD1 PHE A 199      10.889   7.840 -11.229  1.00  0.00      AP1  H
ATOM    561  CE1 PHE A 199       9.423   9.156 -12.029  1.00  0.00      AP1  C
ATOM    562  HE1 PHE A 199       9.896   9.206 -13.000  1.00  0.00      AP1  H
ATOM    563  CZ  PHE A 199       8.267   9.860 -11.788  1.00  0.00      AP1  C
ATOM    564  HZ  PHE A 199       7.823  10.465 -12.566  1.00  0.00      AP1  H
ATOM    565  CD2 PHE A 199       8.226   9.007  -9.564  1.00  0.00      AP1  C
ATOM    566  HD2 PHE A 199       7.759   8.974  -8.590  1.00  0.00      AP1  H
ATOM    567  CE2 PHE A 199       7.670   9.784 -10.553  1.00  0.00      AP1  C
ATOM    568  HE2 PHE A 199       6.762  10.337 -10.357  1.00  0.00      AP1  H
ATOM    569  C   PHE A 199       8.195   5.733  -8.698  1.00  0.00      AP1  C
ATOM    570  O   PHE A 199       7.385   5.480  -9.590  1.00  0.00      AP1  O
ATOM    571  N   LEU A 200       7.845   5.773  -7.388  1.00  0.00      AP1  N
ATOM    572  HN  LEU A 200       8.494   5.983  -6.660  1.00  0.00      AP1  H
ATOM    573  CA  LEU A 200       6.502   5.515  -6.929  1.00  0.00      AP1  C
ATOM    574  HA  LEU A 200       5.905   5.257  -7.794  1.00  0.00      AP1  H
ATOM    575  CB  LEU A 200       6.445   4.474  -5.797  1.00  0.00      AP1  C
ATOM    576  HB1 LEU A 200       7.149   4.813  -5.003  1.00  0.00      AP1  H
ATOM    577  HB2 LEU A 200       5.432   4.493  -5.338  1.00  0.00      AP1  H
ATOM    578  CG  LEU A 200       6.822   3.038  -6.213  1.00  0.00      AP1  C
ATOM    579  HG  LEU A 200       7.879   3.095  -6.568  1.00  0.00      AP1  H
ATOM    580  CD1 LEU A 200       6.746   2.088  -5.012  1.00  0.00      AP1  C
ATOM    581 HD11 LEU A 200       6.971   1.046  -5.324  1.00  0.00      AP1  H
ATOM    582 HD12 LEU A 200       7.479   2.385  -4.231  1.00  0.00      AP1  H
ATOM    583 HD13 LEU A 200       5.730   2.103  -4.563  1.00  0.00      AP1  H
ATOM    584  CD2 LEU A 200       5.954   2.547  -7.382  1.00  0.00      AP1  C
ATOM    585 HD21 LEU A 200       6.253   1.518  -7.679  1.00  0.00      AP1  H
ATOM    586 HD22 LEU A 200       4.879   2.520  -7.111  1.00  0.00      AP1  H
ATOM    587 HD23 LEU A 200       6.076   3.213  -8.264  1.00  0.00      AP1  H
ATOM    588  C   LEU A 200       5.928   6.772  -6.340  1.00  0.00      AP1  C
ATOM    589  O   LEU A 200       6.595   7.465  -5.571  1.00  0.00      AP1  O
ATOM    590  N   ILE A 201       4.668   7.109  -6.709  1.00  0.00      AP1  N
ATOM    591  HN  ILE A 201       4.115   6.613  -7.375  1.00  0.00      AP1  H
ATOM    592  CA  ILE A 201       4.015   8.258  -6.139  1.00  0.00      AP1  C
ATOM    593  HA  ILE A 201       4.500   8.480  -5.197  1.00  0.00      AP1  H
ATOM    594  CB  ILE A 201       3.948   9.421  -7.085  1.00  0.00      AP1  C
ATOM    595  HB  ILE A 201       3.447   9.011  -7.998  1.00  0.00      AP1  H
ATOM    596  CG2 ILE A 201       3.136  10.545  -6.420  1.00  0.00      AP1  C
ATOM    597 HG21 ILE A 201       2.931  11.360  -7.145  1.00  0.00      AP1  H
ATOM    598 HG22 ILE A 201       2.159  10.165  -6.056  1.00  0.00      AP1  H
ATOM    599 HG23 ILE A 201       3.687  10.977  -5.559  1.00  0.00      AP1  H
ATOM    600  CG1 ILE A 201       5.365   9.842  -7.501  1.00  0.00      AP1  C
ATOM    601 HG11 ILE A 201       5.882  10.325  -6.642  1.00  0.00      AP1  H
ATOM    602 HG12 ILE A 201       5.949   8.931  -7.767  1.00  0.00      AP1  H
ATOM    603  CD  ILE A 201       5.386  10.790  -8.696  1.00  0.00      AP1  C
ATOM    604  HD1 ILE A 201       6.434  11.016  -8.991  1.00  0.00      AP1  H
ATOM    605  HD2 ILE A 201       4.870  10.333  -9.568  1.00  0.00      AP1  H
ATOM    606  HD3 ILE A 201       4.883  11.749  -8.452  1.00  0.00      AP1  H
ATOM    607  C   ILE A 201       2.600   7.872  -5.819  1.00  0.00      AP1  C
ATOM    608  O   ILE A 201       1.856   7.457  -6.706  1.00  0.00      AP1  O
ATOM    609  N   SER A 202       2.176   8.021  -4.543  1.00  0.00      AP1  N
ATOM    610  HN  SER A 202       2.717   8.378  -3.782  1.00  0.00      AP1  H
ATOM    611  CA  SER A 202       0.829   7.648  -4.186  1.00  0.00      AP1  C
ATOM    612  HA  SER A 202       0.510   6.904  -4.904  1.00  0.00      AP1  H
ATOM    613  CB  SER A 202       0.663   7.142  -2.741  1.00  0.00      AP1  C
ATOM    614  HB1 SER A 202      -0.340   6.665  -2.654  1.00  0.00      AP1  H
ATOM    615  HB2 SER A 202       1.419   6.356  -2.516  1.00  0.00      AP1  H
ATOM    616  OG  SER A 202       0.745   8.225  -1.828  1.00  0.00      AP1  O
ATOM    617  HG1 SER A 202       0.418   7.905  -0.978  1.00  0.00      AP1  H
ATOM    618  C   SER A 202      -0.074   8.832  -4.341  1.00  0.00      AP1  C
ATOM    619  O   SER A 202       0.245   9.934  -3.896  1.00  0.00      AP1  O
ATOM    620  N   ARG A 203      -1.212   8.629  -5.041  1.00  0.00      AP1  N
ATOM    621  HN  ARG A 203      -1.410   7.741  -5.449  1.00  0.00      AP1  H
ATOM    622  CA  ARG A 203      -2.191   9.662  -5.238  1.00  0.00      AP1  C
ATOM    623  HA  ARG A 203      -1.671  10.581  -5.483  1.00  0.00      AP1  H
ATOM    624  CB  ARG A 203      -3.205   9.318  -6.342  1.00  0.00      AP1  C
ATOM    625  HB1 ARG A 203      -3.665   8.342  -6.055  1.00  0.00      AP1  H
ATOM    626  HB2 ARG A 203      -4.033  10.061  -6.332  1.00  0.00      AP1  H
ATOM    627  CG  ARG A 203      -2.525   9.199  -7.702  1.00  0.00      AP1  C
ATOM    628  HG1 ARG A 203      -1.926   8.262  -7.717  1.00  0.00      AP1  H
ATOM    629  HG2 ARG A 203      -3.305   9.068  -8.487  1.00  0.00      AP1  H
ATOM    630  CD  ARG A 203      -1.694  10.436  -8.042  1.00  0.00      AP1  C
ATOM    631  HD1 ARG A 203      -2.375  11.288  -8.272  1.00  0.00      AP1  H
ATOM    632  HD2 ARG A 203      -1.030  10.728  -7.195  1.00  0.00      AP1  H
ATOM    633  NE  ARG A 203      -0.846  10.099  -9.217  1.00  0.00      AP1  N
ATOM    634  HE  ARG A 203      -1.254   9.396  -9.811  1.00  0.00      AP1  H
ATOM    635  CZ  ARG A 203       0.350  10.730  -9.392  1.00  0.00      AP1  C
ATOM    636  NH1 ARG A 203       0.781  11.638  -8.469  1.00  0.00      AP1  N
ATOM    637 HH11 ARG A 203       1.636  12.121  -8.598  1.00  0.00      AP1  H
ATOM    638 HH12 ARG A 203       0.130  11.879  -7.746  1.00  0.00      AP1  H
ATOM    639  NH2 ARG A 203       1.120  10.446 -10.483  1.00  0.00      AP1  N
ATOM    640 HH21 ARG A 203       2.025  10.839 -10.564  1.00  0.00      AP1  H
ATOM    641 HH22 ARG A 203       0.827   9.690 -11.054  1.00  0.00      AP1  H
ATOM    642  C   ARG A 203      -2.965   9.929  -3.981  1.00  0.00      AP1  C
ATOM    643  O   ARG A 203      -3.153  11.080  -3.587  1.00  0.00      AP1  O
ATOM    644  N   LEU A 204      -3.420   8.855  -3.307  1.00  0.00      AP1  N
ATOM    645  HN  LEU A 204      -3.217   7.913  -3.566  1.00  0.00      AP1  H
ATOM    646  CA  LEU A 204      -4.247   8.981  -2.143  1.00  0.00      AP1  C
ATOM    647  HA  LEU A 204      -4.556  10.015  -2.056  1.00  0.00      AP1  H
ATOM    648  CB  LEU A 204      -5.433   7.995  -2.184  1.00  0.00      AP1  C
ATOM    649  HB1 LEU A 204      -5.012   6.982  -2.381  1.00  0.00      AP1  H
ATOM    650  HB2 LEU A 204      -5.896   7.944  -1.174  1.00  0.00      AP1  H
ATOM    651  CG  LEU A 204      -6.490   8.324  -3.262  1.00  0.00      AP1  C
ATOM    652  HG  LEU A 204      -5.940   8.236  -4.230  1.00  0.00      AP1  H
ATOM    653  CD1 LEU A 204      -7.638   7.300  -3.248  1.00  0.00      AP1  C
ATOM    654 HD11 LEU A 204      -8.414   7.574  -3.994  1.00  0.00      AP1  H
ATOM    655 HD12 LEU A 204      -7.260   6.285  -3.495  1.00  0.00      AP1  H
ATOM    656 HD13 LEU A 204      -8.118   7.262  -2.247  1.00  0.00      AP1  H
ATOM    657  CD2 LEU A 204      -6.997   9.770  -3.133  1.00  0.00      AP1  C
ATOM    658 HD21 LEU A 204      -7.741   9.990  -3.929  1.00  0.00      AP1  H
ATOM    659 HD22 LEU A 204      -7.488   9.946  -2.155  1.00  0.00      AP1  H
ATOM    660 HD23 LEU A 204      -6.155  10.488  -3.237  1.00  0.00      AP1  H
ATOM    661  C   LEU A 204      -3.402   8.660  -0.948  1.00  0.00      AP1  C
ATOM    662  O   LEU A 204      -2.656   7.683  -0.957  1.00  0.00      AP1  O
ATOM    663  N   PHE A 205      -3.491   9.488   0.118  1.00  0.00      AP1  N
ATOM    664  HN  PHE A 205      -4.086  10.287   0.190  1.00  0.00      AP1  H
ATOM    665  CA  PHE A 205      -2.680   9.243   1.279  1.00  0.00      AP1  C
ATOM    666  HA  PHE A 205      -2.271   8.244   1.185  1.00  0.00      AP1  H
ATOM    667  CB  PHE A 205      -1.585  10.312   1.481  1.00  0.00      AP1  C
ATOM    668  HB1 PHE A 205      -1.045  10.465   0.521  1.00  0.00      AP1  H
ATOM    669  HB2 PHE A 205      -2.028  11.290   1.767  1.00  0.00      AP1  H
ATOM    670  CG  PHE A 205      -0.606   9.829   2.499  1.00  0.00      AP1  C
ATOM    671  CD1 PHE A 205       0.291   8.837   2.167  1.00  0.00      AP1  C
ATOM    672  HD1 PHE A 205       0.271   8.408   1.175  1.00  0.00      AP1  H
ATOM    673  CE1 PHE A 205       1.207   8.383   3.085  1.00  0.00      AP1  C
ATOM    674  HE1 PHE A 205       1.906   7.605   2.812  1.00  0.00      AP1  H
ATOM    675  CZ  PHE A 205       1.241   8.921   4.349  1.00  0.00      AP1  C
ATOM    676  HZ  PHE A 205       1.960   8.569   5.075  1.00  0.00      AP1  H
ATOM    677  CD2 PHE A 205      -0.558  10.374   3.763  1.00  0.00      AP1  C
ATOM    678  HD2 PHE A 205      -1.258  11.149   4.044  1.00  0.00      AP1  H
ATOM    679  CE2 PHE A 205       0.359   9.921   4.685  1.00  0.00      AP1  C
ATOM    680  HE2 PHE A 205       0.384  10.352   5.676  1.00  0.00      AP1  H
ATOM    681  C   PHE A 205      -3.572   9.242   2.490  1.00  0.00      AP1  C
ATOM    682  O   PHE A 205      -4.539  10.000   2.555  1.00  0.00      AP1  O
ATOM    683  N   ASP A 206      -3.223   8.410   3.502  1.00  0.00      AP1  N
ATOM    684  HN  ASP A 206      -2.406   7.843   3.440  1.00  0.00      AP1  H
ATOM    685  CA  ASP A 206      -3.939   8.232   4.744  1.00  0.00      AP1  C
ATOM    686  HA  ASP A 206      -3.603   7.281   5.141  1.00  0.00      AP1  H
ATOM    687  CB  ASP A 206      -3.596   9.261   5.835  1.00  0.00      AP1  C
ATOM    688  HB1 ASP A 206      -3.531  10.269   5.378  1.00  0.00      AP1  H
ATOM    689  HB2 ASP A 206      -4.384   9.282   6.614  1.00  0.00      AP1  H
ATOM    690  CG  ASP A 206      -2.246   8.858   6.416  1.00  0.00      AP1  C
ATOM    691  OD1 ASP A 206      -1.606   7.929   5.855  1.00  0.00      AP1  O
ATOM    692  OD2 ASP A 206      -1.839   9.470   7.438  1.00  0.00      AP1  O
ATOM    693  C   ASP A 206      -5.426   8.135   4.588  1.00  0.00      AP1  C
ATOM    694  O   ASP A 206      -6.127   9.142   4.509  1.00  0.00      AP1  O
ATOM    695  N   VAL A 207      -5.932   6.883   4.483  1.00  0.00      AP1  N
ATOM    696  HN  VAL A 207      -5.361   6.066   4.478  1.00  0.00      AP1  H
ATOM    697  CA  VAL A 207      -7.343   6.623   4.369  1.00  0.00      AP1  C
ATOM    698  HA  VAL A 207      -7.849   7.566   4.205  1.00  0.00      AP1  H
ATOM    699  CB  VAL A 207      -7.671   5.629   3.289  1.00  0.00      AP1  C
ATOM    700  HB  VAL A 207      -7.153   4.672   3.543  1.00  0.00      AP1  H
ATOM    701  CG1 VAL A 207      -9.193   5.411   3.258  1.00  0.00      AP1  C
ATOM    702 HG11 VAL A 207      -9.465   4.709   2.441  1.00  0.00      AP1  H
ATOM    703 HG12 VAL A 207      -9.564   4.973   4.208  1.00  0.00      AP1  H
ATOM    704 HG13 VAL A 207      -9.724   6.370   3.078  1.00  0.00      AP1  H
ATOM    705  CG2 VAL A 207      -7.076   6.124   1.957  1.00  0.00      AP1  C
ATOM    706 HG21 VAL A 207      -7.335   5.430   1.129  1.00  0.00      AP1  H
ATOM    707 HG22 VAL A 207      -7.469   7.132   1.705  1.00  0.00      AP1  H
ATOM    708 HG23 VAL A 207      -5.969   6.185   2.009  1.00  0.00      AP1  H
ATOM    709  C   VAL A 207      -7.851   6.058   5.668  1.00  0.00      AP1  C
ATOM    710  O   VAL A 207      -7.220   5.199   6.282  1.00  0.00      AP1  O
ATOM    711  N   ALA A 208      -9.034   6.535   6.116  1.00  0.00      AP1  N
ATOM    712  HN  ALA A 208      -9.565   7.214   5.609  1.00  0.00      AP1  H
ATOM    713  CA  ALA A 208      -9.615   6.098   7.359  1.00  0.00      AP1  C
ATOM    714  HA  ALA A 208      -9.171   5.175   7.713  1.00  0.00      AP1  H
ATOM    715  CB  ALA A 208      -9.529   7.156   8.476  1.00  0.00      AP1  C
ATOM    716  HB1 ALA A 208      -8.463   7.360   8.715  1.00  0.00      AP1  H
ATOM    717  HB2 ALA A 208      -9.997   8.113   8.157  1.00  0.00      AP1  H
ATOM    718  HB3 ALA A 208     -10.029   6.811   9.406  1.00  0.00      AP1  H
ATOM    719  C   ALA A 208     -11.066   5.803   7.115  1.00  0.00      AP1  C
ATOM    720  O   ALA A 208     -11.622   6.178   6.085  1.00  0.00      AP1  O
ATOM    721  N   GLU A 209     -11.723   5.087   8.050  1.00  0.00      AP1  N
ATOM    722  HN  GLU A 209     -11.354   4.735   8.906  1.00  0.00      AP1  H
ATOM    723  CA  GLU A 209     -13.105   4.771   7.838  1.00  0.00      AP1  C
ATOM    724  HA  GLU A 209     -13.253   4.467   6.809  1.00  0.00      AP1  H
ATOM    725  CB  GLU A 209     -13.645   3.687   8.784  1.00  0.00      AP1  C
ATOM    726  HB1 GLU A 209     -14.703   3.478   8.505  1.00  0.00      AP1  H
ATOM    727  HB2 GLU A 209     -13.093   2.735   8.621  1.00  0.00      AP1  H
ATOM    728  CG  GLU A 209     -13.591   4.069  10.263  1.00  0.00      AP1  C
ATOM    729  HG1 GLU A 209     -12.539   4.218  10.567  1.00  0.00      AP1  H
ATOM    730  HG2 GLU A 209     -14.161   5.000  10.454  1.00  0.00      AP1  H
ATOM    731  CD  GLU A 209     -14.157   2.898  11.049  1.00  0.00      AP1  C
ATOM    732  OE1 GLU A 209     -15.325   2.510  10.776  1.00  0.00      AP1  O
ATOM    733  OE2 GLU A 209     -13.424   2.369  11.926  1.00  0.00      AP1  O
ATOM    734  C   GLU A 209     -13.906   6.014   8.052  1.00  0.00      AP1  C
ATOM    735  O   GLU A 209     -13.831   6.640   9.108  1.00  0.00      AP1  O
ATOM    736  N   GLY A 210     -14.728   6.379   7.047  1.00  0.00      AP1  N
ATOM    737  HN  GLY A 210     -14.803   5.871   6.190  1.00  0.00      AP1  H
ATOM    738  CA  GLY A 210     -15.561   7.545   7.154  1.00  0.00      AP1  C
ATOM    739  HA1 GLY A 210     -15.817   7.667   8.198  1.00  0.00      AP1  H
ATOM    740  HA2 GLY A 210     -16.412   7.403   6.502  1.00  0.00      AP1  H
ATOM    741  C   GLY A 210     -14.836   8.781   6.706  1.00  0.00      AP1  C
ATOM    742  O   GLY A 210     -15.022   9.844   7.298  1.00  0.00      AP1  O
ATOM    743  N   SER A 211     -13.986   8.684   5.660  1.00  0.00      AP1  N
ATOM    744  HN  SER A 211     -13.774   7.849   5.152  1.00  0.00      AP1  H
ATOM    745  CA  SER A 211     -13.293   9.854   5.188  1.00  0.00      AP1  C
ATOM    746  HA  SER A 211     -13.743  10.706   5.680  1.00  0.00      AP1  H
ATOM    747  CB  SER A 211     -11.773   9.795   5.423  1.00  0.00      AP1  C
ATOM    748  HB1 SER A 211     -11.323  10.730   5.017  1.00  0.00      AP1  H
ATOM    749  HB2 SER A 211     -11.550   9.772   6.514  1.00  0.00      AP1  H
ATOM    750  OG  SER A 211     -11.214   8.677   4.750  1.00  0.00      AP1  O
ATOM    751  HG1 SER A 211     -10.257   8.804   4.736  1.00  0.00      AP1  H
ATOM    752  C   SER A 211     -13.535  10.011   3.710  1.00  0.00      AP1  C
ATOM    753  O   SER A 211     -13.878   9.054   3.018  1.00  0.00      AP1  O
ATOM    754  N   THR A 212     -13.381  11.259   3.204  1.00  0.00      AP1  N
ATOM    755  HN  THR A 212     -13.099  12.031   3.773  1.00  0.00      AP1  H
ATOM    756  CA  THR A 212     -13.604  11.594   1.820  1.00  0.00      AP1  C
ATOM    757  HA  THR A 212     -14.218  10.806   1.405  1.00  0.00      AP1  H
ATOM    758  CB  THR A 212     -14.104  12.992   1.616  1.00  0.00      AP1  C
ATOM    759  HB  THR A 212     -14.250  13.111   0.515  1.00  0.00      AP1  H
ATOM    760  OG1 THR A 212     -13.111  13.919   2.030  1.00  0.00      AP1  O
ATOM    761  HG1 THR A 212     -13.496  14.790   1.885  1.00  0.00      AP1  H
ATOM    762  CG2 THR A 212     -15.379  13.199   2.437  1.00  0.00      AP1  C
ATOM    763 HG21 THR A 212     -15.835  14.187   2.217  1.00  0.00      AP1  H
ATOM    764 HG22 THR A 212     -16.128  12.416   2.193  1.00  0.00      AP1  H
ATOM    765 HG23 THR A 212     -15.166  13.149   3.527  1.00  0.00      AP1  H
ATOM    766  C   THR A 212     -12.300  11.551   1.083  1.00  0.00      AP1  C
ATOM    767  O   THR A 212     -11.230  11.461   1.682  1.00  0.00      AP1  O
ATOM    768  N   LEU A 213     -12.380  11.602  -0.264  1.00  0.00      AP1  N
ATOM    769  HN  LEU A 213     -13.253  11.627  -0.747  1.00  0.00      AP1  H
ATOM    770  CA  LEU A 213     -11.228  11.625  -1.124  1.00  0.00      AP1  C
ATOM    771  HA  LEU A 213     -10.560  10.845  -0.783  1.00  0.00      AP1  H
ATOM    772  CB  LEU A 213     -11.543  11.407  -2.614  1.00  0.00      AP1  C
ATOM    773  HB1 LEU A 213     -12.381  12.093  -2.877  1.00  0.00      AP1  H
ATOM    774  HB2 LEU A 213     -10.671  11.739  -3.220  1.00  0.00      AP1  H
ATOM    775  CG  LEU A 213     -11.941   9.958  -2.951  1.00  0.00      AP1  C
ATOM    776  HG  LEU A 213     -12.911   9.799  -2.422  1.00  0.00      AP1  H
ATOM    777  CD1 LEU A 213     -12.159   9.775  -4.458  1.00  0.00      AP1  C
ATOM    778 HD11 LEU A 213     -12.398   8.715  -4.691  1.00  0.00      AP1  H
ATOM    779 HD12 LEU A 213     -13.000  10.409  -4.812  1.00  0.00      AP1  H
ATOM    780 HD13 LEU A 213     -11.246  10.057  -5.024  1.00  0.00      AP1  H
ATOM    781  CD2 LEU A 213     -10.925   8.954  -2.392  1.00  0.00      AP1  C
ATOM    782 HD21 LEU A 213     -11.239   7.914  -2.629  1.00  0.00      AP1  H
ATOM    783 HD22 LEU A 213      -9.916   9.108  -2.825  1.00  0.00      AP1  H
ATOM    784 HD23 LEU A 213     -10.850   9.051  -1.287  1.00  0.00      AP1  H
ATOM    785  C   LEU A 213     -10.507  12.929  -0.989  1.00  0.00      AP1  C
ATOM    786  O   LEU A 213      -9.282  12.983  -1.092  1.00  0.00      AP1  O
ATOM    787  N   GLU A 214     -11.256  14.021  -0.750  1.00  0.00      AP1  N
ATOM    788  HN  GLU A 214     -12.240  13.996  -0.594  1.00  0.00      AP1  H
ATOM    789  CA  GLU A 214     -10.691  15.339  -0.698  1.00  0.00      AP1  C
ATOM    790  HA  GLU A 214     -10.209  15.563  -1.641  1.00  0.00      AP1  H
ATOM    791  CB  GLU A 214     -11.740  16.400  -0.312  1.00  0.00      AP1  C
ATOM    792  HB1 GLU A 214     -12.672  16.192  -0.886  1.00  0.00      AP1  H
ATOM    793  HB2 GLU A 214     -12.012  16.289   0.762  1.00  0.00      AP1  H
ATOM    794  CG  GLU A 214     -11.304  17.841  -0.587  1.00  0.00      AP1  C
ATOM    795  HG1 GLU A 214     -11.896  18.532   0.040  1.00  0.00      AP1  H
ATOM    796  HG2 GLU A 214     -10.227  17.979  -0.365  1.00  0.00      AP1  H
ATOM    797  CD  GLU A 214     -11.608  18.151  -2.049  1.00  0.00      AP1  C
ATOM    798  OE1 GLU A 214     -11.103  17.408  -2.931  1.00  0.00      AP1  O
ATOM    799  OE2 GLU A 214     -12.357  19.132  -2.300  1.00  0.00      AP1  O
ATOM    800  C   GLU A 214      -9.630  15.352   0.356  1.00  0.00      AP1  C
ATOM    801  O   GLU A 214      -8.583  15.973   0.181  1.00  0.00      AP1  O
ATOM    802  N   GLU A 215      -9.890  14.687   1.497  1.00  0.00      AP1  N
ATOM    803  HN  GLU A 215     -10.739  14.197   1.674  1.00  0.00      AP1  H
ATOM    804  CA  GLU A 215      -8.946  14.627   2.576  1.00  0.00      AP1  C
ATOM    805  HA  GLU A 215      -8.579  15.628   2.768  1.00  0.00      AP1  H
ATOM    806  CB  GLU A 215      -9.538  14.044   3.871  1.00  0.00      AP1  C
ATOM    807  HB1 GLU A 215     -10.080  13.105   3.613  1.00  0.00      AP1  H
ATOM    808  HB2 GLU A 215      -8.717  13.742   4.559  1.00  0.00      AP1  H
ATOM    809  CG  GLU A 215     -10.498  15.001   4.583  1.00  0.00      AP1  C
ATOM    810  HG1 GLU A 215     -11.222  15.407   3.854  1.00  0.00      AP1  H
ATOM    811  HG2 GLU A 215     -11.048  14.482   5.393  1.00  0.00      AP1  H
ATOM    812  CD  GLU A 215      -9.687  16.168   5.137  1.00  0.00      AP1  C
ATOM    813  OE1 GLU A 215      -8.570  16.426   4.611  1.00  0.00      AP1  O
ATOM    814  OE2 GLU A 215     -10.177  16.820   6.095  1.00  0.00      AP1  O
ATOM    815  C   GLU A 215      -7.767  13.788   2.192  1.00  0.00      AP1  C
ATOM    816  O   GLU A 215      -6.654  14.015   2.662  1.00  0.00      AP1  O
ATOM    817  N   VAL A 216      -8.003  12.738   1.389  1.00  0.00      AP1  N
ATOM    818  HN  VAL A 216      -8.912  12.543   1.031  1.00  0.00      AP1  H
ATOM    819  CA  VAL A 216      -6.990  11.810   0.973  1.00  0.00      AP1  C
ATOM    820  HA  VAL A 216      -6.384  11.596   1.844  1.00  0.00      AP1  H
ATOM    821  CB  VAL A 216      -7.582  10.538   0.451  1.00  0.00      AP1  C
ATOM    822  HB  VAL A 216      -8.217  10.798  -0.431  1.00  0.00      AP1  H
ATOM    823  CG1 VAL A 216      -6.424   9.632   0.034  1.00  0.00      AP1  C
ATOM    824 HG11 VAL A 216      -6.810   8.654  -0.326  1.00  0.00      AP1  H
ATOM    825 HG12 VAL A 216      -5.832  10.078  -0.792  1.00  0.00      AP1  H
ATOM    826 HG13 VAL A 216      -5.747   9.439   0.894  1.00  0.00      AP1  H
ATOM    827  CG2 VAL A 216      -8.496   9.935   1.532  1.00  0.00      AP1  C
ATOM    828 HG21 VAL A 216      -8.922   8.967   1.191  1.00  0.00      AP1  H
ATOM    829 HG22 VAL A 216      -7.926   9.756   2.470  1.00  0.00      AP1  H
ATOM    830 HG23 VAL A 216      -9.345  10.611   1.764  1.00  0.00      AP1  H
ATOM    831  C   VAL A 216      -6.080  12.388  -0.079  1.00  0.00      AP1  C
ATOM    832  O   VAL A 216      -4.933  11.959  -0.205  1.00  0.00      AP1  O
ATOM    833  N   SER A 217      -6.605  13.318  -0.902  1.00  0.00      AP1  N
ATOM    834  HN  SER A 217      -7.536  13.654  -0.764  1.00  0.00      AP1  H
ATOM    835  CA  SER A 217      -5.923  13.912  -2.026  1.00  0.00      AP1  C
ATOM    836  HA  SER A 217      -5.461  13.085  -2.549  1.00  0.00      AP1  H
ATOM    837  CB  SER A 217      -6.872  14.719  -2.932  1.00  0.00      AP1  C
ATOM    838  HB1 SER A 217      -7.647  14.024  -3.328  1.00  0.00      AP1  H
ATOM    839  HB2 SER A 217      -7.403  15.499  -2.340  1.00  0.00      AP1  H
ATOM    840  OG  SER A 217      -6.152  15.284  -4.018  1.00  0.00      AP1  O
ATOM    841  HG1 SER A 217      -6.803  15.582  -4.666  1.00  0.00      AP1  H
ATOM    842  C   SER A 217      -4.823  14.850  -1.613  1.00  0.00      AP1  C
ATOM    843  O   SER A 217      -3.924  15.126  -2.406  1.00  0.00      AP1  O
ATOM    844  N   ASN A 218      -4.862  15.399  -0.388  1.00  0.00      AP1  N
ATOM    845  HN  ASN A 218      -5.541  15.224   0.323  1.00  0.00      AP1  H
ATOM    846  CA  ASN A 218      -3.841  16.342  -0.018  1.00  0.00      AP1  C
ATOM    847  HA  ASN A 218      -3.525  16.834  -0.932  1.00  0.00      AP1  H
ATOM    848  CB  ASN A 218      -4.287  17.330   1.072  1.00  0.00      AP1  C
ATOM    849  HB1 ASN A 218      -4.674  16.738   1.930  1.00  0.00      AP1  H
ATOM    850  HB2 ASN A 218      -3.420  17.918   1.437  1.00  0.00      AP1  H
ATOM    851  CG  ASN A 218      -5.390  18.209   0.507  1.00  0.00      AP1  C
ATOM    852  OD1 ASN A 218      -5.391  18.549  -0.675  1.00  0.00      AP1  O
ATOM    853  ND2 ASN A 218      -6.357  18.593   1.381  1.00  0.00      AP1  N
ATOM    854 HD21 ASN A 218      -7.095  19.161   1.027  1.00  0.00      AP1  H
ATOM    855 HD22 ASN A 218      -6.326  18.283   2.326  1.00  0.00      AP1  H
ATOM    856  C   ASN A 218      -2.658  15.600   0.532  1.00  0.00      AP1  C
ATOM    857  O   ASN A 218      -2.809  14.504   1.064  1.00  0.00      AP1  O
ATOM    858  N   ASN A 219      -1.453  16.220   0.464  1.00  0.00      AP1  N
ATOM    859  HN  ASN A 219      -1.347  17.117   0.036  1.00  0.00      AP1  H
ATOM    860  CA  ASN A 219      -0.232  15.660   0.991  1.00  0.00      AP1  C
ATOM    861  HA  ASN A 219       0.560  16.268   0.567  1.00  0.00      AP1  H
ATOM    862  CB  ASN A 219      -0.189  15.711   2.532  1.00  0.00      AP1  C
ATOM    863  HB1 ASN A 219      -0.372  16.763   2.843  1.00  0.00      AP1  H
ATOM    864  HB2 ASN A 219      -1.002  15.091   2.961  1.00  0.00      AP1  H
ATOM    865  CG  ASN A 219       1.185  15.266   3.017  1.00  0.00      AP1  C
ATOM    866  OD1 ASN A 219       1.588  14.120   2.826  1.00  0.00      AP1  O
ATOM    867  ND2 ASN A 219       1.926  16.200   3.670  1.00  0.00      AP1  N
ATOM    868 HD21 ASN A 219       2.832  15.928   3.984  1.00  0.00      AP1  H
ATOM    869 HD22 ASN A 219       1.571  17.122   3.792  1.00  0.00      AP1  H
ATOM    870  C   ASN A 219       0.005  14.235   0.559  1.00  0.00      AP1  C
ATOM    871  O   ASN A 219      -0.579  13.302   1.110  1.00  0.00      AP1  O
ATOM    872  N   CYS A 220       0.842  14.040  -0.492  1.00  0.00      AP1  N
ATOM    873  HN  CYS A 220       1.291  14.788  -0.977  1.00  0.00      AP1  H
ATOM    874  CA  CYS A 220       1.151  12.721  -0.994  1.00  0.00      AP1  C
ATOM    875  HA  CYS A 220       0.558  12.017  -0.423  1.00  0.00      AP1  H
ATOM    876  CB  CYS A 220       0.900  12.576  -2.504  1.00  0.00      AP1  C
ATOM    877  HB1 CYS A 220       1.496  13.365  -3.015  1.00  0.00      AP1  H
ATOM    878  HB2 CYS A 220       1.306  11.604  -2.862  1.00  0.00      AP1  H
ATOM    879  SG  CYS A 220      -0.855  12.782  -2.930  1.00  0.00      AP1  S
ATOM    880  HG1 CYS A 220      -0.719  12.674  -4.253  1.00  0.00      AP1  H
ATOM    881  C   CYS A 220       2.605  12.402  -0.748  1.00  0.00      AP1  C
ATOM    882  O   CYS A 220       3.435  13.295  -0.583  1.00  0.00      AP1  O
ATOM    883  N   ILE A 221       2.944  11.090  -0.727  1.00  0.00      AP1  N
ATOM    884  HN  ILE A 221       2.278  10.368  -0.903  1.00  0.00      AP1  H
ATOM    885  CA  ILE A 221       4.275  10.612  -0.454  1.00  0.00      AP1  C
ATOM    886  HA  ILE A 221       4.871  11.473  -0.177  1.00  0.00      AP1  H
ATOM    887  CB  ILE A 221       4.317   9.508   0.561  1.00  0.00      AP1  C
ATOM    888  HB  ILE A 221       5.390   9.191   0.585  1.00  0.00      AP1  H
ATOM    889  CG2 ILE A 221       3.854  10.063   1.915  1.00  0.00      AP1  C
ATOM    890 HG21 ILE A 221       4.020   9.317   2.720  1.00  0.00      AP1  H
ATOM    891 HG22 ILE A 221       4.421  10.979   2.182  1.00  0.00      AP1  H
ATOM    892 HG23 ILE A 221       2.772  10.314   1.893  1.00  0.00      AP1  H
ATOM    893  CG1 ILE A 221       3.502   8.307   0.056  1.00  0.00      AP1  C
ATOM    894 HG11 ILE A 221       2.417   8.554   0.074  1.00  0.00      AP1  H
ATOM    895 HG12 ILE A 221       3.776   8.106  -1.005  1.00  0.00      AP1  H
ATOM    896  CD  ILE A 221       3.733   7.029   0.856  1.00  0.00      AP1  C
ATOM    897  HD1 ILE A 221       3.163   6.186   0.409  1.00  0.00      AP1  H
ATOM    898  HD2 ILE A 221       4.811   6.758   0.859  1.00  0.00      AP1  H
ATOM    899  HD3 ILE A 221       3.397   7.151   1.907  1.00  0.00      AP1  H
ATOM    900  C   ILE A 221       4.875  10.055  -1.706  1.00  0.00      AP1  C
ATOM    901  O   ILE A 221       4.200   9.401  -2.499  1.00  0.00      AP1  O
ATOM    902  N   ARG A 222       6.181  10.336  -1.922  1.00  0.00      AP1  N
ATOM    903  HN  ARG A 222       6.728  10.884  -1.293  1.00  0.00      AP1  H
ATOM    904  CA  ARG A 222       6.846   9.844  -3.094  1.00  0.00      AP1  C
ATOM    905  HA  ARG A 222       6.161   9.231  -3.668  1.00  0.00      AP1  H
ATOM    906  CB  ARG A 222       7.380  10.977  -3.982  1.00  0.00      AP1  C
ATOM    907  HB1 ARG A 222       8.006  11.625  -3.323  1.00  0.00      AP1  H
ATOM    908  HB2 ARG A 222       8.072  10.557  -4.745  1.00  0.00      AP1  H
ATOM    909  CG  ARG A 222       6.217  11.775  -4.578  1.00  0.00      AP1  C
ATOM    910  HG1 ARG A 222       5.540  11.071  -5.110  1.00  0.00      AP1  H
ATOM    911  HG2 ARG A 222       5.610  12.204  -3.748  1.00  0.00      AP1  H
ATOM    912  CD  ARG A 222       6.614  12.937  -5.485  1.00  0.00      AP1  C
ATOM    913  HD1 ARG A 222       7.235  13.661  -4.909  1.00  0.00      AP1  H
ATOM    914  HD2 ARG A 222       7.200  12.586  -6.366  1.00  0.00      AP1  H
ATOM    915  NE  ARG A 222       5.344  13.558  -5.956  1.00  0.00      AP1  N
ATOM    916  HE  ARG A 222       5.029  13.192  -6.839  1.00  0.00      AP1  H
ATOM    917  CZ  ARG A 222       4.721  14.521  -5.217  1.00  0.00      AP1  C
ATOM    918  NH1 ARG A 222       5.275  14.958  -4.048  1.00  0.00      AP1  N
ATOM    919 HH11 ARG A 222       4.814  15.638  -3.495  1.00  0.00      AP1  H
ATOM    920 HH12 ARG A 222       6.083  14.459  -3.726  1.00  0.00      AP1  H
ATOM    921  NH2 ARG A 222       3.540  15.048  -5.650  1.00  0.00      AP1  N
ATOM    922 HH21 ARG A 222       3.130  15.806  -5.163  1.00  0.00      AP1  H
ATOM    923 HH22 ARG A 222       3.240  14.790  -6.559  1.00  0.00      AP1  H
ATOM    924  C   ARG A 222       7.969   8.947  -2.668  1.00  0.00      AP1  C
ATOM    925  O   ARG A 222       8.811   9.329  -1.856  1.00  0.00      AP1  O
ATOM    926  N   LEU A 223       7.995   7.715  -3.227  1.00  0.00      AP1  N
ATOM    927  HN  LEU A 223       7.344   7.437  -3.930  1.00  0.00      AP1  H
ATOM    928  CA  LEU A 223       8.950   6.698  -2.869  1.00  0.00      AP1  C
ATOM    929  HA  LEU A 223       9.654   7.125  -2.167  1.00  0.00      AP1  H
ATOM    930  CB  LEU A 223       8.285   5.365  -2.485  1.00  0.00      AP1  C
ATOM    931  HB1 LEU A 223       7.903   4.905  -3.426  1.00  0.00      AP1  H
ATOM    932  HB2 LEU A 223       9.063   4.671  -2.097  1.00  0.00      AP1  H
ATOM    933  CG  LEU A 223       7.119   5.464  -1.486  1.00  0.00      AP1  C
ATOM    934  HG  LEU A 223       6.325   5.994  -2.066  1.00  0.00      AP1  H
ATOM    935  CD1 LEU A 223       6.594   4.065  -1.120  1.00  0.00      AP1  C
ATOM    936 HD11 LEU A 223       5.785   4.138  -0.362  1.00  0.00      AP1  H
ATOM    937 HD12 LEU A 223       6.186   3.553  -2.018  1.00  0.00      AP1  H
ATOM    938 HD13 LEU A 223       7.408   3.438  -0.698  1.00  0.00      AP1  H
ATOM    939  CD2 LEU A 223       7.469   6.324  -0.266  1.00  0.00      AP1  C
ATOM    940 HD21 LEU A 223       6.599   6.388   0.423  1.00  0.00      AP1  H
ATOM    941 HD22 LEU A 223       8.320   5.899   0.304  1.00  0.00      AP1  H
ATOM    942 HD23 LEU A 223       7.739   7.355  -0.581  1.00  0.00      AP1  H
ATOM    943  C   LEU A 223       9.713   6.333  -4.111  1.00  0.00      AP1  C
ATOM    944  O   LEU A 223       9.233   6.533  -5.225  1.00  0.00      AP1  O
ATOM    945  N   GLU A 224      10.925   5.766  -3.934  1.00  0.00      AP1  N
ATOM    946  HN  GLU A 224      11.315   5.606  -3.031  1.00  0.00      AP1  H
ATOM    947  CA  GLU A 224      11.769   5.339  -5.021  1.00  0.00      AP1  C
ATOM    948  HA  GLU A 224      11.613   5.992  -5.870  1.00  0.00      AP1  H
ATOM    949  CB  GLU A 224      13.256   5.287  -4.630  1.00  0.00      AP1  C
ATOM    950  HB1 GLU A 224      13.354   4.653  -3.719  1.00  0.00      AP1  H
ATOM    951  HB2 GLU A 224      13.837   4.769  -5.426  1.00  0.00      AP1  H
ATOM    952  CG  GLU A 224      13.850   6.670  -4.352  1.00  0.00      AP1  C
ATOM    953  HG1 GLU A 224      14.046   7.187  -5.309  1.00  0.00      AP1  H
ATOM    954  HG2 GLU A 224      13.159   7.284  -3.741  1.00  0.00      AP1  H
ATOM    955  CD  GLU A 224      15.185   6.491  -3.640  1.00  0.00      AP1  C
ATOM    956  OE1 GLU A 224      15.163   6.153  -2.426  1.00  0.00      AP1  O
ATOM    957  OE2 GLU A 224      16.242   6.692  -4.295  1.00  0.00      AP1  O
ATOM    958  C   GLU A 224      11.361   3.955  -5.442  1.00  0.00      AP1  C
ATOM    959  O   GLU A 224      10.657   3.252  -4.717  1.00  0.00      AP1  O
ATOM    960  N   TRP A 225      11.776   3.545  -6.662  1.00  0.00      AP1  N
ATOM    961  HN  TRP A 225      12.326   4.116  -7.267  1.00  0.00      AP1  H
ATOM    962  CA  TRP A 225      11.452   2.243  -7.182  1.00  0.00      AP1  C
ATOM    963  HA  TRP A 225      10.513   1.923  -6.747  1.00  0.00      AP1  H
ATOM    964  CB  TRP A 225      11.396   2.223  -8.722  1.00  0.00      AP1  C
ATOM    965  HB1 TRP A 225      10.640   2.972  -9.045  1.00  0.00      AP1  H
ATOM    966  HB2 TRP A 225      12.373   2.551  -9.140  1.00  0.00      AP1  H
ATOM    967  CG  TRP A 225      10.993   0.905  -9.341  1.00  0.00      AP1  C
ATOM    968  CD1 TRP A 225      11.774  -0.094  -9.843  1.00  0.00      AP1  C
ATOM    969  HD1 TRP A 225      12.856  -0.095  -9.825  1.00  0.00      AP1  H
ATOM    970  NE1 TRP A 225      10.985  -1.107 -10.331  1.00  0.00      AP1  N
ATOM    971  HE1 TRP A 225      11.289  -1.951 -10.718  1.00  0.00      AP1  H
ATOM    972  CE2 TRP A 225       9.663  -0.763 -10.140  1.00  0.00      AP1  C
ATOM    973  CD2 TRP A 225       9.631   0.487  -9.523  1.00  0.00      AP1  C
ATOM    974  CE3 TRP A 225       8.452   1.098  -9.206  1.00  0.00      AP1  C
ATOM    975  HE3 TRP A 225       8.422   2.072  -8.737  1.00  0.00      AP1  H
ATOM    976  CZ3 TRP A 225       7.291   0.426  -9.515  1.00  0.00      AP1  C
ATOM    977  HZ3 TRP A 225       6.337   0.876  -9.277  1.00  0.00      AP1  H
ATOM    978  CZ2 TRP A 225       8.509  -1.424 -10.452  1.00  0.00      AP1  C
ATOM    979  HZ2 TRP A 225       8.506  -2.390 -10.932  1.00  0.00      AP1  H
ATOM    980  CH2 TRP A 225       7.319  -0.810 -10.127  1.00  0.00      AP1  C
ATOM    981  HH2 TRP A 225       6.390  -1.311 -10.360  1.00  0.00      AP1  H
ATOM    982  C   TRP A 225      12.500   1.263  -6.730  1.00  0.00      AP1  C
ATOM    983  O   TRP A 225      13.699   1.506  -6.870  1.00  0.00      AP1  O
ATOM    984  N   ASN A 226      12.040   0.112  -6.187  1.00  0.00      AP1  N
ATOM    985  HN  ASN A 226      11.057  -0.036  -6.090  1.00  0.00      AP1  H
ATOM    986  CA  ASN A 226      12.857  -0.975  -5.711  1.00  0.00      AP1  C
ATOM    987  HA  ASN A 226      12.178  -1.722  -5.314  1.00  0.00      AP1  H
ATOM    988  CB  ASN A 226      13.772  -1.557  -6.808  1.00  0.00      AP1  C
ATOM    989  HB1 ASN A 226      13.161  -1.687  -7.728  1.00  0.00      AP1  H
ATOM    990  HB2 ASN A 226      14.587  -0.845  -7.048  1.00  0.00      AP1  H
ATOM    991  CG  ASN A 226      14.299  -2.908  -6.339  1.00  0.00      AP1  C
ATOM    992  OD1 ASN A 226      14.028  -3.345  -5.221  1.00  0.00      AP1  O
ATOM    993  ND2 ASN A 226      15.083  -3.590  -7.217  1.00  0.00      AP1  N
ATOM    994 HD21 ASN A 226      15.426  -4.480  -6.929  1.00  0.00      AP1  H
ATOM    995 HD22 ASN A 226      15.269  -3.210  -8.118  1.00  0.00      AP1  H
ATOM    996  C   ASN A 226      13.718  -0.497  -4.579  1.00  0.00      AP1  C
ATOM    997  O   ASN A 226      14.779  -1.066  -4.316  1.00  0.00      AP1  O
ATOM    998  N   LYS A 227      13.342   0.644  -3.967  1.00  0.00      AP1  N
ATOM    999  HN  LYS A 227      12.559   1.184  -4.273  1.00  0.00      AP1  H
ATOM   1000  CA  LYS A 227      14.040   1.172  -2.825  1.00  0.00      AP1  C
ATOM   1001  HA  LYS A 227      15.069   0.856  -2.945  1.00  0.00      AP1  H
ATOM   1002  CB  LYS A 227      13.964   2.705  -2.791  1.00  0.00      AP1  C
ATOM   1003  HB1 LYS A 227      14.038   3.060  -3.845  1.00  0.00      AP1  H
ATOM   1004  HB2 LYS A 227      12.957   3.010  -2.428  1.00  0.00      AP1  H
ATOM   1005  CG  LYS A 227      15.073   3.337  -1.956  1.00  0.00      AP1  C
ATOM   1006  HG1 LYS A 227      14.899   4.435  -1.890  1.00  0.00      AP1  H
ATOM   1007  HG2 LYS A 227      15.023   2.930  -0.920  1.00  0.00      AP1  H
ATOM   1008  CD  LYS A 227      16.463   3.096  -2.546  1.00  0.00      AP1  C
ATOM   1009  HD1 LYS A 227      17.223   3.378  -1.782  1.00  0.00      AP1  H
ATOM   1010  HD2 LYS A 227      16.573   2.004  -2.739  1.00  0.00      AP1  H
ATOM   1011  CE  LYS A 227      16.735   3.862  -3.841  1.00  0.00      AP1  C
ATOM   1012  HE1 LYS A 227      16.023   3.548  -4.637  1.00  0.00      AP1  H
ATOM   1013  HE2 LYS A 227      16.621   4.957  -3.679  1.00  0.00      AP1  H
ATOM   1014  NZ  LYS A 227      18.114   3.592  -4.306  1.00  0.00      AP1  N
ATOM   1015  HZ1 LYS A 227      18.301   4.111  -5.188  1.00  0.00      AP1  H
ATOM   1016  HZ2 LYS A 227      18.792   3.894  -3.577  1.00  0.00      AP1  H
ATOM   1017  HZ3 LYS A 227      18.228   2.572  -4.476  1.00  0.00      AP1  H
ATOM   1018  C   LYS A 227      13.560   0.650  -1.487  1.00  0.00      AP1  C
ATOM   1019  O   LYS A 227      14.348   0.170  -0.672  1.00  0.00      AP1  O
ATOM   1020  N   GLY A 228      12.229   0.721  -1.244  1.00  0.00      AP1  N
ATOM   1021  HN  GLY A 228      11.580   0.982  -1.957  1.00  0.00      AP1  H
ATOM   1022  CA  GLY A 228      11.654   0.429   0.047  1.00  0.00      AP1  C
ATOM   1023  HA1 GLY A 228      10.846   1.128   0.215  1.00  0.00      AP1  H
ATOM   1024  HA2 GLY A 228      12.444   0.477   0.785  1.00  0.00      AP1  H
ATOM   1025  C   GLY A 228      11.083  -0.954   0.071  1.00  0.00      AP1  C
ATOM   1026  O   GLY A 228      11.493  -1.828  -0.687  1.00  0.00      AP1  O
ATOM   1027  N   ILE A 229      10.131  -1.177   1.006  1.00  0.00      AP1  N
ATOM   1028  HN  ILE A 229       9.846  -0.460   1.639  1.00  0.00      AP1  H
ATOM   1029  CA  ILE A 229       9.446  -2.429   1.186  1.00  0.00      AP1  C
ATOM   1030  HA  ILE A 229      10.205  -3.201   1.192  1.00  0.00      AP1  H
ATOM   1031  CB  ILE A 229       8.595  -2.460   2.426  1.00  0.00      AP1  C
ATOM   1032  HB  ILE A 229       8.084  -3.455   2.390  1.00  0.00      AP1  H
ATOM   1033  CG2 ILE A 229       9.520  -2.321   3.645  1.00  0.00      AP1  C
ATOM   1034 HG21 ILE A 229       8.956  -2.495   4.585  1.00  0.00      AP1  H
ATOM   1035 HG22 ILE A 229      10.343  -3.065   3.604  1.00  0.00      AP1  H
ATOM   1036 HG23 ILE A 229       9.967  -1.305   3.691  1.00  0.00      AP1  H
ATOM   1037  CG1 ILE A 229       7.491  -1.393   2.355  1.00  0.00      AP1  C
ATOM   1038 HG11 ILE A 229       7.941  -0.379   2.443  1.00  0.00      AP1  H
ATOM   1039 HG12 ILE A 229       6.999  -1.449   1.357  1.00  0.00      AP1  H
ATOM   1040  CD  ILE A 229       6.414  -1.555   3.426  1.00  0.00      AP1  C
ATOM   1041  HD1 ILE A 229       5.616  -0.793   3.289  1.00  0.00      AP1  H
ATOM   1042  HD2 ILE A 229       5.948  -2.562   3.364  1.00  0.00      AP1  H
ATOM   1043  HD3 ILE A 229       6.841  -1.426   4.443  1.00  0.00      AP1  H
ATOM   1044  C   ILE A 229       8.551  -2.708   0.012  1.00  0.00      AP1  C
ATOM   1045  O   ILE A 229       8.428  -3.851  -0.424  1.00  0.00      AP1  O
ATOM   1046  N   VAL A 230       7.854  -1.664  -0.483  1.00  0.00      AP1  N
ATOM   1047  HN  VAL A 230       7.938  -0.749  -0.097  1.00  0.00      AP1  H
ATOM   1048  CA  VAL A 230       6.941  -1.761  -1.591  1.00  0.00      AP1  C
ATOM   1049  HA  VAL A 230       6.311  -2.628  -1.436  1.00  0.00      AP1  H
ATOM   1050  CB  VAL A 230       6.115  -0.520  -1.783  1.00  0.00      AP1  C
ATOM   1051  HB  VAL A 230       5.381  -0.727  -2.600  1.00  0.00      AP1  H
ATOM   1052  CG1 VAL A 230       5.379  -0.223  -0.468  1.00  0.00      AP1  C
ATOM   1053 HG11 VAL A 230       4.787   0.713  -0.561  1.00  0.00      AP1  H
ATOM   1054 HG12 VAL A 230       4.673  -1.036  -0.201  1.00  0.00      AP1  H
ATOM   1055 HG13 VAL A 230       6.102  -0.091   0.365  1.00  0.00      AP1  H
ATOM   1056  CG2 VAL A 230       7.008   0.625  -2.284  1.00  0.00      AP1  C
ATOM   1057 HG21 VAL A 230       6.421   1.562  -2.394  1.00  0.00      AP1  H
ATOM   1058 HG22 VAL A 230       7.838   0.814  -1.570  1.00  0.00      AP1  H
ATOM   1059 HG23 VAL A 230       7.448   0.387  -3.275  1.00  0.00      AP1  H
ATOM   1060  C   VAL A 230       7.715  -1.988  -2.854  1.00  0.00      AP1  C
ATOM   1061  O   VAL A 230       7.203  -2.551  -3.821  1.00  0.00      AP1  O
ATOM   1062  N   GLY A 231       8.969  -1.502  -2.886  1.00  0.00      AP1  N
ATOM   1063  HN  GLY A 231       9.368  -1.061  -2.083  1.00  0.00      AP1  H
ATOM   1064  CA  GLY A 231       9.820  -1.572  -4.044  1.00  0.00      AP1  C
ATOM   1065  HA1 GLY A 231      10.756  -1.096  -3.787  1.00  0.00      AP1  H
ATOM   1066  HA2 GLY A 231       9.295  -1.105  -4.867  1.00  0.00      AP1  H
ATOM   1067  C   GLY A 231      10.111  -2.992  -4.428  1.00  0.00      AP1  C
ATOM   1068  O   GLY A 231      10.276  -3.279  -5.613  1.00  0.00      AP1  O
ATOM   1069  N   HSD A 232      10.267  -3.901  -3.443  1.00  0.00      AP1  N
ATOM   1070  HN  HSD A 232      10.187  -3.699  -2.468  1.00  0.00      AP1  H
ATOM   1071  CA  HSD A 232      10.570  -5.269  -3.762  1.00  0.00      AP1  C
ATOM   1072  HA  HSD A 232      11.385  -5.282  -4.475  1.00  0.00      AP1  H
ATOM   1073  CB  HSD A 232      10.949  -6.123  -2.538  1.00  0.00      AP1  C
ATOM   1074  HB1 HSD A 232      11.700  -5.572  -1.931  1.00  0.00      AP1  H
ATOM   1075  HB2 HSD A 232      10.055  -6.264  -1.892  1.00  0.00      AP1  H
ATOM   1076  ND1 HSD A 232      12.808  -7.640  -3.359  1.00  0.00      AP1  N
ATOM   1077  HD1 HSD A 232      13.532  -6.949  -3.367  1.00  0.00      AP1  H
ATOM   1078  CG  HSD A 232      11.510  -7.455  -2.938  1.00  0.00      AP1  C
ATOM   1079  CE1 HSD A 232      12.942  -8.959  -3.644  1.00  0.00      AP1  C
ATOM   1080  HE1 HSD A 232      13.871  -9.415  -3.998  1.00  0.00      AP1  H
ATOM   1081  NE2 HSD A 232      11.824  -9.632  -3.438  1.00  0.00      AP1  N
ATOM   1082  CD2 HSD A 232      10.922  -8.682  -2.991  1.00  0.00      AP1  C
ATOM   1083  HD2 HSD A 232       9.900  -8.969  -2.772  1.00  0.00      AP1  H
ATOM   1084  C   HSD A 232       9.385  -5.901  -4.427  1.00  0.00      AP1  C
ATOM   1085  O   HSD A 232       9.528  -6.656  -5.388  1.00  0.00      AP1  O
ATOM   1086  N   VAL A 233       8.181  -5.624  -3.897  1.00  0.00      AP1  N
ATOM   1087  HN  VAL A 233       8.087  -5.015  -3.113  1.00  0.00      AP1  H
ATOM   1088  CA  VAL A 233       6.942  -6.157  -4.386  1.00  0.00      AP1  C
ATOM   1089  HA  VAL A 233       7.055  -7.226  -4.519  1.00  0.00      AP1  H
ATOM   1090  CB  VAL A 233       5.806  -5.743  -3.506  1.00  0.00      AP1  C
ATOM   1091  HB  VAL A 233       5.755  -4.626  -3.523  1.00  0.00      AP1  H
ATOM   1092  CG1 VAL A 233       4.519  -6.341  -4.074  1.00  0.00      AP1  C
ATOM   1093 HG11 VAL A 233       3.655  -6.086  -3.423  1.00  0.00      AP1  H
ATOM   1094 HG12 VAL A 233       4.296  -5.947  -5.087  1.00  0.00      AP1  H
ATOM   1095 HG13 VAL A 233       4.592  -7.448  -4.131  1.00  0.00      AP1  H
ATOM   1096  CG2 VAL A 233       6.130  -6.113  -2.054  1.00  0.00      AP1  C
ATOM   1097 HG21 VAL A 233       5.284  -5.852  -1.384  1.00  0.00      AP1  H
ATOM   1098 HG22 VAL A 233       6.324  -7.204  -1.963  1.00  0.00      AP1  H
ATOM   1099 HG23 VAL A 233       7.026  -5.568  -1.691  1.00  0.00      AP1  H
ATOM   1100  C   VAL A 233       6.666  -5.562  -5.735  1.00  0.00      AP1  C
ATOM   1101  O   VAL A 233       6.108  -6.213  -6.618  1.00  0.00      AP1  O
ATOM   1102  N   ALA A 234       7.014  -4.271  -5.891  1.00  0.00      AP1  N
ATOM   1103  HN  ALA A 234       7.458  -3.766  -5.151  1.00  0.00      AP1  H
ATOM   1104  CA  ALA A 234       6.787  -3.527  -7.095  1.00  0.00      AP1  C
ATOM   1105  HA  ALA A 234       5.746  -3.578  -7.393  1.00  0.00      AP1  H
ATOM   1106  CB  ALA A 234       7.191  -2.049  -6.958  1.00  0.00      AP1  C
ATOM   1107  HB1 ALA A 234       6.584  -1.569  -6.161  1.00  0.00      AP1  H
ATOM   1108  HB2 ALA A 234       8.263  -1.952  -6.677  1.00  0.00      AP1  H
ATOM   1109  HB3 ALA A 234       7.021  -1.489  -7.903  1.00  0.00      AP1  H
ATOM   1110  C   ALA A 234       7.580  -4.115  -8.224  1.00  0.00      AP1  C
ATOM   1111  O   ALA A 234       7.141  -4.084  -9.373  1.00  0.00      AP1  O
ATOM   1112  N   ALA A 235       8.815  -4.579  -7.951  1.00  0.00      AP1  N
ATOM   1113  HN  ALA A 235       9.243  -4.567  -7.048  1.00  0.00      AP1  H
ATOM   1114  CA  ALA A 235       9.614  -5.143  -9.005  1.00  0.00      AP1  C
ATOM   1115  HA  ALA A 235       9.639  -4.475  -9.858  1.00  0.00      AP1  H
ATOM   1116  CB  ALA A 235      11.058  -5.429  -8.559  1.00  0.00      AP1  C
ATOM   1117  HB1 ALA A 235      11.540  -4.484  -8.230  1.00  0.00      AP1  H
ATOM   1118  HB2 ALA A 235      11.079  -6.139  -7.704  1.00  0.00      AP1  H
ATOM   1119  HB3 ALA A 235      11.665  -5.854  -9.387  1.00  0.00      AP1  H
ATOM   1120  C   ALA A 235       9.038  -6.449  -9.503  1.00  0.00      AP1  C
ATOM   1121  O   ALA A 235       8.860  -6.621 -10.708  1.00  0.00      AP1  O
ATOM   1122  N   LEU A 236       8.776  -7.408  -8.579  1.00  0.00      AP1  N
ATOM   1123  HN  LEU A 236       8.923  -7.222  -7.610  1.00  0.00      AP1  H
ATOM   1124  CA  LEU A 236       8.281  -8.740  -8.861  1.00  0.00      AP1  C
ATOM   1125  HA  LEU A 236       8.834  -9.079  -9.727  1.00  0.00      AP1  H
ATOM   1126  CB  LEU A 236       8.465  -9.682  -7.657  1.00  0.00      AP1  C
ATOM   1127  HB1 LEU A 236       7.899  -9.240  -6.804  1.00  0.00      AP1  H
ATOM   1128  HB2 LEU A 236       7.974 -10.655  -7.881  1.00  0.00      AP1  H
ATOM   1129  CG  LEU A 236       9.936  -9.884  -7.242  1.00  0.00      AP1  C
ATOM   1130  HG  LEU A 236      10.275  -8.866  -6.930  1.00  0.00      AP1  H
ATOM   1131  CD1 LEU A 236      10.060 -10.832  -6.035  1.00  0.00      AP1  C
ATOM   1132 HD11 LEU A 236      11.128 -11.003  -5.781  1.00  0.00      AP1  H
ATOM   1133 HD12 LEU A 236       9.555 -10.400  -5.145  1.00  0.00      AP1  H
ATOM   1134 HD13 LEU A 236       9.595 -11.816  -6.259  1.00  0.00      AP1  H
ATOM   1135  CD2 LEU A 236      10.793 -10.324  -8.438  1.00  0.00      AP1  C
ATOM   1136 HD21 LEU A 236      11.853 -10.448  -8.128  1.00  0.00      AP1  H
ATOM   1137 HD22 LEU A 236      10.449 -11.292  -8.854  1.00  0.00      AP1  H
ATOM   1138 HD23 LEU A 236      10.754  -9.562  -9.246  1.00  0.00      AP1  H
ATOM   1139  C   LEU A 236       6.818  -8.777  -9.213  1.00  0.00      AP1  C
ATOM   1140  O   LEU A 236       6.431  -9.318 -10.250  1.00  0.00      AP1  O
ATOM   1141  N   GLY A 237       5.968  -8.145  -8.373  1.00  0.00      AP1  N
ATOM   1142  HN  GLY A 237       6.284  -7.634  -7.575  1.00  0.00      AP1  H
ATOM   1143  CA  GLY A 237       4.543  -8.167  -8.574  1.00  0.00      AP1  C
ATOM   1144  HA1 GLY A 237       4.378  -8.282  -9.637  1.00  0.00      AP1  H
ATOM   1145  HA2 GLY A 237       4.149  -7.248  -8.160  1.00  0.00      AP1  H
ATOM   1146  C   GLY A 237       3.868  -9.325  -7.867  1.00  0.00      AP1  C
ATOM   1147  O   GLY A 237       3.052 -10.014  -8.477  1.00  0.00      AP1  O
ATOM   1148  N   GLU A 238       4.194  -9.600  -6.578  1.00  0.00      AP1  N
ATOM   1149  HN  GLU A 238       4.887  -9.129  -6.039  1.00  0.00      AP1  H
ATOM   1150  CA  GLU A 238       3.513 -10.660  -5.864  1.00  0.00      AP1  C
ATOM   1151  HA  GLU A 238       2.544 -10.816  -6.322  1.00  0.00      AP1  H
ATOM   1152  CB  GLU A 238       4.272 -11.996  -5.904  1.00  0.00      AP1  C
ATOM   1153  HB1 GLU A 238       3.725 -12.726  -5.263  1.00  0.00      AP1  H
ATOM   1154  HB2 GLU A 238       4.245 -12.415  -6.935  1.00  0.00      AP1  H
ATOM   1155  CG  GLU A 238       5.717 -11.902  -5.422  1.00  0.00      AP1  C
ATOM   1156  HG1 GLU A 238       6.273 -11.192  -6.060  1.00  0.00      AP1  H
ATOM   1157  HG2 GLU A 238       5.763 -11.559  -4.369  1.00  0.00      AP1  H
ATOM   1158  CD  GLU A 238       6.339 -13.283  -5.586  1.00  0.00      AP1  C
ATOM   1159  OE1 GLU A 238       5.940 -14.215  -4.837  1.00  0.00      AP1  O
ATOM   1160  OE2 GLU A 238       7.222 -13.421  -6.473  1.00  0.00      AP1  O
ATOM   1161  C   GLU A 238       3.270 -10.254  -4.425  1.00  0.00      AP1  C
ATOM   1162  O   GLU A 238       3.927  -9.350  -3.913  1.00  0.00      AP1  O
ATOM   1163  N   PRO A 239       2.300 -10.870  -3.765  1.00  0.00      AP1  N
ATOM   1164  CD  PRO A 239       1.102 -11.307  -4.468  1.00  0.00      AP1  C
ATOM   1165  HD1 PRO A 239       1.186 -12.373  -4.780  1.00  0.00      AP1  H
ATOM   1166  HD2 PRO A 239       0.914 -10.680  -5.370  1.00  0.00      AP1  H
ATOM   1167  CA  PRO A 239       2.016 -10.534  -2.387  1.00  0.00      AP1  C
ATOM   1168  HA  PRO A 239       1.886  -9.463  -2.285  1.00  0.00      AP1  H
ATOM   1169  CB  PRO A 239       0.636 -11.113  -2.084  1.00  0.00      AP1  C
ATOM   1170  HB1 PRO A 239       0.044 -10.468  -1.397  1.00  0.00      AP1  H
ATOM   1171  HB2 PRO A 239       0.686 -12.150  -1.682  1.00  0.00      AP1  H
ATOM   1172  CG  PRO A 239      -0.051 -11.142  -3.462  1.00  0.00      AP1  C
ATOM   1173  HG1 PRO A 239      -0.633 -10.213  -3.621  1.00  0.00      AP1  H
ATOM   1174  HG2 PRO A 239      -0.750 -12.004  -3.561  1.00  0.00      AP1  H
ATOM   1175  C   PRO A 239       3.097 -10.988  -1.450  1.00  0.00      AP1  C
ATOM   1176  O   PRO A 239       3.389 -12.183  -1.415  1.00  0.00      AP1  O
ATOM   1177  N   LEU A 240       3.646 -10.065  -0.631  1.00  0.00      AP1  N
ATOM   1178  HN  LEU A 240       3.343  -9.115  -0.587  1.00  0.00      AP1  H
ATOM   1179  CA  LEU A 240       4.730 -10.381   0.259  1.00  0.00      AP1  C
ATOM   1180  HA  LEU A 240       4.786 -11.458   0.355  1.00  0.00      AP1  H
ATOM   1181  CB  LEU A 240       6.054  -9.740  -0.198  1.00  0.00      AP1  C
ATOM   1182  HB1 LEU A 240       6.220 -10.046  -1.257  1.00  0.00      AP1  H
ATOM   1183  HB2 LEU A 240       5.934  -8.634  -0.213  1.00  0.00      AP1  H
ATOM   1184  CG  LEU A 240       7.288 -10.137   0.630  1.00  0.00      AP1  C
ATOM   1185  HG  LEU A 240       6.983  -9.978   1.693  1.00  0.00      AP1  H
ATOM   1186  CD1 LEU A 240       7.635 -11.623   0.436  1.00  0.00      AP1  C
ATOM   1187 HD11 LEU A 240       8.555 -11.885   1.001  1.00  0.00      AP1  H
ATOM   1188 HD12 LEU A 240       6.807 -12.269   0.799  1.00  0.00      AP1  H
ATOM   1189 HD13 LEU A 240       7.811 -11.848  -0.637  1.00  0.00      AP1  H
ATOM   1190  CD2 LEU A 240       8.474  -9.207   0.331  1.00  0.00      AP1  C
ATOM   1191 HD21 LEU A 240       9.353  -9.492   0.949  1.00  0.00      AP1  H
ATOM   1192 HD22 LEU A 240       8.779  -9.261  -0.734  1.00  0.00      AP1  H
ATOM   1193 HD23 LEU A 240       8.211  -8.153   0.567  1.00  0.00      AP1  H
ATOM   1194  C   LEU A 240       4.391  -9.822   1.612  1.00  0.00      AP1  C
ATOM   1195  O   LEU A 240       3.565  -8.919   1.724  1.00  0.00      AP1  O
ATOM   1196  N   ASN A 241       5.025 -10.351   2.685  1.00  0.00      AP1  N
ATOM   1197  HN  ASN A 241       5.723 -11.064   2.629  1.00  0.00      AP1  H
ATOM   1198  CA  ASN A 241       4.729  -9.909   4.025  1.00  0.00      AP1  C
ATOM   1199  HA  ASN A 241       3.946  -9.163   3.940  1.00  0.00      AP1  H
ATOM   1200  CB  ASN A 241       4.374 -11.069   4.971  1.00  0.00      AP1  C
ATOM   1201  HB1 ASN A 241       5.219 -11.792   4.955  1.00  0.00      AP1  H
ATOM   1202  HB2 ASN A 241       4.271 -10.700   6.012  1.00  0.00      AP1  H
ATOM   1203  CG  ASN A 241       3.105 -11.739   4.461  1.00  0.00      AP1  C
ATOM   1204  OD1 ASN A 241       3.125 -12.488   3.484  1.00  0.00      AP1  O
ATOM   1205  ND2 ASN A 241       1.964 -11.479   5.151  1.00  0.00      AP1  N
ATOM   1206 HD21 ASN A 241       1.128 -11.920   4.836  1.00  0.00      AP1  H
ATOM   1207 HD22 ASN A 241       1.990 -10.893   5.955  1.00  0.00      AP1  H
ATOM   1208  C   ASN A 241       5.939  -9.235   4.608  1.00  0.00      AP1  C
ATOM   1209  O   ASN A 241       7.071  -9.639   4.344  1.00  0.00      AP1  O
ATOM   1210  N   ILE A 242       5.725  -8.167   5.414  1.00  0.00      AP1  N
ATOM   1211  HN  ILE A 242       4.823  -7.801   5.632  1.00  0.00      AP1  H
ATOM   1212  CA  ILE A 242       6.816  -7.459   6.035  1.00  0.00      AP1  C
ATOM   1213  HA  ILE A 242       7.719  -8.024   5.842  1.00  0.00      AP1  H
ATOM   1214  CB  ILE A 242       6.925  -6.020   5.603  1.00  0.00      AP1  C
ATOM   1215  HB  ILE A 242       5.896  -5.604   5.753  1.00  0.00      AP1  H
ATOM   1216  CG2 ILE A 242       7.997  -5.340   6.471  1.00  0.00      AP1  C
ATOM   1217 HG21 ILE A 242       8.003  -4.244   6.297  1.00  0.00      AP1  H
ATOM   1218 HG22 ILE A 242       7.798  -5.508   7.550  1.00  0.00      AP1  H
ATOM   1219 HG23 ILE A 242       9.008  -5.734   6.235  1.00  0.00      AP1  H
ATOM   1220  CG1 ILE A 242       7.226  -5.930   4.099  1.00  0.00      AP1  C
ATOM   1221 HG11 ILE A 242       6.404  -6.408   3.521  1.00  0.00      AP1  H
ATOM   1222 HG12 ILE A 242       7.257  -4.857   3.801  1.00  0.00      AP1  H
ATOM   1223  CD  ILE A 242       8.554  -6.574   3.706  1.00  0.00      AP1  C
ATOM   1224  HD1 ILE A 242       8.747  -6.429   2.621  1.00  0.00      AP1  H
ATOM   1225  HD2 ILE A 242       9.394  -6.117   4.273  1.00  0.00      AP1  H
ATOM   1226  HD3 ILE A 242       8.543  -7.665   3.910  1.00  0.00      AP1  H
ATOM   1227  C   ILE A 242       6.612  -7.460   7.522  1.00  0.00      AP1  C
ATOM   1228  O   ILE A 242       5.553  -7.083   8.022  1.00  0.00      AP1  O
ATOM   1229  N   LYS A 243       7.638  -7.937   8.258  1.00  0.00      AP1  N
ATOM   1230  HN  LYS A 243       8.474  -8.276   7.828  1.00  0.00      AP1  H
ATOM   1231  CA  LYS A 243       7.622  -7.999   9.691  1.00  0.00      AP1  C
ATOM   1232  HA  LYS A 243       6.652  -8.381   9.985  1.00  0.00      AP1  H
ATOM   1233  CB  LYS A 243       8.728  -8.900  10.260  1.00  0.00      AP1  C
ATOM   1234  HB1 LYS A 243       8.796  -9.794   9.598  1.00  0.00      AP1  H
ATOM   1235  HB2 LYS A 243       9.705  -8.373  10.175  1.00  0.00      AP1  H
ATOM   1236  CG  LYS A 243       8.460  -9.346  11.697  1.00  0.00      AP1  C
ATOM   1237  HG1 LYS A 243       8.660  -8.494  12.386  1.00  0.00      AP1  H
ATOM   1238  HG2 LYS A 243       7.382  -9.610  11.800  1.00  0.00      AP1  H
ATOM   1239  CD  LYS A 243       9.323 -10.530  12.134  1.00  0.00      AP1  C
ATOM   1240  HD1 LYS A 243      10.375 -10.179  12.240  1.00  0.00      AP1  H
ATOM   1241  HD2 LYS A 243       8.978 -10.857  13.142  1.00  0.00      AP1  H
ATOM   1242  CE  LYS A 243       9.260 -11.708  11.161  1.00  0.00      AP1  C
ATOM   1243  HE1 LYS A 243       9.669 -11.416  10.168  1.00  0.00      AP1  H
ATOM   1244  HE2 LYS A 243       9.853 -12.566  11.547  1.00  0.00      AP1  H
ATOM   1245  NZ  LYS A 243       7.858 -12.141  10.986  1.00  0.00      AP1  N
ATOM   1246  HZ1 LYS A 243       7.813 -12.942  10.323  1.00  0.00      AP1  H
ATOM   1247  HZ2 LYS A 243       7.467 -12.431  11.905  1.00  0.00      AP1  H
ATOM   1248  HZ3 LYS A 243       7.297 -11.350  10.610  1.00  0.00      AP1  H
ATOM   1249  C   LYS A 243       7.764  -6.626  10.290  1.00  0.00      AP1  C
ATOM   1250  O   LYS A 243       7.183  -6.364  11.339  1.00  0.00      AP1  O
ATOM   1251  N   ASP A 244       8.578  -5.730   9.677  1.00  0.00      AP1  N
ATOM   1252  HN  ASP A 244       9.098  -5.891   8.842  1.00  0.00      AP1  H
ATOM   1253  CA  ASP A 244       8.768  -4.400  10.212  1.00  0.00      AP1  C
ATOM   1254  HA  ASP A 244       7.787  -3.969  10.375  1.00  0.00      AP1  H
ATOM   1255  CB  ASP A 244       9.604  -4.417  11.505  1.00  0.00      AP1  C
ATOM   1256  HB1 ASP A 244       9.860  -3.376  11.788  1.00  0.00      AP1  H
ATOM   1257  HB2 ASP A 244       9.029  -4.873  12.336  1.00  0.00      AP1  H
ATOM   1258  CG  ASP A 244      10.882  -5.203  11.232  1.00  0.00      AP1  C
ATOM   1259  OD1 ASP A 244      10.763  -6.432  10.981  1.00  0.00      AP1  O
ATOM   1260  OD2 ASP A 244      11.987  -4.602  11.286  1.00  0.00      AP1  O
ATOM   1261  C   ASP A 244       9.463  -3.530   9.189  1.00  0.00      AP1  C
ATOM   1262  O   ASP A 244      10.668  -3.647   8.985  1.00  0.00      AP1  O
ATOM   1263  N   ALA A 245       8.708  -2.648   8.493  1.00  0.00      AP1  N
ATOM   1264  HN  ALA A 245       7.727  -2.543   8.656  1.00  0.00      AP1  H
ATOM   1265  CA  ALA A 245       9.260  -1.796   7.467  1.00  0.00      AP1  C
ATOM   1266  HA  ALA A 245       9.849  -2.398   6.785  1.00  0.00      AP1  H
ATOM   1267  CB  ALA A 245       8.169  -1.094   6.640  1.00  0.00      AP1  C
ATOM   1268  HB1 ALA A 245       7.492  -1.854   6.194  1.00  0.00      AP1  H
ATOM   1269  HB2 ALA A 245       7.555  -0.422   7.278  1.00  0.00      AP1  H
ATOM   1270  HB3 ALA A 245       8.605  -0.495   5.812  1.00  0.00      AP1  H
ATOM   1271  C   ALA A 245      10.179  -0.717   7.984  1.00  0.00      AP1  C
ATOM   1272  O   ALA A 245      11.317  -0.599   7.534  1.00  0.00      AP1  O
ATOM   1273  N   TYR A 246       9.737   0.066   8.989  1.00  0.00      AP1  N
ATOM   1274  HN  TYR A 246       8.870  -0.088   9.461  1.00  0.00      AP1  H
ATOM   1275  CA  TYR A 246      10.488   1.201   9.469  1.00  0.00      AP1  C
ATOM   1276  HA  TYR A 246      10.731   1.811   8.608  1.00  0.00      AP1  H
ATOM   1277  CB  TYR A 246       9.747   2.048  10.520  1.00  0.00      AP1  C
ATOM   1278  HB1 TYR A 246       9.309   1.374  11.288  1.00  0.00      AP1  H
ATOM   1279  HB2 TYR A 246      10.452   2.729  11.044  1.00  0.00      AP1  H
ATOM   1280  CG  TYR A 246       8.659   2.779   9.807  1.00  0.00      AP1  C
ATOM   1281  CD1 TYR A 246       8.941   3.936   9.117  1.00  0.00      AP1  C
ATOM   1282  HD1 TYR A 246       9.950   4.324   9.108  1.00  0.00      AP1  H
ATOM   1283  CE1 TYR A 246       7.949   4.620   8.454  1.00  0.00      AP1  C
ATOM   1284  HE1 TYR A 246       8.173   5.532   7.920  1.00  0.00      AP1  H
ATOM   1285  CZ  TYR A 246       6.659   4.146   8.475  1.00  0.00      AP1  C
ATOM   1286  OH  TYR A 246       5.635   4.839   7.796  1.00  0.00      AP1  O
ATOM   1287  HH  TYR A 246       4.835   4.315   7.870  1.00  0.00      AP1  H
ATOM   1288  CD2 TYR A 246       7.365   2.314   9.827  1.00  0.00      AP1  C
ATOM   1289  HD2 TYR A 246       7.118   1.429  10.397  1.00  0.00      AP1  H
ATOM   1290  CE2 TYR A 246       6.368   2.994   9.166  1.00  0.00      AP1  C
ATOM   1291  HE2 TYR A 246       5.352   2.631   9.210  1.00  0.00      AP1  H
ATOM   1292  C   TYR A 246      11.779   0.738  10.059  1.00  0.00      AP1  C
ATOM   1293  O   TYR A 246      12.760   1.479  10.078  1.00  0.00      AP1  O
ATOM   1294  N   GLU A 247      11.757  -0.451  10.678  1.00  0.00      AP1  N
ATOM   1295  HN  GLU A 247      10.916  -0.980  10.743  1.00  0.00      AP1  H
ATOM   1296  CA  GLU A 247      12.890  -1.079  11.294  1.00  0.00      AP1  C
ATOM   1297  HA  GLU A 247      13.451  -0.298  11.792  1.00  0.00      AP1  H
ATOM   1298  CB  GLU A 247      12.480  -2.120  12.344  1.00  0.00      AP1  C
ATOM   1299  HB1 GLU A 247      11.880  -2.909  11.835  1.00  0.00      AP1  H
ATOM   1300  HB2 GLU A 247      13.385  -2.633  12.741  1.00  0.00      AP1  H
ATOM   1301  CG  GLU A 247      11.661  -1.529  13.495  1.00  0.00      AP1  C
ATOM   1302  HG1 GLU A 247      10.786  -0.992  13.087  1.00  0.00      AP1  H
ATOM   1303  HG2 GLU A 247      11.312  -2.324  14.184  1.00  0.00      AP1  H
ATOM   1304  CD  GLU A 247      12.500  -0.509  14.255  1.00  0.00      AP1  C
ATOM   1305  OE1 GLU A 247      13.619  -0.175  13.783  1.00  0.00      AP1  O
ATOM   1306  OE2 GLU A 247      12.021  -0.046  15.324  1.00  0.00      AP1  O
ATOM   1307  C   GLU A 247      13.826  -1.748  10.313  1.00  0.00      AP1  C
ATOM   1308  O   GLU A 247      14.986  -1.964  10.654  1.00  0.00      AP1  O
ATOM   1309  N   ASP A 248      13.355  -2.152   9.108  1.00  0.00      AP1  N
ATOM   1310  HN  ASP A 248      12.444  -1.951   8.758  1.00  0.00      AP1  H
ATOM   1311  CA  ASP A 248      14.154  -2.938   8.187  1.00  0.00      AP1  C
ATOM   1312  HA  ASP A 248      14.618  -3.714   8.785  1.00  0.00      AP1  H
ATOM   1313  CB  ASP A 248      13.364  -3.558   7.027  1.00  0.00      AP1  C
ATOM   1314  HB1 ASP A 248      12.602  -2.834   6.676  1.00  0.00      AP1  H
ATOM   1315  HB2 ASP A 248      14.037  -3.795   6.179  1.00  0.00      AP1  H
ATOM   1316  CG  ASP A 248      12.670  -4.812   7.517  1.00  0.00      AP1  C
ATOM   1317  OD1 ASP A 248      12.741  -5.106   8.739  1.00  0.00      AP1  O
ATOM   1318  OD2 ASP A 248      12.063  -5.505   6.658  1.00  0.00      AP1  O
ATOM   1319  C   ASP A 248      15.266  -2.167   7.540  1.00  0.00      AP1  C
ATOM   1320  O   ASP A 248      15.289  -0.939   7.480  1.00  0.00      AP1  O
ATOM   1321  N   PRO A 249      16.220  -2.946   7.074  1.00  0.00      AP1  N
ATOM   1322  CD  PRO A 249      16.410  -4.299   7.567  1.00  0.00      AP1  C
ATOM   1323  HD1 PRO A 249      15.486  -4.912   7.459  1.00  0.00      AP1  H
ATOM   1324  HD2 PRO A 249      16.728  -4.310   8.635  1.00  0.00      AP1  H
ATOM   1325  CA  PRO A 249      17.378  -2.460   6.373  1.00  0.00      AP1  C
ATOM   1326  HA  PRO A 249      17.881  -1.709   6.971  1.00  0.00      AP1  H
ATOM   1327  CB  PRO A 249      18.364  -3.631   6.315  1.00  0.00      AP1  C
ATOM   1328  HB1 PRO A 249      19.188  -3.518   7.055  1.00  0.00      AP1  H
ATOM   1329  HB2 PRO A 249      18.787  -3.768   5.295  1.00  0.00      AP1  H
ATOM   1330  CG  PRO A 249      17.527  -4.870   6.681  1.00  0.00      AP1  C
ATOM   1331  HG1 PRO A 249      18.147  -5.626   7.201  1.00  0.00      AP1  H
ATOM   1332  HG2 PRO A 249      17.073  -5.357   5.787  1.00  0.00      AP1  H
ATOM   1333  C   PRO A 249      17.048  -1.879   5.033  1.00  0.00      AP1  C
ATOM   1334  O   PRO A 249      17.813  -1.037   4.561  1.00  0.00      AP1  O
ATOM   1335  N   ARG A 250      15.957  -2.319   4.375  1.00  0.00      AP1  N
ATOM   1336  HN  ARG A 250      15.335  -3.034   4.686  1.00  0.00      AP1  H
ATOM   1337  CA  ARG A 250      15.656  -1.708   3.111  1.00  0.00      AP1  C
ATOM   1338  HA  ARG A 250      16.379  -0.929   2.900  1.00  0.00      AP1  H
ATOM   1339  CB  ARG A 250      15.570  -2.703   1.940  1.00  0.00      AP1  C
ATOM   1340  HB1 ARG A 250      14.802  -3.461   2.226  1.00  0.00      AP1  H
ATOM   1341  HB2 ARG A 250      15.169  -2.186   1.041  1.00  0.00      AP1  H
ATOM   1342  CG  ARG A 250      16.895  -3.413   1.648  1.00  0.00      AP1  C
ATOM   1343  HG1 ARG A 250      17.728  -2.708   1.861  1.00  0.00      AP1  H
ATOM   1344  HG2 ARG A 250      17.022  -4.253   2.369  1.00  0.00      AP1  H
ATOM   1345  CD  ARG A 250      16.979  -3.990   0.232  1.00  0.00      AP1  C
ATOM   1346  HD1 ARG A 250      16.851  -3.169  -0.511  1.00  0.00      AP1  H
ATOM   1347  HD2 ARG A 250      17.961  -4.486   0.050  1.00  0.00      AP1  H
ATOM   1348  NE  ARG A 250      15.903  -5.011   0.078  1.00  0.00      AP1  N
ATOM   1349  HE  ARG A 250      14.980  -4.638   0.226  1.00  0.00      AP1  H
ATOM   1350  CZ  ARG A 250      16.225  -6.300  -0.233  1.00  0.00      AP1  C
ATOM   1351  NH1 ARG A 250      17.535  -6.655  -0.364  1.00  0.00      AP1  N
ATOM   1352 HH11 ARG A 250      17.784  -7.580  -0.614  1.00  0.00      AP1  H
ATOM   1353 HH12 ARG A 250      18.203  -5.908  -0.330  1.00  0.00      AP1  H
ATOM   1354  NH2 ARG A 250      15.241  -7.227  -0.423  1.00  0.00      AP1  N
ATOM   1355 HH21 ARG A 250      15.479  -8.178  -0.562  1.00  0.00      AP1  H
ATOM   1356 HH22 ARG A 250      14.315  -6.948  -0.206  1.00  0.00      AP1  H
ATOM   1357  C   ARG A 250      14.324  -1.036   3.225  1.00  0.00      AP1  C
ATOM   1358  O   ARG A 250      13.298  -1.612   2.864  1.00  0.00      AP1  O
ATOM   1359  N   PHE A 251      14.315   0.229   3.698  1.00  0.00      AP1  N
ATOM   1360  HN  PHE A 251      15.126   0.747   3.964  1.00  0.00      AP1  H
ATOM   1361  CA  PHE A 251      13.078   0.939   3.854  1.00  0.00      AP1  C
ATOM   1362  HA  PHE A 251      12.393   0.595   3.089  1.00  0.00      AP1  H
ATOM   1363  CB  PHE A 251      12.512   0.901   5.286  1.00  0.00      AP1  C
ATOM   1364  HB1 PHE A 251      11.459   1.258   5.271  1.00  0.00      AP1  H
ATOM   1365  HB2 PHE A 251      12.500  -0.136   5.684  1.00  0.00      AP1  H
ATOM   1366  CG  PHE A 251      13.318   1.825   6.141  1.00  0.00      AP1  C
ATOM   1367  CD1 PHE A 251      14.613   1.530   6.489  1.00  0.00      AP1  C
ATOM   1368  HD1 PHE A 251      15.065   0.612   6.139  1.00  0.00      AP1  H
ATOM   1369  CE1 PHE A 251      15.345   2.382   7.283  1.00  0.00      AP1  C
ATOM   1370  HE1 PHE A 251      16.366   2.138   7.540  1.00  0.00      AP1  H
ATOM   1371  CZ  PHE A 251      14.783   3.547   7.746  1.00  0.00      AP1  C
ATOM   1372  HZ  PHE A 251      15.356   4.228   8.360  1.00  0.00      AP1  H
ATOM   1373  CD2 PHE A 251      12.761   2.991   6.619  1.00  0.00      AP1  C
ATOM   1374  HD2 PHE A 251      11.733   3.233   6.388  1.00  0.00      AP1  H
ATOM   1375  CE2 PHE A 251      13.485   3.849   7.414  1.00  0.00      AP1  C
ATOM   1376  HE2 PHE A 251      13.030   4.760   7.777  1.00  0.00      AP1  H
ATOM   1377  C   PHE A 251      13.368   2.382   3.568  1.00  0.00      AP1  C
ATOM   1378  O   PHE A 251      14.526   2.797   3.584  1.00  0.00      AP1  O
ATOM   1379  N   ASN A 252      12.314   3.186   3.292  1.00  0.00      AP1  N
ATOM   1380  HN  ASN A 252      11.366   2.874   3.241  1.00  0.00      AP1  H
ATOM   1381  CA  ASN A 252      12.493   4.592   3.045  1.00  0.00      AP1  C
ATOM   1382  HA  ASN A 252      13.551   4.747   2.864  1.00  0.00      AP1  H
ATOM   1383  CB  ASN A 252      11.624   5.164   1.909  1.00  0.00      AP1  C
ATOM   1384  HB1 ASN A 252      10.645   4.638   1.932  1.00  0.00      AP1  H
ATOM   1385  HB2 ASN A 252      11.426   6.242   2.080  1.00  0.00      AP1  H
ATOM   1386  CG  ASN A 252      12.314   4.910   0.577  1.00  0.00      AP1  C
ATOM   1387  OD1 ASN A 252      12.029   3.933  -0.115  1.00  0.00      AP1  O
ATOM   1388  ND2 ASN A 252      13.246   5.827   0.202  1.00  0.00      AP1  N
ATOM   1389 HD21 ASN A 252      13.702   5.685  -0.673  1.00  0.00      AP1  H
ATOM   1390 HD22 ASN A 252      13.428   6.617   0.779  1.00  0.00      AP1  H
ATOM   1391  C   ASN A 252      12.127   5.356   4.282  1.00  0.00      AP1  C
ATOM   1392  O   ASN A 252      11.006   5.270   4.780  1.00  0.00      AP1  O
ATOM   1393  N   ALA A 253      13.117   6.104   4.807  1.00  0.00      AP1  N
ATOM   1394  HN  ALA A 253      13.989   6.067   4.319  1.00  0.00      AP1  H
ATOM   1395  CA  ALA A 253      13.096   6.949   5.971  1.00  0.00      AP1  C
ATOM   1396  HA  ALA A 253      12.647   6.422   6.805  1.00  0.00      AP1  H
ATOM   1397  CB  ALA A 253      14.503   7.407   6.392  1.00  0.00      AP1  C
ATOM   1398  HB1 ALA A 253      15.135   6.519   6.608  1.00  0.00      AP1  H
ATOM   1399  HB2 ALA A 253      14.994   7.987   5.580  1.00  0.00      AP1  H
ATOM   1400  HB3 ALA A 253      14.472   8.037   7.307  1.00  0.00      AP1  H
ATOM   1401  C   ALA A 253      12.274   8.187   5.760  1.00  0.00      AP1  C
ATOM   1402  O   ALA A 253      11.787   8.776   6.720  1.00  0.00      AP1  O
ATOM   1403  N   GLU A 254      12.154   8.652   4.503  1.00  0.00      AP1  N
ATOM   1404  HN  GLU A 254      12.473   8.140   3.710  1.00  0.00      AP1  H
ATOM   1405  CA  GLU A 254      11.558   9.924   4.178  1.00  0.00      AP1  C
ATOM   1406  HA  GLU A 254      12.129  10.690   4.688  1.00  0.00      AP1  H
ATOM   1407  CB  GLU A 254      11.485  10.159   2.666  1.00  0.00      AP1  C
ATOM   1408  HB1 GLU A 254      10.821   9.380   2.225  1.00  0.00      AP1  H
ATOM   1409  HB2 GLU A 254      10.990  11.134   2.459  1.00  0.00      AP1  H
ATOM   1410  CG  GLU A 254      12.834  10.109   1.959  1.00  0.00      AP1  C
ATOM   1411  HG1 GLU A 254      13.489  10.905   2.357  1.00  0.00      AP1  H
ATOM   1412  HG2 GLU A 254      13.324   9.126   2.107  1.00  0.00      AP1  H
ATOM   1413  CD  GLU A 254      12.561  10.390   0.490  1.00  0.00      AP1  C
ATOM   1414  OE1 GLU A 254      11.401  10.772   0.180  1.00  0.00      AP1  O
ATOM   1415  OE2 GLU A 254      13.500  10.233  -0.335  1.00  0.00      AP1  O
ATOM   1416  C   GLU A 254      10.138  10.037   4.652  1.00  0.00      AP1  C
ATOM   1417  O   GLU A 254       9.736  11.091   5.139  1.00  0.00      AP1  O
ATOM   1418  N   VAL A 255       9.325   8.978   4.490  1.00  0.00      AP1  N
ATOM   1419  HN  VAL A 255       9.620   8.106   4.108  1.00  0.00      AP1  H
ATOM   1420  CA  VAL A 255       7.936   9.024   4.864  1.00  0.00      AP1  C
ATOM   1421  HA  VAL A 255       7.500   9.906   4.412  1.00  0.00      AP1  H
ATOM   1422  CB  VAL A 255       7.191   7.784   4.456  1.00  0.00      AP1  C
ATOM   1423  HB  VAL A 255       7.670   6.917   4.973  1.00  0.00      AP1  H
ATOM   1424  CG1 VAL A 255       5.724   7.916   4.900  1.00  0.00      AP1  C
ATOM   1425 HG11 VAL A 255       5.141   7.027   4.575  1.00  0.00      AP1  H
ATOM   1426 HG12 VAL A 255       5.635   7.984   6.004  1.00  0.00      AP1  H
ATOM   1427 HG13 VAL A 255       5.257   8.817   4.448  1.00  0.00      AP1  H
ATOM   1428  CG2 VAL A 255       7.367   7.598   2.939  1.00  0.00      AP1  C
ATOM   1429 HG21 VAL A 255       6.799   6.712   2.583  1.00  0.00      AP1  H
ATOM   1430 HG22 VAL A 255       7.000   8.493   2.391  1.00  0.00      AP1  H
ATOM   1431 HG23 VAL A 255       8.433   7.440   2.674  1.00  0.00      AP1  H
ATOM   1432  C   VAL A 255       7.804   9.168   6.353  1.00  0.00      AP1  C
ATOM   1433  O   VAL A 255       6.916   9.863   6.844  1.00  0.00      AP1  O
ATOM   1434  N   ASP A 256       8.710   8.524   7.109  1.00  0.00      AP1  N
ATOM   1435  HN  ASP A 256       9.490   8.024   6.741  1.00  0.00      AP1  H
ATOM   1436  CA  ASP A 256       8.649   8.488   8.541  1.00  0.00      AP1  C
ATOM   1437  HA  ASP A 256       7.680   8.093   8.826  1.00  0.00      AP1  H
ATOM   1438  CB  ASP A 256       9.817   7.694   9.158  1.00  0.00      AP1  C
ATOM   1439  HB1 ASP A 256       9.967   6.759   8.582  1.00  0.00      AP1  H
ATOM   1440  HB2 ASP A 256      10.755   8.283   9.117  1.00  0.00      AP1  H
ATOM   1441  CG  ASP A 256       9.465   7.348  10.598  1.00  0.00      AP1  C
ATOM   1442  OD1 ASP A 256       8.280   6.996  10.851  1.00  0.00      AP1  O
ATOM   1443  OD2 ASP A 256      10.374   7.437  11.465  1.00  0.00      AP1  O
ATOM   1444  C   ASP A 256       8.715   9.889   9.062  1.00  0.00      AP1  C
ATOM   1445  O   ASP A 256       8.113  10.197  10.088  1.00  0.00      AP1  O
ATOM   1446  N   GLN A 257       9.454  10.778   8.377  1.00  0.00      AP1  N
ATOM   1447  HN  GLN A 257       9.941  10.597   7.524  1.00  0.00      AP1  H
ATOM   1448  CA  GLN A 257       9.591  12.119   8.865  1.00  0.00      AP1  C
ATOM   1449  HA  GLN A 257       9.959  12.058   9.882  1.00  0.00      AP1  H
ATOM   1450  CB  GLN A 257      10.505  12.962   7.963  1.00  0.00      AP1  C
ATOM   1451  HB1 GLN A 257      11.477  12.421   7.894  1.00  0.00      AP1  H
ATOM   1452  HB2 GLN A 257      10.087  12.983   6.931  1.00  0.00      AP1  H
ATOM   1453  CG  GLN A 257      10.744  14.376   8.483  1.00  0.00      AP1  C
ATOM   1454  HG1 GLN A 257      11.223  15.001   7.699  1.00  0.00      AP1  H
ATOM   1455  HG2 GLN A 257       9.785  14.858   8.765  1.00  0.00      AP1  H
ATOM   1456  CD  GLN A 257      11.683  14.268   9.671  1.00  0.00      AP1  C
ATOM   1457  OE1 GLN A 257      11.263  14.386  10.821  1.00  0.00      AP1  O
ATOM   1458  NE2 GLN A 257      12.990  14.025   9.387  1.00  0.00      AP1  N
ATOM   1459 HE21 GLN A 257      13.612  13.948  10.161  1.00  0.00      AP1  H
ATOM   1460 HE22 GLN A 257      13.285  13.949   8.440  1.00  0.00      AP1  H
ATOM   1461  C   GLN A 257       8.250  12.795   8.908  1.00  0.00      AP1  C
ATOM   1462  O   GLN A 257       7.886  13.390   9.921  1.00  0.00      AP1  O
ATOM   1463  N   ILE A 258       7.482  12.738   7.801  1.00  0.00      AP1  N
ATOM   1464  HN  ILE A 258       7.746  12.261   6.965  1.00  0.00      AP1  H
ATOM   1465  CA  ILE A 258       6.194  13.374   7.735  1.00  0.00      AP1  C
ATOM   1466  HA  ILE A 258       6.322  14.356   8.172  1.00  0.00      AP1  H
ATOM   1467  CB  ILE A 258       5.671  13.454   6.328  1.00  0.00      AP1  C
ATOM   1468  HB  ILE A 258       4.648  13.896   6.434  1.00  0.00      AP1  H
ATOM   1469  CG2 ILE A 258       6.627  14.350   5.519  1.00  0.00      AP1  C
ATOM   1470 HG21 ILE A 258       6.203  14.568   4.517  1.00  0.00      AP1  H
ATOM   1471 HG22 ILE A 258       6.791  15.320   6.033  1.00  0.00      AP1  H
ATOM   1472 HG23 ILE A 258       7.612  13.856   5.379  1.00  0.00      AP1  H
ATOM   1473  CG1 ILE A 258       5.485  12.048   5.732  1.00  0.00      AP1  C
ATOM   1474 HG11 ILE A 258       6.479  11.585   5.542  1.00  0.00      AP1  H
ATOM   1475 HG12 ILE A 258       4.961  11.407   6.477  1.00  0.00      AP1  H
ATOM   1476  CD  ILE A 258       4.674  12.027   4.437  1.00  0.00      AP1  C
ATOM   1477  HD1 ILE A 258       4.527  10.981   4.091  1.00  0.00      AP1  H
ATOM   1478  HD2 ILE A 258       3.674  12.485   4.593  1.00  0.00      AP1  H
ATOM   1479  HD3 ILE A 258       5.196  12.585   3.631  1.00  0.00      AP1  H
ATOM   1480  C   ILE A 258       5.172  12.657   8.570  1.00  0.00      AP1  C
ATOM   1481  O   ILE A 258       4.430  13.289   9.321  1.00  0.00      AP1  O
ATOM   1482  N   THR A 259       5.090  11.315   8.431  1.00  0.00      AP1  N
ATOM   1483  HN  THR A 259       5.709  10.798   7.841  1.00  0.00      AP1  H
ATOM   1484  CA  THR A 259       4.112  10.509   9.113  1.00  0.00      AP1  C
ATOM   1485  HA  THR A 259       3.167  11.019   8.983  1.00  0.00      AP1  H
ATOM   1486  CB  THR A 259       4.063   9.102   8.586  1.00  0.00      AP1  C
ATOM   1487  HB  THR A 259       3.334   8.554   9.232  1.00  0.00      AP1  H
ATOM   1488  OG1 THR A 259       5.328   8.475   8.735  1.00  0.00      AP1  O
ATOM   1489  HG1 THR A 259       5.221   7.591   8.368  1.00  0.00      AP1  H
ATOM   1490  CG2 THR A 259       3.664   9.146   7.101  1.00  0.00      AP1  C
ATOM   1491 HG21 THR A 259       3.506   8.121   6.704  1.00  0.00      AP1  H
ATOM   1492 HG22 THR A 259       2.717   9.713   6.971  1.00  0.00      AP1  H
ATOM   1493 HG23 THR A 259       4.451   9.638   6.490  1.00  0.00      AP1  H
ATOM   1494  C   THR A 259       4.375  10.466  10.591  1.00  0.00      AP1  C
ATOM   1495  O   THR A 259       3.451  10.599  11.391  1.00  0.00      AP1  O
ATOM   1496  N   GLY A 260       5.639  10.260  11.004  1.00  0.00      AP1  N
ATOM   1497  HN  GLY A 260       6.409  10.115  10.384  1.00  0.00      AP1  H
ATOM   1498  CA  GLY A 260       5.956  10.238  12.405  1.00  0.00      AP1  C
ATOM   1499  HA1 GLY A 260       5.542  11.123  12.868  1.00  0.00      AP1  H
ATOM   1500  HA2 GLY A 260       7.027  10.136  12.521  1.00  0.00      AP1  H
ATOM   1501  C   GLY A 260       5.307   9.040  13.031  1.00  0.00      AP1  C
ATOM   1502  O   GLY A 260       5.013   9.048  14.226  1.00  0.00      AP1  O
ATOM   1503  N   TYR A 261       5.068   7.975  12.241  1.00  0.00      AP1  N
ATOM   1504  HN  TYR A 261       5.327   7.911  11.279  1.00  0.00      AP1  H
ATOM   1505  CA  TYR A 261       4.397   6.816  12.755  1.00  0.00      AP1  C
ATOM   1506  HA  TYR A 261       4.336   6.916  13.832  1.00  0.00      AP1  H
ATOM   1507  CB  TYR A 261       3.028   6.629  12.071  1.00  0.00      AP1  C
ATOM   1508  HB1 TYR A 261       2.412   7.540  12.233  1.00  0.00      AP1  H
ATOM   1509  HB2 TYR A 261       3.151   6.506  10.973  1.00  0.00      AP1  H
ATOM   1510  CG  TYR A 261       2.300   5.469  12.655  1.00  0.00      AP1  C
ATOM   1511  CD1 TYR A 261       1.679   5.576  13.880  1.00  0.00      AP1  C
ATOM   1512  HD1 TYR A 261       1.742   6.502  14.435  1.00  0.00      AP1  H
ATOM   1513  CE1 TYR A 261       0.997   4.510  14.415  1.00  0.00      AP1  C
ATOM   1514  HE1 TYR A 261       0.516   4.593  15.378  1.00  0.00      AP1  H
ATOM   1515  CZ  TYR A 261       0.931   3.325  13.723  1.00  0.00      AP1  C
ATOM   1516  OH  TYR A 261       0.233   2.229  14.269  1.00  0.00      AP1  O
ATOM   1517  HH  TYR A 261       0.239   1.528  13.614  1.00  0.00      AP1  H
ATOM   1518  CD2 TYR A 261       2.218   4.282  11.966  1.00  0.00      AP1  C
ATOM   1519  HD2 TYR A 261       2.724   4.172  11.017  1.00  0.00      AP1  H
ATOM   1520  CE2 TYR A 261       1.538   3.211  12.494  1.00  0.00      AP1  C
ATOM   1521  HE2 TYR A 261       1.502   2.279  11.951  1.00  0.00      AP1  H
ATOM   1522  C   TYR A 261       5.255   5.618  12.470  1.00  0.00      AP1  C
ATOM   1523  O   TYR A 261       5.847   5.503  11.396  1.00  0.00      AP1  O
ATOM   1524  N   LYS A 262       5.361   4.693  13.448  1.00  0.00      AP1  N
ATOM   1525  HN  LYS A 262       4.919   4.756  14.342  1.00  0.00      AP1  H
ATOM   1526  CA  LYS A 262       6.154   3.514  13.242  1.00  0.00      AP1  C
ATOM   1527  HA  LYS A 262       6.553   3.538  12.235  1.00  0.00      AP1  H
ATOM   1528  CB  LYS A 262       7.279   3.355  14.277  1.00  0.00      AP1  C
ATOM   1529  HB1 LYS A 262       6.807   3.408  15.285  1.00  0.00      AP1  H
ATOM   1530  HB2 LYS A 262       7.711   2.333  14.188  1.00  0.00      AP1  H
ATOM   1531  CG  LYS A 262       8.350   4.440  14.142  1.00  0.00      AP1  C
ATOM   1532  HG1 LYS A 262       8.956   4.243  13.228  1.00  0.00      AP1  H
ATOM   1533  HG2 LYS A 262       7.851   5.427  14.003  1.00  0.00      AP1  H
ATOM   1534  CD  LYS A 262       9.309   4.527  15.329  1.00  0.00      AP1  C
ATOM   1535  HD1 LYS A 262       8.712   4.711  16.251  1.00  0.00      AP1  H
ATOM   1536  HD2 LYS A 262       9.807   3.537  15.446  1.00  0.00      AP1  H
ATOM   1537  CE  LYS A 262      10.371   5.618  15.171  1.00  0.00      AP1  C
ATOM   1538  HE1 LYS A 262       9.891   6.608  15.001  1.00  0.00      AP1  H
ATOM   1539  HE2 LYS A 262      11.002   5.685  16.085  1.00  0.00      AP1  H
ATOM   1540  NZ  LYS A 262      11.244   5.316  14.018  1.00  0.00      AP1  N
ATOM   1541  HZ1 LYS A 262      11.964   6.060  13.912  1.00  0.00      AP1  H
ATOM   1542  HZ2 LYS A 262      11.713   4.400  14.168  1.00  0.00      AP1  H
ATOM   1543  HZ3 LYS A 262      10.669   5.267  13.153  1.00  0.00      AP1  H
ATOM   1544  C   LYS A 262       5.247   2.326  13.335  1.00  0.00      AP1  C
ATOM   1545  O   LYS A 262       4.553   2.138  14.332  1.00  0.00      AP1  O
ATOM   1546  N   THR A 263       5.242   1.481  12.282  1.00  0.00      AP1  N
ATOM   1547  HN  THR A 263       5.831   1.568  11.479  1.00  0.00      AP1  H
ATOM   1548  CA  THR A 263       4.352   0.351  12.242  1.00  0.00      AP1  C
ATOM   1549  HA  THR A 263       3.597   0.536  12.995  1.00  0.00      AP1  H
ATOM   1550  CB  THR A 263       3.769   0.116  10.874  1.00  0.00      AP1  C
ATOM   1551  HB  THR A 263       3.266   1.070  10.583  1.00  0.00      AP1  H
ATOM   1552  OG1 THR A 263       2.774  -0.896  10.919  1.00  0.00      AP1  O
ATOM   1553  HG1 THR A 263       2.464  -0.992  10.012  1.00  0.00      AP1  H
ATOM   1554  CG2 THR A 263       4.902  -0.293   9.918  1.00  0.00      AP1  C
ATOM   1555 HG21 THR A 263       4.531  -0.365   8.874  1.00  0.00      AP1  H
ATOM   1556 HG22 THR A 263       5.718   0.460   9.940  1.00  0.00      AP1  H
ATOM   1557 HG23 THR A 263       5.330  -1.278  10.203  1.00  0.00      AP1  H
ATOM   1558  C   THR A 263       5.067  -0.900  12.654  1.00  0.00      AP1  C
ATOM   1559  O   THR A 263       6.240  -1.102  12.344  1.00  0.00      AP1  O
ATOM   1560  N   GLN A 264       4.362  -1.746  13.434  1.00  0.00      AP1  N
ATOM   1561  HN  GLN A 264       3.443  -1.506  13.742  1.00  0.00      AP1  H
ATOM   1562  CA  GLN A 264       4.826  -3.026  13.890  1.00  0.00      AP1  C
ATOM   1563  HA  GLN A 264       5.855  -2.897  14.204  1.00  0.00      AP1  H
ATOM   1564  CB  GLN A 264       4.004  -3.592  15.062  1.00  0.00      AP1  C
ATOM   1565  HB1 GLN A 264       2.934  -3.562  14.749  1.00  0.00      AP1  H
ATOM   1566  HB2 GLN A 264       4.256  -4.668  15.204  1.00  0.00      AP1  H
ATOM   1567  CG  GLN A 264       4.195  -2.796  16.354  1.00  0.00      AP1  C
ATOM   1568  HG1 GLN A 264       5.265  -2.796  16.654  1.00  0.00      AP1  H
ATOM   1569  HG2 GLN A 264       3.880  -1.741  16.216  1.00  0.00      AP1  H
ATOM   1570  CD  GLN A 264       3.389  -3.458  17.460  1.00  0.00      AP1  C
ATOM   1571  OE1 GLN A 264       2.161  -3.407  17.469  1.00  0.00      AP1  O
ATOM   1572  NE2 GLN A 264       4.104  -4.095  18.426  1.00  0.00      AP1  N
ATOM   1573 HE21 GLN A 264       3.585  -4.536  19.153  1.00  0.00      AP1  H
ATOM   1574 HE22 GLN A 264       5.098  -4.090  18.391  1.00  0.00      AP1  H
ATOM   1575  C   GLN A 264       4.816  -4.033  12.777  1.00  0.00      AP1  C
ATOM   1576  O   GLN A 264       5.677  -4.908  12.745  1.00  0.00      AP1  O
ATOM   1577  N   SER A 265       3.818  -3.984  11.863  1.00  0.00      AP1  N
ATOM   1578  HN  SER A 265       3.070  -3.320  11.857  1.00  0.00      AP1  H
ATOM   1579  CA  SER A 265       3.769  -4.940  10.781  1.00  0.00      AP1  C
ATOM   1580  HA  SER A 265       4.790  -5.128  10.477  1.00  0.00      AP1  H
ATOM   1581  CB  SER A 265       2.996  -6.224  11.133  1.00  0.00      AP1  C
ATOM   1582  HB1 SER A 265       1.972  -5.933  11.462  1.00  0.00      AP1  H
ATOM   1583  HB2 SER A 265       2.879  -6.866  10.231  1.00  0.00      AP1  H
ATOM   1584  OG  SER A 265       3.643  -6.920  12.188  1.00  0.00      AP1  O
ATOM   1585  HG1 SER A 265       3.019  -7.578  12.518  1.00  0.00      AP1  H
ATOM   1586  C   SER A 265       3.061  -4.313   9.608  1.00  0.00      AP1  C
ATOM   1587  O   SER A 265       2.140  -3.517   9.786  1.00  0.00      AP1  O
ATOM   1588  N   ILE A 266       3.477  -4.656   8.366  1.00  0.00      AP1  N
ATOM   1589  HN  ILE A 266       4.213  -5.303   8.178  1.00  0.00      AP1  H
ATOM   1590  CA  ILE A 266       2.869  -4.094   7.185  1.00  0.00      AP1  C
ATOM   1591  HA  ILE A 266       1.860  -3.804   7.450  1.00  0.00      AP1  H
ATOM   1592  CB  ILE A 266       3.667  -2.922   6.666  1.00  0.00      AP1  C
ATOM   1593  HB  ILE A 266       3.673  -2.190   7.513  1.00  0.00      AP1  H
ATOM   1594  CG2 ILE A 266       5.083  -3.428   6.364  1.00  0.00      AP1  C
ATOM   1595 HG21 ILE A 266       5.759  -2.580   6.127  1.00  0.00      AP1  H
ATOM   1596 HG22 ILE A 266       5.508  -3.962   7.240  1.00  0.00      AP1  H
ATOM   1597 HG23 ILE A 266       5.081  -4.122   5.497  1.00  0.00      AP1  H
ATOM   1598  CG1 ILE A 266       2.986  -2.195   5.491  1.00  0.00      AP1  C
ATOM   1599 HG11 ILE A 266       1.933  -1.952   5.758  1.00  0.00      AP1  H
ATOM   1600 HG12 ILE A 266       3.512  -1.229   5.311  1.00  0.00      AP1  H
ATOM   1601  CD  ILE A 266       2.983  -2.969   4.177  1.00  0.00      AP1  C
ATOM   1602  HD1 ILE A 266       2.528  -2.356   3.369  1.00  0.00      AP1  H
ATOM   1603  HD2 ILE A 266       4.020  -3.230   3.873  1.00  0.00      AP1  H
ATOM   1604  HD3 ILE A 266       2.396  -3.907   4.269  1.00  0.00      AP1  H
ATOM   1605  C   ILE A 266       2.752  -5.167   6.133  1.00  0.00      AP1  C
ATOM   1606  O   ILE A 266       3.635  -6.014   6.001  1.00  0.00      AP1  O
ATOM   1607  N   LEU A 267       1.646  -5.162   5.349  1.00  0.00      AP1  N
ATOM   1608  HN  LEU A 267       0.920  -4.478   5.384  1.00  0.00      AP1  H
ATOM   1609  CA  LEU A 267       1.439  -6.194   4.368  1.00  0.00      AP1  C
ATOM   1610  HA  LEU A 267       2.154  -6.987   4.547  1.00  0.00      AP1  H
ATOM   1611  CB  LEU A 267      -0.020  -6.693   4.366  1.00  0.00      AP1  C
ATOM   1612  HB1 LEU A 267      -0.355  -6.734   5.428  1.00  0.00      AP1  H
ATOM   1613  HB2 LEU A 267      -0.662  -5.932   3.870  1.00  0.00      AP1  H
ATOM   1614  CG  LEU A 267      -0.245  -8.077   3.729  1.00  0.00      AP1  C
ATOM   1615  HG  LEU A 267      -1.356  -8.188   3.736  1.00  0.00      AP1  H
ATOM   1616  CD1 LEU A 267       0.238  -8.155   2.275  1.00  0.00      AP1  C
ATOM   1617 HD11 LEU A 267       0.100  -9.182   1.873  1.00  0.00      AP1  H
ATOM   1618 HD12 LEU A 267      -0.334  -7.450   1.634  1.00  0.00      AP1  H
ATOM   1619 HD13 LEU A 267       1.316  -7.897   2.205  1.00  0.00      AP1  H
ATOM   1620  CD2 LEU A 267       0.347  -9.173   4.624  1.00  0.00      AP1  C
ATOM   1621 HD21 LEU A 267       0.170 -10.175   4.176  1.00  0.00      AP1  H
ATOM   1622 HD22 LEU A 267       1.441  -9.051   4.752  1.00  0.00      AP1  H
ATOM   1623 HD23 LEU A 267      -0.127  -9.153   5.629  1.00  0.00      AP1  H
ATOM   1624  C   LEU A 267       1.751  -5.596   3.019  1.00  0.00      AP1  C
ATOM   1625  O   LEU A 267       1.247  -4.526   2.675  1.00  0.00      AP1  O
ATOM   1626  N   CYS A 268       2.602  -6.277   2.216  1.00  0.00      AP1  N
ATOM   1627  HN  CYS A 268       3.011  -7.160   2.437  1.00  0.00      AP1  H
ATOM   1628  CA  CYS A 268       2.983  -5.739   0.936  1.00  0.00      AP1  C
ATOM   1629  HA  CYS A 268       2.621  -4.718   0.892  1.00  0.00      AP1  H
ATOM   1630  CB  CYS A 268       4.497  -5.812   0.670  1.00  0.00      AP1  C
ATOM   1631  HB1 CYS A 268       4.805  -6.874   0.805  1.00  0.00      AP1  H
ATOM   1632  HB2 CYS A 268       4.705  -5.564  -0.394  1.00  0.00      AP1  H
ATOM   1633  SG  CYS A 268       5.451  -4.764   1.813  1.00  0.00      AP1  S
ATOM   1634  HG1 CYS A 268       6.665  -5.102   1.375  1.00  0.00      AP1  H
ATOM   1635  C   CYS A 268       2.295  -6.514  -0.149  1.00  0.00      AP1  C
ATOM   1636  O   CYS A 268       2.555  -7.704  -0.327  1.00  0.00      AP1  O
ATOM   1637  N   MET A 269       1.398  -5.846  -0.911  1.00  0.00      AP1  N
ATOM   1638  HN  MET A 269       1.181  -4.881  -0.782  1.00  0.00      AP1  H
ATOM   1639  CA  MET A 269       0.674  -6.481  -1.983  1.00  0.00      AP1  C
ATOM   1640  HA  MET A 269       1.261  -7.322  -2.332  1.00  0.00      AP1  H
ATOM   1641  CB  MET A 269      -0.739  -6.926  -1.560  1.00  0.00      AP1  C
ATOM   1642  HB1 MET A 269      -1.301  -7.153  -2.496  1.00  0.00      AP1  H
ATOM   1643  HB2 MET A 269      -0.672  -7.884  -0.997  1.00  0.00      AP1  H
ATOM   1644  CG  MET A 269      -1.506  -5.868  -0.757  1.00  0.00      AP1  C
ATOM   1645  HG1 MET A 269      -1.452  -4.882  -1.266  1.00  0.00      AP1  H
ATOM   1646  HG2 MET A 269      -2.579  -6.154  -0.691  1.00  0.00      AP1  H
ATOM   1647  SD  MET A 269      -0.882  -5.630   0.938  1.00  0.00      AP1  S
ATOM   1648  CE  MET A 269      -2.072  -4.347   1.412  1.00  0.00      AP1  C
ATOM   1649  HE1 MET A 269      -1.892  -4.004   2.454  1.00  0.00      AP1  H
ATOM   1650  HE2 MET A 269      -1.993  -3.463   0.743  1.00  0.00      AP1  H
ATOM   1651  HE3 MET A 269      -3.114  -4.727   1.354  1.00  0.00      AP1  H
ATOM   1652  C   MET A 269       0.539  -5.511  -3.131  1.00  0.00      AP1  C
ATOM   1653  O   MET A 269       0.062  -4.390  -2.959  1.00  0.00      AP1  O
ATOM   1654  N   PRO A 270       0.948  -5.927  -4.307  1.00  0.00      AP1  N
ATOM   1655  CD  PRO A 270       1.645  -7.189  -4.479  1.00  0.00      AP1  C
ATOM   1656  HD1 PRO A 270       1.023  -8.049  -4.143  1.00  0.00      AP1  H
ATOM   1657  HD2 PRO A 270       2.611  -7.203  -3.923  1.00  0.00      AP1  H
ATOM   1658  CA  PRO A 270       0.942  -5.121  -5.512  1.00  0.00      AP1  C
ATOM   1659  HA  PRO A 270       1.318  -4.128  -5.295  1.00  0.00      AP1  H
ATOM   1660  CB  PRO A 270       1.916  -5.820  -6.461  1.00  0.00      AP1  C
ATOM   1661  HB1 PRO A 270       2.951  -5.418  -6.376  1.00  0.00      AP1  H
ATOM   1662  HB2 PRO A 270       1.578  -5.776  -7.521  1.00  0.00      AP1  H
ATOM   1663  CG  PRO A 270       1.907  -7.287  -5.992  1.00  0.00      AP1  C
ATOM   1664  HG1 PRO A 270       2.869  -7.781  -6.233  1.00  0.00      AP1  H
ATOM   1665  HG2 PRO A 270       1.091  -7.878  -6.468  1.00  0.00      AP1  H
ATOM   1666  C   PRO A 270      -0.428  -5.006  -6.124  1.00  0.00      AP1  C
ATOM   1667  O   PRO A 270      -1.247  -5.898  -5.911  1.00  0.00      AP1  O
ATOM   1668  N   ILE A 271      -0.685  -3.937  -6.914  1.00  0.00      AP1  N
ATOM   1669  HN  ILE A 271      -0.013  -3.225  -7.109  1.00  0.00      AP1  H
ATOM   1670  CA  ILE A 271      -1.965  -3.732  -7.548  1.00  0.00      AP1  C
ATOM   1671  HA  ILE A 271      -2.638  -4.504  -7.197  1.00  0.00      AP1  H
ATOM   1672  CB  ILE A 271      -2.467  -2.320  -7.398  1.00  0.00      AP1  C
ATOM   1673  HB  ILE A 271      -1.630  -1.683  -7.781  1.00  0.00      AP1  H
ATOM   1674  CG2 ILE A 271      -3.753  -2.187  -8.226  1.00  0.00      AP1  C
ATOM   1675 HG21 ILE A 271      -4.078  -1.127  -8.276  1.00  0.00      AP1  H
ATOM   1676 HG22 ILE A 271      -3.592  -2.539  -9.267  1.00  0.00      AP1  H
ATOM   1677 HG23 ILE A 271      -4.577  -2.782  -7.778  1.00  0.00      AP1  H
ATOM   1678  CG1 ILE A 271      -2.656  -1.950  -5.918  1.00  0.00      AP1  C
ATOM   1679 HG11 ILE A 271      -1.690  -2.061  -5.376  1.00  0.00      AP1  H
ATOM   1680 HG12 ILE A 271      -2.951  -0.878  -5.849  1.00  0.00      AP1  H
ATOM   1681  CD  ILE A 271      -3.722  -2.781  -5.207  1.00  0.00      AP1  C
ATOM   1682  HD1 ILE A 271      -3.852  -2.428  -4.161  1.00  0.00      AP1  H
ATOM   1683  HD2 ILE A 271      -4.700  -2.693  -5.728  1.00  0.00      AP1  H
ATOM   1684  HD3 ILE A 271      -3.435  -3.853  -5.175  1.00  0.00      AP1  H
ATOM   1685  C   ILE A 271      -1.780  -3.954  -9.024  1.00  0.00      AP1  C
ATOM   1686  O   ILE A 271      -1.024  -3.234  -9.674  1.00  0.00      AP1  O
ATOM   1687  N   LYS A 272      -2.484  -4.959  -9.593  1.00  0.00      AP1  N
ATOM   1688  HN  LYS A 272      -3.126  -5.541  -9.097  1.00  0.00      AP1  H
ATOM   1689  CA  LYS A 272      -2.345  -5.259 -10.994  1.00  0.00      AP1  C
ATOM   1690  HA  LYS A 272      -1.923  -4.387 -11.479  1.00  0.00      AP1  H
ATOM   1691  CB  LYS A 272      -1.508  -6.522 -11.267  1.00  0.00      AP1  C
ATOM   1692  HB1 LYS A 272      -1.406  -6.615 -12.373  1.00  0.00      AP1  H
ATOM   1693  HB2 LYS A 272      -0.479  -6.368 -10.871  1.00  0.00      AP1  H
ATOM   1694  CG  LYS A 272      -2.131  -7.803 -10.703  1.00  0.00      AP1  C
ATOM   1695  HG1 LYS A 272      -2.034  -7.797  -9.593  1.00  0.00      AP1  H
ATOM   1696  HG2 LYS A 272      -3.219  -7.812 -10.942  1.00  0.00      AP1  H
ATOM   1697  CD  LYS A 272      -1.484  -9.086 -11.230  1.00  0.00      AP1  C
ATOM   1698  HD1 LYS A 272      -1.991  -9.957 -10.754  1.00  0.00      AP1  H
ATOM   1699  HD2 LYS A 272      -1.676  -9.146 -12.326  1.00  0.00      AP1  H
ATOM   1700  CE  LYS A 272       0.021  -9.158 -10.972  1.00  0.00      AP1  C
ATOM   1701  HE1 LYS A 272       0.471 -10.011 -11.527  1.00  0.00      AP1  H
ATOM   1702  HE2 LYS A 272       0.520  -8.221 -11.303  1.00  0.00      AP1  H
ATOM   1703  NZ  LYS A 272       0.287  -9.346  -9.528  1.00  0.00      AP1  N
ATOM   1704  HZ1 LYS A 272       1.312  -9.396  -9.358  1.00  0.00      AP1  H
ATOM   1705  HZ2 LYS A 272      -0.113  -8.548  -8.994  1.00  0.00      AP1  H
ATOM   1706  HZ3 LYS A 272      -0.159 -10.229  -9.207  1.00  0.00      AP1  H
ATOM   1707  C   LYS A 272      -3.695  -5.497 -11.598  1.00  0.00      AP1  C
ATOM   1708  O   LYS A 272      -4.687  -5.699 -10.897  1.00  0.00      AP1  O
ATOM   1709  N   ASN A 273      -3.749  -5.466 -12.946  1.00  0.00      AP1  N
ATOM   1710  HN  ASN A 273      -2.941  -5.282 -13.505  1.00  0.00      AP1  H
ATOM   1711  CA  ASN A 273      -4.953  -5.691 -13.696  1.00  0.00      AP1  C
ATOM   1712  HA  ASN A 273      -5.785  -5.648 -13.002  1.00  0.00      AP1  H
ATOM   1713  CB  ASN A 273      -5.110  -4.719 -14.879  1.00  0.00      AP1  C
ATOM   1714  HB1 ASN A 273      -4.148  -4.702 -15.436  1.00  0.00      AP1  H
ATOM   1715  HB2 ASN A 273      -5.892  -5.083 -15.576  1.00  0.00      AP1  H
ATOM   1716  CG  ASN A 273      -5.418  -3.339 -14.310  1.00  0.00      AP1  C
ATOM   1717  OD1 ASN A 273      -6.549  -3.057 -13.917  1.00  0.00      AP1  O
ATOM   1718  ND2 ASN A 273      -4.384  -2.458 -14.252  1.00  0.00      AP1  N
ATOM   1719 HD21 ASN A 273      -4.571  -1.557 -13.871  1.00  0.00      AP1  H
ATOM   1720 HD22 ASN A 273      -3.477  -2.733 -14.555  1.00  0.00      AP1  H
ATOM   1721  C   ASN A 273      -4.884  -7.087 -14.236  1.00  0.00      AP1  C
ATOM   1722  O   ASN A 273      -3.853  -7.754 -14.161  1.00  0.00      AP1  O
ATOM   1723  N   HSD A 274      -6.009  -7.576 -14.787  1.00  0.00      AP1  N
ATOM   1724  HN  HSD A 274      -6.855  -7.055 -14.885  1.00  0.00      AP1  H
ATOM   1725  CA  HSD A 274      -6.059  -8.922 -15.283  1.00  0.00      AP1  C
ATOM   1726  HA  HSD A 274      -5.806  -9.596 -14.474  1.00  0.00      AP1  H
ATOM   1727  CB  HSD A 274      -7.425  -9.292 -15.890  1.00  0.00      AP1  C
ATOM   1728  HB1 HSD A 274      -7.647  -8.600 -16.731  1.00  0.00      AP1  H
ATOM   1729  HB2 HSD A 274      -7.375 -10.316 -16.322  1.00  0.00      AP1  H
ATOM   1730  ND1 HSD A 274      -9.199  -8.058 -14.551  1.00  0.00      AP1  N
ATOM   1731  HD1 HSD A 274      -9.086  -7.165 -14.988  1.00  0.00      AP1  H
ATOM   1732  CG  HSD A 274      -8.533  -9.217 -14.883  1.00  0.00      AP1  C
ATOM   1733  CE1 HSD A 274     -10.115  -8.389 -13.607  1.00  0.00      AP1  C
ATOM   1734  HE1 HSD A 274     -10.803  -7.674 -13.148  1.00  0.00      AP1  H
ATOM   1735  NE2 HSD A 274     -10.085  -9.676 -13.312  1.00  0.00      AP1  N
ATOM   1736  CD2 HSD A 274      -9.087 -10.195 -14.117  1.00  0.00      AP1  C
ATOM   1737  HD2 HSD A 274      -8.832 -11.246 -14.047  1.00  0.00      AP1  H
ATOM   1738  C   HSD A 274      -5.020  -9.095 -16.352  1.00  0.00      AP1  C
ATOM   1739  O   HSD A 274      -4.808  -8.217 -17.187  1.00  0.00      AP1  O
ATOM   1740  N   ARG A 275      -4.423 -10.304 -16.398  1.00  0.00      AP1  N
ATOM   1741  HN  ARG A 275      -4.721 -11.011 -15.761  1.00  0.00      AP1  H
ATOM   1742  CA  ARG A 275      -3.369 -10.661 -17.312  1.00  0.00      AP1  C
ATOM   1743  HA  ARG A 275      -3.332 -11.743 -17.359  1.00  0.00      AP1  H
ATOM   1744  CB  ARG A 275      -3.619 -10.148 -18.741  1.00  0.00      AP1  C
ATOM   1745  HB1 ARG A 275      -3.919  -9.077 -18.644  1.00  0.00      AP1  H
ATOM   1746  HB2 ARG A 275      -2.663 -10.148 -19.309  1.00  0.00      AP1  H
ATOM   1747  CG  ARG A 275      -4.724 -10.928 -19.458  1.00  0.00      AP1  C
ATOM   1748  HG1 ARG A 275      -4.393 -11.983 -19.576  1.00  0.00      AP1  H
ATOM   1749  HG2 ARG A 275      -5.623 -10.968 -18.801  1.00  0.00      AP1  H
ATOM   1750  CD  ARG A 275      -5.156 -10.322 -20.794  1.00  0.00      AP1  C
ATOM   1751  HD1 ARG A 275      -5.834 -11.032 -21.321  1.00  0.00      AP1  H
ATOM   1752  HD2 ARG A 275      -5.693  -9.355 -20.650  1.00  0.00      AP1  H
ATOM   1753  NE  ARG A 275      -3.924 -10.068 -21.594  1.00  0.00      AP1  N
ATOM   1754  HE  ARG A 275      -3.078 -10.312 -21.106  1.00  0.00      AP1  H
ATOM   1755  CZ  ARG A 275      -4.029  -9.554 -22.854  1.00  0.00      AP1  C
ATOM   1756  NH1 ARG A 275      -5.261  -9.314 -23.389  1.00  0.00      AP1  N
ATOM   1757 HH11 ARG A 275      -5.351  -8.965 -24.311  1.00  0.00      AP1  H
ATOM   1758 HH12 ARG A 275      -6.047  -9.636 -22.856  1.00  0.00      AP1  H
ATOM   1759  NH2 ARG A 275      -2.903  -9.275 -23.575  1.00  0.00      AP1  N
ATOM   1760 HH21 ARG A 275      -2.978  -8.823 -24.452  1.00  0.00      AP1  H
ATOM   1761 HH22 ARG A 275      -2.036  -9.347 -23.099  1.00  0.00      AP1  H
ATOM   1762  C   ARG A 275      -2.011 -10.204 -16.857  1.00  0.00      AP1  C
ATOM   1763  O   ARG A 275      -1.127  -9.939 -17.672  1.00  0.00      AP1  O
ATOM   1764  N   GLU A 276      -1.821 -10.155 -15.524  1.00  0.00      AP1  N
ATOM   1765  HN  GLU A 276      -2.600 -10.294 -14.919  1.00  0.00      AP1  H
ATOM   1766  CA  GLU A 276      -0.580  -9.917 -14.835  1.00  0.00      AP1  C
ATOM   1767  HA  GLU A 276      -0.819  -9.839 -13.782  1.00  0.00      AP1  H
ATOM   1768  CB  GLU A 276       0.430 -11.081 -14.927  1.00  0.00      AP1  C
ATOM   1769  HB1 GLU A 276       1.306 -10.832 -14.285  1.00  0.00      AP1  H
ATOM   1770  HB2 GLU A 276      -0.016 -12.003 -14.491  1.00  0.00      AP1  H
ATOM   1771  CG  GLU A 276       0.944 -11.394 -16.332  1.00  0.00      AP1  C
ATOM   1772  HG1 GLU A 276       0.103 -11.727 -16.967  1.00  0.00      AP1  H
ATOM   1773  HG2 GLU A 276       1.416 -10.502 -16.790  1.00  0.00      AP1  H
ATOM   1774  CD  GLU A 276       1.934 -12.544 -16.208  1.00  0.00      AP1  C
ATOM   1775  OE1 GLU A 276       1.570 -13.579 -15.588  1.00  0.00      AP1  O
ATOM   1776  OE2 GLU A 276       3.075 -12.397 -16.723  1.00  0.00      AP1  O
ATOM   1777  C   GLU A 276       0.112  -8.646 -15.229  1.00  0.00      AP1  C
ATOM   1778  O   GLU A 276       1.341  -8.588 -15.263  1.00  0.00      AP1  O
ATOM   1779  N   GLU A 277      -0.650  -7.570 -15.486  1.00  0.00      AP1  N
ATOM   1780  HN  GLU A 277      -1.646  -7.547 -15.487  1.00  0.00      AP1  H
ATOM   1781  CA  GLU A 277      -0.037  -6.309 -15.794  1.00  0.00      AP1  C
ATOM   1782  HA  GLU A 277       1.014  -6.437 -16.022  1.00  0.00      AP1  H
ATOM   1783  CB  GLU A 277      -0.816  -5.510 -16.844  1.00  0.00      AP1  C
ATOM   1784  HB1 GLU A 277      -1.847  -5.341 -16.457  1.00  0.00      AP1  H
ATOM   1785  HB2 GLU A 277      -0.364  -4.499 -16.961  1.00  0.00      AP1  H
ATOM   1786  CG  GLU A 277      -0.910  -6.189 -18.206  1.00  0.00      AP1  C
ATOM   1787  HG1 GLU A 277       0.033  -6.033 -18.762  1.00  0.00      AP1  H
ATOM   1788  HG2 GLU A 277      -1.093  -7.276 -18.096  1.00  0.00      AP1  H
ATOM   1789  CD  GLU A 277      -2.039  -5.490 -18.942  1.00  0.00      AP1  C
ATOM   1790  OE1 GLU A 277      -3.104  -5.285 -18.301  1.00  0.00      AP1  O
ATOM   1791  OE2 GLU A 277      -1.856  -5.143 -20.139  1.00  0.00      AP1  O
ATOM   1792  C   GLU A 277      -0.123  -5.510 -14.527  1.00  0.00      AP1  C
ATOM   1793  O   GLU A 277      -1.193  -5.444 -13.925  1.00  0.00      AP1  O
ATOM   1794  N   VAL A 278       0.993  -4.880 -14.090  1.00  0.00      AP1  N
ATOM   1795  HN  VAL A 278       1.866  -4.860 -14.570  1.00  0.00      AP1  H
ATOM   1796  CA  VAL A 278       0.984  -4.163 -12.840  1.00  0.00      AP1  C
ATOM   1797  HA  VAL A 278       0.116  -4.487 -12.279  1.00  0.00      AP1  H
ATOM   1798  CB  VAL A 278       2.246  -4.360 -12.049  1.00  0.00      AP1  C
ATOM   1799  HB  VAL A 278       3.096  -3.988 -12.672  1.00  0.00      AP1  H
ATOM   1800  CG1 VAL A 278       2.150  -3.544 -10.749  1.00  0.00      AP1  C
ATOM   1801 HG11 VAL A 278       3.056  -3.703 -10.126  1.00  0.00      AP1  H
ATOM   1802 HG12 VAL A 278       2.076  -2.456 -10.953  1.00  0.00      AP1  H
ATOM   1803 HG13 VAL A 278       1.265  -3.856 -10.154  1.00  0.00      AP1  H
ATOM   1804  CG2 VAL A 278       2.454  -5.869 -11.828  1.00  0.00      AP1  C
ATOM   1805 HG21 VAL A 278       3.359  -6.055 -11.211  1.00  0.00      AP1  H
ATOM   1806 HG22 VAL A 278       1.578  -6.312 -11.306  1.00  0.00      AP1  H
ATOM   1807 HG23 VAL A 278       2.591  -6.401 -12.792  1.00  0.00      AP1  H
ATOM   1808  C   VAL A 278       0.837  -2.687 -13.086  1.00  0.00      AP1  C
ATOM   1809  O   VAL A 278       1.477  -2.134 -13.977  1.00  0.00      AP1  O
ATOM   1810  N   VAL A 279      -0.167  -2.071 -12.422  1.00  0.00      AP1  N
ATOM   1811  HN  VAL A 279      -0.800  -2.630 -11.893  1.00  0.00      AP1  H
ATOM   1812  CA  VAL A 279      -0.446  -0.657 -12.383  1.00  0.00      AP1  C
ATOM   1813  HA  VAL A 279      -0.036  -0.256 -13.302  1.00  0.00      AP1  H
ATOM   1814  CB  VAL A 279      -1.921  -0.417 -12.308  1.00  0.00      AP1  C
ATOM   1815  HB  VAL A 279      -2.375  -0.808 -13.252  1.00  0.00      AP1  H
ATOM   1816  CG1 VAL A 279      -2.472  -1.183 -11.094  1.00  0.00      AP1  C
ATOM   1817 HG11 VAL A 279      -3.562  -0.997 -10.983  1.00  0.00      AP1  H
ATOM   1818 HG12 VAL A 279      -2.334  -2.279 -11.203  1.00  0.00      AP1  H
ATOM   1819 HG13 VAL A 279      -1.970  -0.852 -10.160  1.00  0.00      AP1  H
ATOM   1820  CG2 VAL A 279      -2.164   1.097 -12.250  1.00  0.00      AP1  C
ATOM   1821 HG21 VAL A 279      -3.248   1.317 -12.153  1.00  0.00      AP1  H
ATOM   1822 HG22 VAL A 279      -1.637   1.544 -11.379  1.00  0.00      AP1  H
ATOM   1823 HG23 VAL A 279      -1.801   1.598 -13.172  1.00  0.00      AP1  H
ATOM   1824  C   VAL A 279       0.191   0.093 -11.237  1.00  0.00      AP1  C
ATOM   1825  O   VAL A 279       0.759   1.169 -11.426  1.00  0.00      AP1  O
ATOM   1826  N   GLY A 280       0.096  -0.462 -10.003  1.00  0.00      AP1  N
ATOM   1827  HN  GLY A 280      -0.259  -1.382  -9.843  1.00  0.00      AP1  H
ATOM   1828  CA  GLY A 280       0.510   0.259  -8.826  1.00  0.00      AP1  C
ATOM   1829  HA1 GLY A 280      -0.293   0.920  -8.530  1.00  0.00      AP1  H
ATOM   1830  HA2 GLY A 280       1.444   0.761  -9.038  1.00  0.00      AP1  H
ATOM   1831  C   GLY A 280       0.750  -0.712  -7.706  1.00  0.00      AP1  C
ATOM   1832  O   GLY A 280       0.797  -1.921  -7.927  1.00  0.00      AP1  O
ATOM   1833  N   VAL A 281       0.927  -0.195  -6.462  1.00  0.00      AP1  N
ATOM   1834  HN  VAL A 281       0.873   0.773  -6.233  1.00  0.00      AP1  H
ATOM   1835  CA  VAL A 281       1.218  -1.056  -5.344  1.00  0.00      AP1  C
ATOM   1836  HA  VAL A 281       0.967  -2.073  -5.620  1.00  0.00      AP1  H
ATOM   1837  CB  VAL A 281       2.650  -0.922  -4.894  1.00  0.00      AP1  C
ATOM   1838  HB  VAL A 281       2.806   0.138  -4.576  1.00  0.00      AP1  H
ATOM   1839  CG1 VAL A 281       2.904  -1.863  -3.705  1.00  0.00      AP1  C
ATOM   1840 HG11 VAL A 281       3.967  -1.804  -3.387  1.00  0.00      AP1  H
ATOM   1841 HG12 VAL A 281       2.281  -1.592  -2.828  1.00  0.00      AP1  H
ATOM   1842 HG13 VAL A 281       2.687  -2.916  -3.984  1.00  0.00      AP1  H
ATOM   1843  CG2 VAL A 281       3.575  -1.162  -6.099  1.00  0.00      AP1  C
ATOM   1844 HG21 VAL A 281       4.641  -1.110  -5.792  1.00  0.00      AP1  H
ATOM   1845 HG22 VAL A 281       3.387  -2.164  -6.542  1.00  0.00      AP1  H
ATOM   1846 HG23 VAL A 281       3.415  -0.397  -6.887  1.00  0.00      AP1  H
ATOM   1847  C   VAL A 281       0.331  -0.669  -4.188  1.00  0.00      AP1  C
ATOM   1848  O   VAL A 281       0.008   0.505  -4.017  1.00  0.00      AP1  O
ATOM   1849  N   ALA A 282      -0.090  -1.661  -3.364  1.00  0.00      AP1  N
ATOM   1850  HN  ALA A 282       0.159  -2.622  -3.478  1.00  0.00      AP1  H
ATOM   1851  CA  ALA A 282      -0.948  -1.372  -2.242  1.00  0.00      AP1  C
ATOM   1852  HA  ALA A 282      -1.113  -0.306  -2.140  1.00  0.00      AP1  H
ATOM   1853  CB  ALA A 282      -2.310  -2.084  -2.322  1.00  0.00      AP1  C
ATOM   1854  HB1 ALA A 282      -2.856  -1.743  -3.227  1.00  0.00      AP1  H
ATOM   1855  HB2 ALA A 282      -2.181  -3.186  -2.396  1.00  0.00      AP1  H
ATOM   1856  HB3 ALA A 282      -2.941  -1.861  -1.435  1.00  0.00      AP1  H
ATOM   1857  C   ALA A 282      -0.291  -1.824  -0.966  1.00  0.00      AP1  C
ATOM   1858  O   ALA A 282       0.186  -2.953  -0.868  1.00  0.00      AP1  O
ATOM   1859  N   GLN A 283      -0.253  -0.934   0.054  1.00  0.00      AP1  N
ATOM   1860  HN  GLN A 283      -0.608  -0.004  -0.021  1.00  0.00      AP1  H
ATOM   1861  CA  GLN A 283       0.307  -1.257   1.342  1.00  0.00      AP1  C
ATOM   1862  HA  GLN A 283       0.273  -2.333   1.458  1.00  0.00      AP1  H
ATOM   1863  CB  GLN A 283       1.739  -0.734   1.572  1.00  0.00      AP1  C
ATOM   1864  HB1 GLN A 283       1.809   0.251   1.055  1.00  0.00      AP1  H
ATOM   1865  HB2 GLN A 283       1.886  -0.527   2.657  1.00  0.00      AP1  H
ATOM   1866  CG  GLN A 283       2.852  -1.650   1.050  1.00  0.00      AP1  C
ATOM   1867  HG1 GLN A 283       3.848  -1.262   1.355  1.00  0.00      AP1  H
ATOM   1868  HG2 GLN A 283       2.744  -2.674   1.463  1.00  0.00      AP1  H
ATOM   1869  CD  GLN A 283       2.827  -1.700  -0.472  1.00  0.00      AP1  C
ATOM   1870  OE1 GLN A 283       2.320  -0.799  -1.138  1.00  0.00      AP1  O
ATOM   1871  NE2 GLN A 283       3.407  -2.792  -1.040  1.00  0.00      AP1  N
ATOM   1872 HE21 GLN A 283       3.403  -2.838  -2.035  1.00  0.00      AP1  H
ATOM   1873 HE22 GLN A 283       3.794  -3.503  -0.463  1.00  0.00      AP1  H
ATOM   1874  C   GLN A 283      -0.550  -0.658   2.422  1.00  0.00      AP1  C
ATOM   1875  O   GLN A 283      -1.034   0.466   2.295  1.00  0.00      AP1  O
ATOM   1876  N   ALA A 284      -0.765  -1.416   3.523  1.00  0.00      AP1  N
ATOM   1877  HN  ALA A 284      -0.410  -2.343   3.641  1.00  0.00      AP1  H
ATOM   1878  CA  ALA A 284      -1.543  -0.910   4.619  1.00  0.00      AP1  C
ATOM   1879  HA  ALA A 284      -1.721   0.156   4.532  1.00  0.00      AP1  H
ATOM   1880  CB  ALA A 284      -2.887  -1.637   4.806  1.00  0.00      AP1  C
ATOM   1881  HB1 ALA A 284      -3.526  -1.476   3.911  1.00  0.00      AP1  H
ATOM   1882  HB2 ALA A 284      -2.736  -2.732   4.925  1.00  0.00      AP1  H
ATOM   1883  HB3 ALA A 284      -3.438  -1.257   5.694  1.00  0.00      AP1  H
ATOM   1884  C   ALA A 284      -0.756  -1.106   5.879  1.00  0.00      AP1  C
ATOM   1885  O   ALA A 284      -0.263  -2.196   6.161  1.00  0.00      AP1  O
ATOM   1886  N   ILE A 285      -0.651  -0.046   6.701  1.00  0.00      AP1  N
ATOM   1887  HN  ILE A 285      -1.079   0.843   6.552  1.00  0.00      AP1  H
ATOM   1888  CA  ILE A 285       0.124  -0.131   7.906  1.00  0.00      AP1  C
ATOM   1889  HA  ILE A 285       0.600  -1.104   7.914  1.00  0.00      AP1  H
ATOM   1890  CB  ILE A 285       1.116   0.986   8.001  1.00  0.00      AP1  C
ATOM   1891  HB  ILE A 285       1.542   0.895   9.032  1.00  0.00      AP1  H
ATOM   1892  CG2 ILE A 285       2.181   0.783   6.914  1.00  0.00      AP1  C
ATOM   1893 HG21 ILE A 285       3.018   1.499   7.049  1.00  0.00      AP1  H
ATOM   1894 HG22 ILE A 285       2.605  -0.242   6.961  1.00  0.00      AP1  H
ATOM   1895 HG23 ILE A 285       1.751   0.939   5.902  1.00  0.00      AP1  H
ATOM   1896  CG1 ILE A 285       0.376   2.331   7.930  1.00  0.00      AP1  C
ATOM   1897 HG11 ILE A 285      -0.212   2.388   6.987  1.00  0.00      AP1  H
ATOM   1898 HG12 ILE A 285      -0.349   2.389   8.774  1.00  0.00      AP1  H
ATOM   1899  CD  ILE A 285       1.308   3.532   8.015  1.00  0.00      AP1  C
ATOM   1900  HD1 ILE A 285       0.721   4.476   8.018  1.00  0.00      AP1  H
ATOM   1901  HD2 ILE A 285       1.911   3.495   8.947  1.00  0.00      AP1  H
ATOM   1902  HD3 ILE A 285       2.001   3.561   7.148  1.00  0.00      AP1  H
ATOM   1903  C   ILE A 285      -0.797  -0.090   9.083  1.00  0.00      AP1  C
ATOM   1904  O   ILE A 285      -1.540   0.871   9.281  1.00  0.00      AP1  O
ATOM   1905  N   ASN A 286      -0.778  -1.176   9.882  1.00  0.00      AP1  N
ATOM   1906  HN  ASN A 286      -0.200  -1.973   9.712  1.00  0.00      AP1  H
ATOM   1907  CA  ASN A 286      -1.597  -1.275  11.055  1.00  0.00      AP1  C
ATOM   1908  HA  ASN A 286      -1.871  -0.263  11.335  1.00  0.00      AP1  H
ATOM   1909  CB  ASN A 286      -2.816  -2.188  10.839  1.00  0.00      AP1  C
ATOM   1910  HB1 ASN A 286      -3.340  -2.293  11.814  1.00  0.00      AP1  H
ATOM   1911  HB2 ASN A 286      -3.527  -1.720  10.128  1.00  0.00      AP1  H
ATOM   1912  CG  ASN A 286      -2.304  -3.543  10.363  1.00  0.00      AP1  C
ATOM   1913  OD1 ASN A 286      -1.663  -3.645   9.317  1.00  0.00      AP1  O
ATOM   1914  ND2 ASN A 286      -2.592  -4.614  11.148  1.00  0.00      AP1  N
ATOM   1915 HD21 ASN A 286      -2.253  -5.503  10.852  1.00  0.00      AP1  H
ATOM   1916 HD22 ASN A 286      -3.097  -4.489  11.996  1.00  0.00      AP1  H
ATOM   1917  C   ASN A 286      -0.776  -1.848  12.170  1.00  0.00      AP1  C
ATOM   1918  O   ASN A 286      -0.210  -2.933  12.048  1.00  0.00      AP1  O
ATOM   1919  N   LYS A 287      -0.729  -1.133  13.312  1.00  0.00      AP1  N
ATOM   1920  HN  LYS A 287      -1.242  -0.285  13.436  1.00  0.00      AP1  H
ATOM   1921  CA  LYS A 287       0.063  -1.535  14.439  1.00  0.00      AP1  C
ATOM   1922  HA  LYS A 287       0.936  -2.065  14.077  1.00  0.00      AP1  H
ATOM   1923  CB  LYS A 287       0.382  -0.337  15.354  1.00  0.00      AP1  C
ATOM   1924  HB1 LYS A 287       0.729   0.494  14.697  1.00  0.00      AP1  H
ATOM   1925  HB2 LYS A 287      -0.560   0.015  15.832  1.00  0.00      AP1  H
ATOM   1926  CG  LYS A 287       1.448  -0.567  16.429  1.00  0.00      AP1  C
ATOM   1927  HG1 LYS A 287       1.074  -1.321  17.158  1.00  0.00      AP1  H
ATOM   1928  HG2 LYS A 287       2.360  -0.992  15.950  1.00  0.00      AP1  H
ATOM   1929  CD  LYS A 287       1.795   0.724  17.181  1.00  0.00      AP1  C
ATOM   1930  HD1 LYS A 287       1.979   1.528  16.433  1.00  0.00      AP1  H
ATOM   1931  HD2 LYS A 287       0.906   1.025  17.782  1.00  0.00      AP1  H
ATOM   1932  CE  LYS A 287       3.005   0.628  18.115  1.00  0.00      AP1  C
ATOM   1933  HE1 LYS A 287       2.833   1.225  19.038  1.00  0.00      AP1  H
ATOM   1934  HE2 LYS A 287       3.189  -0.429  18.409  1.00  0.00      AP1  H
ATOM   1935  NZ  LYS A 287       4.210   1.149  17.430  1.00  0.00      AP1  N
ATOM   1936  HZ1 LYS A 287       5.034   1.087  18.062  1.00  0.00      AP1  H
ATOM   1937  HZ2 LYS A 287       4.390   0.590  16.571  1.00  0.00      AP1  H
ATOM   1938  HZ3 LYS A 287       4.054   2.142  17.164  1.00  0.00      AP1  H
ATOM   1939  C   LYS A 287      -0.745  -2.504  15.247  1.00  0.00      AP1  C
ATOM   1940  O   LYS A 287      -1.829  -2.175  15.728  1.00  0.00      AP1  O
ATOM   1941  N   LYS A 288      -0.236  -3.741  15.411  1.00  0.00      AP1  N
ATOM   1942  HN  LYS A 288       0.620  -4.075  15.018  1.00  0.00      AP1  H
ATOM   1943  CA  LYS A 288      -0.950  -4.692  16.209  1.00  0.00      AP1  C
ATOM   1944  HA  LYS A 288      -1.578  -4.148  16.904  1.00  0.00      AP1  H
ATOM   1945  CB  LYS A 288      -1.786  -5.693  15.401  1.00  0.00      AP1  C
ATOM   1946  HB1 LYS A 288      -1.124  -6.107  14.606  1.00  0.00      AP1  H
ATOM   1947  HB2 LYS A 288      -2.059  -6.549  16.057  1.00  0.00      AP1  H
ATOM   1948  CG  LYS A 288      -3.014  -5.045  14.773  1.00  0.00      AP1  C
ATOM   1949  HG1 LYS A 288      -3.734  -4.772  15.578  1.00  0.00      AP1  H
ATOM   1950  HG2 LYS A 288      -2.707  -4.101  14.267  1.00  0.00      AP1  H
ATOM   1951  CD  LYS A 288      -3.737  -5.943  13.775  1.00  0.00      AP1  C
ATOM   1952  HD1 LYS A 288      -3.045  -6.157  12.929  1.00  0.00      AP1  H
ATOM   1953  HD2 LYS A 288      -3.959  -6.913  14.278  1.00  0.00      AP1  H
ATOM   1954  CE  LYS A 288      -5.027  -5.314  13.261  1.00  0.00      AP1  C
ATOM   1955  HE1 LYS A 288      -4.820  -4.324  12.797  1.00  0.00      AP1  H
ATOM   1956  HE2 LYS A 288      -5.504  -5.968  12.498  1.00  0.00      AP1  H
ATOM   1957  NZ  LYS A 288      -5.969  -5.126  14.385  1.00  0.00      AP1  N
ATOM   1958  HZ1 LYS A 288      -6.852  -4.696  14.042  1.00  0.00      AP1  H
ATOM   1959  HZ2 LYS A 288      -6.180  -6.047  14.819  1.00  0.00      AP1  H
ATOM   1960  HZ3 LYS A 288      -5.537  -4.504  15.098  1.00  0.00      AP1  H
ATOM   1961  C   LYS A 288       0.033  -5.474  17.015  1.00  0.00      AP1  C
ATOM   1962  O   LYS A 288       1.202  -5.600  16.656  1.00  0.00      AP1  O
ATOM   1963  N   SER A 289      -0.433  -6.026  18.149  1.00  0.00      AP1  N
ATOM   1964  HN  SER A 289      -1.373  -5.958  18.483  1.00  0.00      AP1  H
ATOM   1965  CA  SER A 289       0.436  -6.787  18.995  1.00  0.00      AP1  C
ATOM   1966  HA  SER A 289       1.433  -6.727  18.579  1.00  0.00      AP1  H
ATOM   1967  CB  SER A 289       0.380  -6.355  20.467  1.00  0.00      AP1  C
ATOM   1968  HB1 SER A 289       1.072  -7.008  21.046  1.00  0.00      AP1  H
ATOM   1969  HB2 SER A 289       0.747  -5.309  20.579  1.00  0.00      AP1  H
ATOM   1970  OG  SER A 289      -0.941  -6.510  20.961  1.00  0.00      AP1  O
ATOM   1971  HG1 SER A 289      -0.893  -6.448  21.923  1.00  0.00      AP1  H
ATOM   1972  C   SER A 289       0.008  -8.214  18.916  1.00  0.00      AP1  C
ATOM   1973  O   SER A 289      -1.173  -8.512  18.741  1.00  0.00      AP1  O
ATOM   1974  N   GLY A 290       0.980  -9.139  19.019  1.00  0.00      AP1  N
ATOM   1975  HN  GLY A 290       1.949  -8.924  19.134  1.00  0.00      AP1  H
ATOM   1976  CA  GLY A 290       0.657 -10.534  18.967  1.00  0.00      AP1  C
ATOM   1977  HA1 GLY A 290       0.207 -10.763  18.011  1.00  0.00      AP1  H
ATOM   1978  HA2 GLY A 290       0.047 -10.798  19.820  1.00  0.00      AP1  H
ATOM   1979  C   GLY A 290       1.938 -11.289  19.067  1.00  0.00      AP1  C
ATOM   1980  O   GLY A 290       3.008 -10.761  18.769  1.00  0.00      AP1  O
ATOM   1981  N   ASN A 291       1.850 -12.566  19.481  1.00  0.00      AP1  N
ATOM   1982  HN  ASN A 291       0.999 -13.034  19.716  1.00  0.00      AP1  H
ATOM   1983  CA  ASN A 291       3.026 -13.369  19.617  1.00  0.00      AP1  C
ATOM   1984  HA  ASN A 291       3.882 -12.749  19.373  1.00  0.00      AP1  H
ATOM   1985  CB  ASN A 291       3.129 -14.061  20.985  1.00  0.00      AP1  C
ATOM   1986  HB1 ASN A 291       2.186 -14.625  21.153  1.00  0.00      AP1  H
ATOM   1987  HB2 ASN A 291       3.960 -14.795  20.984  1.00  0.00      AP1  H
ATOM   1988  CG  ASN A 291       3.295 -12.980  22.043  1.00  0.00      AP1  C
ATOM   1989  OD1 ASN A 291       2.456 -12.829  22.930  1.00  0.00      AP1  O
ATOM   1990  ND2 ASN A 291       4.410 -12.208  21.954  1.00  0.00      AP1  N
ATOM   1991 HD21 ASN A 291       4.536 -11.504  22.648  1.00  0.00      AP1  H
ATOM   1992 HD22 ASN A 291       5.076 -12.376  21.234  1.00  0.00      AP1  H
ATOM   1993  C   ASN A 291       2.934 -14.440  18.583  1.00  0.00      AP1  C
ATOM   1994  O   ASN A 291       1.862 -14.987  18.335  1.00  0.00      AP1  O
ATOM   1995  N   GLY A 292       4.069 -14.759  17.931  1.00  0.00      AP1  N
ATOM   1996  HN  GLY A 292       4.967 -14.349  18.084  1.00  0.00      AP1  H
ATOM   1997  CA  GLY A 292       4.015 -15.773  16.922  1.00  0.00      AP1  C
ATOM   1998  HA1 GLY A 292       2.994 -16.111  16.807  1.00  0.00      AP1  H
ATOM   1999  HA2 GLY A 292       4.719 -16.559  17.158  1.00  0.00      AP1  H
ATOM   2000  C   GLY A 292       4.442 -15.144  15.636  1.00  0.00      AP1  C
ATOM   2001  O   GLY A 292       5.448 -14.437  15.583  1.00  0.00      AP1  O
ATOM   2002  N   GLY A 293       3.687 -15.426  14.553  1.00  0.00      AP1  N
ATOM   2003  HN  GLY A 293       2.872 -16.001  14.609  1.00  0.00      AP1  H
ATOM   2004  CA  GLY A 293       4.001 -14.921  13.247  1.00  0.00      AP1  C
ATOM   2005  HA1 GLY A 293       3.596 -15.608  12.517  1.00  0.00      AP1  H
ATOM   2006  HA2 GLY A 293       5.072 -14.786  13.184  1.00  0.00      AP1  H
ATOM   2007  C   GLY A 293       3.354 -13.585  13.035  1.00  0.00      AP1  C
ATOM   2008  O   GLY A 293       2.572 -13.111  13.859  1.00  0.00      AP1  O
ATOM   2009  N   THR A 294       3.735 -12.919  11.923  1.00  0.00      AP1  N
ATOM   2010  HN  THR A 294       4.410 -13.283  11.283  1.00  0.00      AP1  H
ATOM   2011  CA  THR A 294       3.209 -11.633  11.558  1.00  0.00      AP1  C
ATOM   2012  HA  THR A 294       3.161 -11.075  12.483  1.00  0.00      AP1  H
ATOM   2013  CB  THR A 294       4.055 -10.952  10.523  1.00  0.00      AP1  C
ATOM   2014  HB  THR A 294       4.061 -11.628   9.634  1.00  0.00      AP1  H
ATOM   2015  OG1 THR A 294       5.392 -10.833  10.988  1.00  0.00      AP1  O
ATOM   2016  HG1 THR A 294       5.869 -10.381  10.284  1.00  0.00      AP1  H
ATOM   2017  CG2 THR A 294       3.469  -9.553  10.258  1.00  0.00      AP1  C
ATOM   2018 HG21 THR A 294       3.996  -9.057   9.416  1.00  0.00      AP1  H
ATOM   2019 HG22 THR A 294       2.393  -9.628   9.990  1.00  0.00      AP1  H
ATOM   2020 HG23 THR A 294       3.560  -8.904  11.156  1.00  0.00      AP1  H
ATOM   2021  C   THR A 294       1.797 -11.702  11.024  1.00  0.00      AP1  C
ATOM   2022  O   THR A 294       0.910 -11.016  11.531  1.00  0.00      AP1  O
ATOM   2023  N   PHE A 295       1.541 -12.554  10.000  1.00  0.00      AP1  N
ATOM   2024  HN  PHE A 295       2.216 -13.182   9.616  1.00  0.00      AP1  H
ATOM   2025  CA  PHE A 295       0.238 -12.618   9.372  1.00  0.00      AP1  C
ATOM   2026  HA  PHE A 295      -0.479 -12.290  10.115  1.00  0.00      AP1  H
ATOM   2027  CB  PHE A 295       0.116 -11.825   8.053  1.00  0.00      AP1  C
ATOM   2028  HB1 PHE A 295       1.061 -11.929   7.477  1.00  0.00      AP1  H
ATOM   2029  HB2 PHE A 295      -0.701 -12.229   7.417  1.00  0.00      AP1  H
ATOM   2030  CG  PHE A 295      -0.087 -10.380   8.350  1.00  0.00      AP1  C
ATOM   2031  CD1 PHE A 295      -1.356  -9.909   8.596  1.00  0.00      AP1  C
ATOM   2032  HD1 PHE A 295      -2.194 -10.592   8.571  1.00  0.00      AP1  H
ATOM   2033  CE1 PHE A 295      -1.572  -8.578   8.868  1.00  0.00      AP1  C
ATOM   2034  HE1 PHE A 295      -2.573  -8.223   9.067  1.00  0.00      AP1  H
ATOM   2035  CZ  PHE A 295      -0.514  -7.705   8.892  1.00  0.00      AP1  C
ATOM   2036  HZ  PHE A 295      -0.675  -6.659   9.113  1.00  0.00      AP1  H
ATOM   2037  CD2 PHE A 295       0.968  -9.499   8.371  1.00  0.00      AP1  C
ATOM   2038  HD2 PHE A 295       1.968  -9.848   8.152  1.00  0.00      AP1  H
ATOM   2039  CE2 PHE A 295       0.756  -8.167   8.644  1.00  0.00      AP1  C
ATOM   2040  HE2 PHE A 295       1.592  -7.481   8.662  1.00  0.00      AP1  H
ATOM   2041  C   PHE A 295      -0.108 -14.034   9.023  1.00  0.00      AP1  C
ATOM   2042  O   PHE A 295       0.753 -14.912   8.998  1.00  0.00      AP1  O
ATOM   2043  N   THR A 296      -1.410 -14.279   8.742  1.00  0.00      AP1  N
ATOM   2044  HN  THR A 296      -2.107 -13.562   8.740  1.00  0.00      AP1  H
ATOM   2045  CA  THR A 296      -1.909 -15.589   8.422  1.00  0.00      AP1  C
ATOM   2046  HA  THR A 296      -1.129 -16.294   8.676  1.00  0.00      AP1  H
ATOM   2047  CB  THR A 296      -3.234 -15.859   9.090  1.00  0.00      AP1  C
ATOM   2048  HB  THR A 296      -3.945 -15.096   8.689  1.00  0.00      AP1  H
ATOM   2049  OG1 THR A 296      -3.113 -15.653  10.490  1.00  0.00      AP1  O
ATOM   2050  HG1 THR A 296      -3.982 -15.851  10.855  1.00  0.00      AP1  H
ATOM   2051  CG2 THR A 296      -3.666 -17.312   8.831  1.00  0.00      AP1  C
ATOM   2052 HG21 THR A 296      -4.691 -17.495   9.218  1.00  0.00      AP1  H
ATOM   2053 HG22 THR A 296      -3.670 -17.527   7.741  1.00  0.00      AP1  H
ATOM   2054 HG23 THR A 296      -2.975 -18.029   9.324  1.00  0.00      AP1  H
ATOM   2055  C   THR A 296      -2.101 -15.682   6.932  1.00  0.00      AP1  C
ATOM   2056  O   THR A 296      -2.091 -14.677   6.223  1.00  0.00      AP1  O
ATOM   2057  N   GLU A 297      -2.252 -16.925   6.427  1.00  0.00      AP1  N
ATOM   2058  HN  GLU A 297      -2.216 -17.723   7.023  1.00  0.00      AP1  H
ATOM   2059  CA  GLU A 297      -2.472 -17.239   5.044  1.00  0.00      AP1  C
ATOM   2060  HA  GLU A 297      -1.730 -16.726   4.446  1.00  0.00      AP1  H
ATOM   2061  CB  GLU A 297      -2.487 -18.755   4.791  1.00  0.00      AP1  C
ATOM   2062  HB1 GLU A 297      -1.492 -19.165   5.081  1.00  0.00      AP1  H
ATOM   2063  HB2 GLU A 297      -3.226 -19.243   5.465  1.00  0.00      AP1  H
ATOM   2064  CG  GLU A 297      -2.778 -19.133   3.337  1.00  0.00      AP1  C
ATOM   2065  HG1 GLU A 297      -3.709 -18.637   3.006  1.00  0.00      AP1  H
ATOM   2066  HG2 GLU A 297      -1.946 -18.827   2.673  1.00  0.00      AP1  H
ATOM   2067  CD  GLU A 297      -2.999 -20.639   3.284  1.00  0.00      AP1  C
ATOM   2068  OE1 GLU A 297      -2.569 -21.335   4.242  1.00  0.00      AP1  O
ATOM   2069  OE2 GLU A 297      -3.603 -21.115   2.286  1.00  0.00      AP1  O
ATOM   2070  C   GLU A 297      -3.814 -16.729   4.620  1.00  0.00      AP1  C
ATOM   2071  O   GLU A 297      -3.982 -16.267   3.494  1.00  0.00      AP1  O
ATOM   2072  N   LYS A 298      -4.819 -16.831   5.510  1.00  0.00      AP1  N
ATOM   2073  HN  LYS A 298      -4.688 -17.184   6.435  1.00  0.00      AP1  H
ATOM   2074  CA  LYS A 298      -6.163 -16.437   5.193  1.00  0.00      AP1  C
ATOM   2075  HA  LYS A 298      -6.443 -16.937   4.274  1.00  0.00      AP1  H
ATOM   2076  CB  LYS A 298      -7.159 -16.727   6.330  1.00  0.00      AP1  C
ATOM   2077  HB1 LYS A 298      -6.754 -16.248   7.251  1.00  0.00      AP1  H
ATOM   2078  HB2 LYS A 298      -8.121 -16.213   6.108  1.00  0.00      AP1  H
ATOM   2079  CG  LYS A 298      -7.385 -18.216   6.596  1.00  0.00      AP1  C
ATOM   2080  HG1 LYS A 298      -7.987 -18.647   5.764  1.00  0.00      AP1  H
ATOM   2081  HG2 LYS A 298      -6.400 -18.738   6.598  1.00  0.00      AP1  H
ATOM   2082  CD  LYS A 298      -8.115 -18.488   7.912  1.00  0.00      AP1  C
ATOM   2083  HD1 LYS A 298      -7.512 -18.058   8.744  1.00  0.00      AP1  H
ATOM   2084  HD2 LYS A 298      -9.087 -17.943   7.888  1.00  0.00      AP1  H
ATOM   2085  CE  LYS A 298      -8.377 -19.971   8.184  1.00  0.00      AP1  C
ATOM   2086  HE1 LYS A 298      -9.000 -20.412   7.374  1.00  0.00      AP1  H
ATOM   2087  HE2 LYS A 298      -7.419 -20.534   8.237  1.00  0.00      AP1  H
ATOM   2088  NZ  LYS A 298      -9.093 -20.128   9.472  1.00  0.00      AP1  N
ATOM   2089  HZ1 LYS A 298      -9.274 -21.135   9.659  1.00  0.00      AP1  H
ATOM   2090  HZ2 LYS A 298      -8.515 -19.732  10.241  1.00  0.00      AP1  H
ATOM   2091  HZ3 LYS A 298      -9.999 -19.618   9.428  1.00  0.00      AP1  H
ATOM   2092  C   LYS A 298      -6.219 -14.964   4.935  1.00  0.00      AP1  C
ATOM   2093  O   LYS A 298      -6.940 -14.514   4.047  1.00  0.00      AP1  O
ATOM   2094  N   ASP A 299      -5.464 -14.172   5.718  1.00  0.00      AP1  N
ATOM   2095  HN  ASP A 299      -4.827 -14.500   6.411  1.00  0.00      AP1  H
ATOM   2096  CA  ASP A 299      -5.504 -12.740   5.628  1.00  0.00      AP1  C
ATOM   2097  HA  ASP A 299      -6.548 -12.451   5.667  1.00  0.00      AP1  H
ATOM   2098  CB  ASP A 299      -4.696 -12.038   6.732  1.00  0.00      AP1  C
ATOM   2099  HB1 ASP A 299      -3.686 -12.492   6.790  1.00  0.00      AP1  H
ATOM   2100  HB2 ASP A 299      -4.581 -10.959   6.506  1.00  0.00      AP1  H
ATOM   2101  CG  ASP A 299      -5.422 -12.239   8.054  1.00  0.00      AP1  C
ATOM   2102  OD1 ASP A 299      -6.072 -13.304   8.224  1.00  0.00      AP1  O
ATOM   2103  OD2 ASP A 299      -5.352 -11.315   8.908  1.00  0.00      AP1  O
ATOM   2104  C   ASP A 299      -4.971 -12.257   4.313  1.00  0.00      AP1  C
ATOM   2105  O   ASP A 299      -5.399 -11.215   3.820  1.00  0.00      AP1  O
ATOM   2106  N   GLU A 300      -3.993 -12.969   3.723  1.00  0.00      AP1  N
ATOM   2107  HN  GLU A 300      -3.631 -13.827   4.076  1.00  0.00      AP1  H
ATOM   2108  CA  GLU A 300      -3.376 -12.534   2.500  1.00  0.00      AP1  C
ATOM   2109  HA  GLU A 300      -3.047 -11.511   2.633  1.00  0.00      AP1  H
ATOM   2110  CB  GLU A 300      -2.159 -13.391   2.111  1.00  0.00      AP1  C
ATOM   2111  HB1 GLU A 300      -2.488 -14.454   2.049  1.00  0.00      AP1  H
ATOM   2112  HB2 GLU A 300      -1.817 -13.118   1.088  1.00  0.00      AP1  H
ATOM   2113  CG  GLU A 300      -1.012 -13.263   3.118  1.00  0.00      AP1  C
ATOM   2114  HG1 GLU A 300      -0.750 -12.197   3.246  1.00  0.00      AP1  H
ATOM   2115  HG2 GLU A 300      -1.297 -13.689   4.101  1.00  0.00      AP1  H
ATOM   2116  CD  GLU A 300       0.214 -13.975   2.560  1.00  0.00      AP1  C
ATOM   2117  OE1 GLU A 300       0.886 -13.380   1.675  1.00  0.00      AP1  O
ATOM   2118  OE2 GLU A 300       0.495 -15.119   3.007  1.00  0.00      AP1  O
ATOM   2119  C   GLU A 300      -4.357 -12.542   1.365  1.00  0.00      AP1  C
ATOM   2120  O   GLU A 300      -4.312 -11.665   0.504  1.00  0.00      AP1  O
ATOM   2121  N   LYS A 301      -5.257 -13.539   1.322  1.00  0.00      AP1  N
ATOM   2122  HN  LYS A 301      -5.309 -14.239   2.032  1.00  0.00      AP1  H
ATOM   2123  CA  LYS A 301      -6.213 -13.678   0.257  1.00  0.00      AP1  C
ATOM   2124  HA  LYS A 301      -5.660 -13.630  -0.673  1.00  0.00      AP1  H
ATOM   2125  CB  LYS A 301      -6.977 -15.008   0.337  1.00  0.00      AP1  C
ATOM   2126  HB1 LYS A 301      -7.408 -15.078   1.363  1.00  0.00      AP1  H
ATOM   2127  HB2 LYS A 301      -7.842 -14.972  -0.363  1.00  0.00      AP1  H
ATOM   2128  CG  LYS A 301      -6.051 -16.192   0.061  1.00  0.00      AP1  C
ATOM   2129  HG1 LYS A 301      -5.872 -16.267  -1.036  1.00  0.00      AP1  H
ATOM   2130  HG2 LYS A 301      -5.066 -16.002   0.546  1.00  0.00      AP1  H
ATOM   2131  CD  LYS A 301      -6.598 -17.534   0.541  1.00  0.00      AP1  C
ATOM   2132  HD1 LYS A 301      -6.793 -17.463   1.636  1.00  0.00      AP1  H
ATOM   2133  HD2 LYS A 301      -7.578 -17.709   0.039  1.00  0.00      AP1  H
ATOM   2134  CE  LYS A 301      -5.653 -18.703   0.250  1.00  0.00      AP1  C
ATOM   2135  HE1 LYS A 301      -5.508 -18.824  -0.847  1.00  0.00      AP1  H
ATOM   2136  HE2 LYS A 301      -4.659 -18.528   0.719  1.00  0.00      AP1  H
ATOM   2137  NZ  LYS A 301      -6.213 -19.960   0.790  1.00  0.00      AP1  N
ATOM   2138  HZ1 LYS A 301      -5.569 -20.752   0.589  1.00  0.00      AP1  H
ATOM   2139  HZ2 LYS A 301      -6.340 -19.870   1.819  1.00  0.00      AP1  H
ATOM   2140  HZ3 LYS A 301      -7.136 -20.146   0.347  1.00  0.00      AP1  H
ATOM   2141  C   LYS A 301      -7.198 -12.545   0.252  1.00  0.00      AP1  C
ATOM   2142  O   LYS A 301      -7.625 -12.105  -0.814  1.00  0.00      AP1  O
ATOM   2143  N   ASP A 302      -7.598 -12.047   1.436  1.00  0.00      AP1  N
ATOM   2144  HN  ASP A 302      -7.257 -12.343   2.324  1.00  0.00      AP1  H
ATOM   2145  CA  ASP A 302      -8.587 -11.007   1.533  1.00  0.00      AP1  C
ATOM   2146  HA  ASP A 302      -9.435 -11.320   0.934  1.00  0.00      AP1  H
ATOM   2147  CB  ASP A 302      -9.030 -10.724   2.977  1.00  0.00      AP1  C
ATOM   2148  HB1 ASP A 302      -8.133 -10.630   3.622  1.00  0.00      AP1  H
ATOM   2149  HB2 ASP A 302      -9.600  -9.776   3.032  1.00  0.00      AP1  H
ATOM   2150  CG  ASP A 302      -9.877 -11.904   3.435  1.00  0.00      AP1  C
ATOM   2151  OD1 ASP A 302      -9.730 -13.008   2.845  1.00  0.00      AP1  O
ATOM   2152  OD2 ASP A 302     -10.683 -11.718   4.384  1.00  0.00      AP1  O
ATOM   2153  C   ASP A 302      -8.086  -9.721   0.937  1.00  0.00      AP1  C
ATOM   2154  O   ASP A 302      -8.884  -8.912   0.469  1.00  0.00      AP1  O
ATOM   2155  N   PHE A 303      -6.768  -9.453   1.018  1.00  0.00      AP1  N
ATOM   2156  HN  PHE A 303      -6.117 -10.069   1.458  1.00  0.00      AP1  H
ATOM   2157  CA  PHE A 303      -6.181  -8.253   0.476  1.00  0.00      AP1  C
ATOM   2158  HA  PHE A 303      -6.809  -7.442   0.823  1.00  0.00      AP1  H
ATOM   2159  CB  PHE A 303      -4.708  -8.075   0.891  1.00  0.00      AP1  C
ATOM   2160  HB1 PHE A 303      -4.177  -9.045   0.772  1.00  0.00      AP1  H
ATOM   2161  HB2 PHE A 303      -4.194  -7.338   0.237  1.00  0.00      AP1  H
ATOM   2162  CG  PHE A 303      -4.656  -7.679   2.328  1.00  0.00      AP1  C
ATOM   2163  CD1 PHE A 303      -4.705  -6.348   2.677  1.00  0.00      AP1  C
ATOM   2164  HD1 PHE A 303      -4.777  -5.595   1.905  1.00  0.00      AP1  H
ATOM   2165  CE1 PHE A 303      -4.657  -5.962   3.995  1.00  0.00      AP1  C
ATOM   2166  HE1 PHE A 303      -4.701  -4.913   4.253  1.00  0.00      AP1  H
ATOM   2167  CZ  PHE A 303      -4.560  -6.912   4.983  1.00  0.00      AP1  C
ATOM   2168  HZ  PHE A 303      -4.528  -6.618   6.022  1.00  0.00      AP1  H
ATOM   2169  CD2 PHE A 303      -4.562  -8.624   3.324  1.00  0.00      AP1  C
ATOM   2170  HD2 PHE A 303      -4.504  -9.673   3.070  1.00  0.00      AP1  H
ATOM   2171  CE2 PHE A 303      -4.514  -8.244   4.644  1.00  0.00      AP1  C
ATOM   2172  HE2 PHE A 303      -4.439  -8.995   5.418  1.00  0.00      AP1  H
ATOM   2173  C   PHE A 303      -6.205  -8.218  -1.030  1.00  0.00      AP1  C
ATOM   2174  O   PHE A 303      -6.583  -7.209  -1.625  1.00  0.00      AP1  O
ATOM   2175  N   ALA A 304      -5.767  -9.313  -1.683  1.00  0.00      AP1  N
ATOM   2176  HN  ALA A 304      -5.497 -10.134  -1.181  1.00  0.00      AP1  H
ATOM   2177  CA  ALA A 304      -5.651  -9.398  -3.116  1.00  0.00      AP1  C
ATOM   2178  HA  ALA A 304      -5.089  -8.555  -3.502  1.00  0.00      AP1  H
ATOM   2179  CB  ALA A 304      -4.965 -10.696  -3.577  1.00  0.00      AP1  C
ATOM   2180  HB1 ALA A 304      -3.942 -10.749  -3.148  1.00  0.00      AP1  H
ATOM   2181  HB2 ALA A 304      -5.528 -11.590  -3.230  1.00  0.00      AP1  H
ATOM   2182  HB3 ALA A 304      -4.876 -10.741  -4.684  1.00  0.00      AP1  H
ATOM   2183  C   ALA A 304      -6.996  -9.348  -3.777  1.00  0.00      AP1  C
ATOM   2184  O   ALA A 304      -7.149  -8.736  -4.833  1.00  0.00      AP1  O
ATOM   2185  N   ALA A 305      -8.003 -10.011  -3.180  1.00  0.00      AP1  N
ATOM   2186  HN  ALA A 305      -7.895 -10.453  -2.290  1.00  0.00      AP1  H
ATOM   2187  CA  ALA A 305      -9.305 -10.133  -3.775  1.00  0.00      AP1  C
ATOM   2188  HA  ALA A 305      -9.232 -10.563  -4.767  1.00  0.00      AP1  H
ATOM   2189  CB  ALA A 305     -10.264 -10.995  -2.935  1.00  0.00      AP1  C
ATOM   2190  HB1 ALA A 305      -9.847 -12.019  -2.827  1.00  0.00      AP1  H
ATOM   2191  HB2 ALA A 305     -10.394 -10.570  -1.916  1.00  0.00      AP1  H
ATOM   2192  HB3 ALA A 305     -11.264 -11.080  -3.413  1.00  0.00      AP1  H
ATOM   2193  C   ALA A 305      -9.950  -8.791  -3.942  1.00  0.00      AP1  C
ATOM   2194  O   ALA A 305     -10.558  -8.524  -4.976  1.00  0.00      AP1  O
ATOM   2195  N   TYR A 306      -9.846  -7.915  -2.924  1.00  0.00      AP1  N
ATOM   2196  HN  TYR A 306      -9.344  -8.106  -2.082  1.00  0.00      AP1  H
ATOM   2197  CA  TYR A 306     -10.460  -6.616  -2.971  1.00  0.00      AP1  C
ATOM   2198  HA  TYR A 306     -11.491  -6.772  -3.264  1.00  0.00      AP1  H
ATOM   2199  CB  TYR A 306     -10.426  -5.843  -1.640  1.00  0.00      AP1  C
ATOM   2200  HB1 TYR A 306      -9.426  -5.969  -1.171  1.00  0.00      AP1  H
ATOM   2201  HB2 TYR A 306     -10.574  -4.755  -1.814  1.00  0.00      AP1  H
ATOM   2202  CG  TYR A 306     -11.473  -6.426  -0.748  1.00  0.00      AP1  C
ATOM   2203  CD1 TYR A 306     -11.217  -7.543   0.013  1.00  0.00      AP1  C
ATOM   2204  HD1 TYR A 306     -10.249  -8.022  -0.045  1.00  0.00      AP1  H
ATOM   2205  CE1 TYR A 306     -12.182  -8.076   0.834  1.00  0.00      AP1  C
ATOM   2206  HE1 TYR A 306     -11.975  -8.955   1.427  1.00  0.00      AP1  H
ATOM   2207  CZ  TYR A 306     -13.424  -7.492   0.897  1.00  0.00      AP1  C
ATOM   2208  OH  TYR A 306     -14.421  -8.034   1.738  1.00  0.00      AP1  O
ATOM   2209  HH  TYR A 306     -15.181  -7.450   1.697  1.00  0.00      AP1  H
ATOM   2210  CD2 TYR A 306     -12.720  -5.849  -0.679  1.00  0.00      AP1  C
ATOM   2211  HD2 TYR A 306     -12.956  -4.997  -1.301  1.00  0.00      AP1  H
ATOM   2212  CE2 TYR A 306     -13.690  -6.376   0.140  1.00  0.00      AP1  C
ATOM   2213  HE2 TYR A 306     -14.670  -5.923   0.171  1.00  0.00      AP1  H
ATOM   2214  C   TYR A 306      -9.827  -5.760  -4.023  1.00  0.00      AP1  C
ATOM   2215  O   TYR A 306     -10.511  -4.982  -4.686  1.00  0.00      AP1  O
ATOM   2216  N   LEU A 307      -8.494  -5.861  -4.165  1.00  0.00      AP1  N
ATOM   2217  HN  LEU A 307      -7.966  -6.497  -3.607  1.00  0.00      AP1  H
ATOM   2218  CA  LEU A 307      -7.709  -5.100  -5.094  1.00  0.00      AP1  C
ATOM   2219  HA  LEU A 307      -7.987  -4.062  -4.967  1.00  0.00      AP1  H
ATOM   2220  CB  LEU A 307      -6.195  -5.312  -4.902  1.00  0.00      AP1  C
ATOM   2221  HB1 LEU A 307      -5.997  -6.402  -5.026  1.00  0.00      AP1  H
ATOM   2222  HB2 LEU A 307      -5.651  -4.805  -5.729  1.00  0.00      AP1  H
ATOM   2223  CG  LEU A 307      -5.687  -4.847  -3.523  1.00  0.00      AP1  C
ATOM   2224  HG  LEU A 307      -6.212  -5.513  -2.796  1.00  0.00      AP1  H
ATOM   2225  CD1 LEU A 307      -4.170  -5.074  -3.384  1.00  0.00      AP1  C
ATOM   2226 HD11 LEU A 307      -3.807  -4.692  -2.406  1.00  0.00      AP1  H
ATOM   2227 HD12 LEU A 307      -3.929  -6.157  -3.447  1.00  0.00      AP1  H
ATOM   2228 HD13 LEU A 307      -3.618  -4.544  -4.190  1.00  0.00      AP1  H
ATOM   2229  CD2 LEU A 307      -6.109  -3.395  -3.230  1.00  0.00      AP1  C
ATOM   2230 HD21 LEU A 307      -5.750  -3.084  -2.225  1.00  0.00      AP1  H
ATOM   2231 HD22 LEU A 307      -5.686  -2.688  -3.972  1.00  0.00      AP1  H
ATOM   2232 HD23 LEU A 307      -7.216  -3.300  -3.248  1.00  0.00      AP1  H
ATOM   2233  C   LEU A 307      -8.038  -5.487  -6.505  1.00  0.00      AP1  C
ATOM   2234  O   LEU A 307      -7.925  -4.669  -7.413  1.00  0.00      AP1  O
ATOM   2235  N   ALA A 308      -8.413  -6.753  -6.751  1.00  0.00      AP1  N
ATOM   2236  HN  ALA A 308      -8.547  -7.456  -6.053  1.00  0.00      AP1  H
ATOM   2237  CA  ALA A 308      -8.650  -7.173  -8.103  1.00  0.00      AP1  C
ATOM   2238  HA  ALA A 308      -7.774  -7.005  -8.719  1.00  0.00      AP1  H
ATOM   2239  CB  ALA A 308      -9.044  -8.659  -8.200  1.00  0.00      AP1  C
ATOM   2240  HB1 ALA A 308      -8.222  -9.289  -7.799  1.00  0.00      AP1  H
ATOM   2241  HB2 ALA A 308      -9.959  -8.869  -7.604  1.00  0.00      AP1  H
ATOM   2242  HB3 ALA A 308      -9.229  -8.966  -9.252  1.00  0.00      AP1  H
ATOM   2243  C   ALA A 308      -9.764  -6.368  -8.720  1.00  0.00      AP1  C
ATOM   2244  O   ALA A 308      -9.642  -5.923  -9.861  1.00  0.00      AP1  O
ATOM   2245  N   PHE A 309     -10.885  -6.166  -7.997  1.00  0.00      AP1  N
ATOM   2246  HN  PHE A 309     -11.023  -6.490  -7.062  1.00  0.00      AP1  H
ATOM   2247  CA  PHE A 309     -12.002  -5.440  -8.548  1.00  0.00      AP1  C
ATOM   2248  HA  PHE A 309     -12.185  -5.858  -9.531  1.00  0.00      AP1  H
ATOM   2249  CB  PHE A 309     -13.220  -5.386  -7.612  1.00  0.00      AP1  C
ATOM   2250  HB1 PHE A 309     -12.900  -4.996  -6.621  1.00  0.00      AP1  H
ATOM   2251  HB2 PHE A 309     -13.995  -4.692  -8.003  1.00  0.00      AP1  H
ATOM   2252  CG  PHE A 309     -13.777  -6.748  -7.404  1.00  0.00      AP1  C
ATOM   2253  CD1 PHE A 309     -13.233  -7.582  -6.456  1.00  0.00      AP1  C
ATOM   2254  HD1 PHE A 309     -12.389  -7.246  -5.869  1.00  0.00      AP1  H
ATOM   2255  CE1 PHE A 309     -13.752  -8.838  -6.256  1.00  0.00      AP1  C
ATOM   2256  HE1 PHE A 309     -13.320  -9.489  -5.510  1.00  0.00      AP1  H
ATOM   2257  CZ  PHE A 309     -14.826  -9.267  -7.000  1.00  0.00      AP1  C
ATOM   2258  HZ  PHE A 309     -15.244 -10.250  -6.836  1.00  0.00      AP1  H
ATOM   2259  CD2 PHE A 309     -14.852  -7.180  -8.145  1.00  0.00      AP1  C
ATOM   2260  HD2 PHE A 309     -15.279  -6.538  -8.903  1.00  0.00      AP1  H
ATOM   2261  CE2 PHE A 309     -15.375  -8.437  -7.949  1.00  0.00      AP1  C
ATOM   2262  HE2 PHE A 309     -16.215  -8.769  -8.542  1.00  0.00      AP1  H
ATOM   2263  C   PHE A 309     -11.651  -3.995  -8.743  1.00  0.00      AP1  C
ATOM   2264  O   PHE A 309     -11.855  -3.420  -9.811  1.00  0.00      AP1  O
ATOM   2265  N   CYS A 310     -11.116  -3.372  -7.679  1.00  0.00      AP1  N
ATOM   2266  HN  CYS A 310     -10.896  -3.879  -6.847  1.00  0.00      AP1  H
ATOM   2267  CA  CYS A 310     -10.815  -1.969  -7.626  1.00  0.00      AP1  C
ATOM   2268  HA  CYS A 310     -11.693  -1.446  -7.986  1.00  0.00      AP1  H
ATOM   2269  CB  CYS A 310     -10.386  -1.511  -6.225  1.00  0.00      AP1  C
ATOM   2270  HB1 CYS A 310     -11.232  -1.726  -5.534  1.00  0.00      AP1  H
ATOM   2271  HB2 CYS A 310      -9.534  -2.132  -5.870  1.00  0.00      AP1  H
ATOM   2272  SG  CYS A 310     -10.001   0.266  -6.148  1.00  0.00      AP1  S
ATOM   2273  HG1 CYS A 310      -9.750   0.325  -4.839  1.00  0.00      AP1  H
ATOM   2274  C   CYS A 310      -9.683  -1.641  -8.544  1.00  0.00      AP1  C
ATOM   2275  O   CYS A 310      -9.593  -0.532  -9.069  1.00  0.00      AP1  O
ATOM   2276  N   GLY A 311      -8.788  -2.616  -8.756  1.00  0.00      AP1  N
ATOM   2277  HN  GLY A 311      -8.943  -3.540  -8.410  1.00  0.00      AP1  H
ATOM   2278  CA  GLY A 311      -7.567  -2.422  -9.476  1.00  0.00      AP1  C
ATOM   2279  HA1 GLY A 311      -7.077  -3.380  -9.583  1.00  0.00      AP1  H
ATOM   2280  HA2 GLY A 311      -6.976  -1.676  -8.962  1.00  0.00      AP1  H
ATOM   2281  C   GLY A 311      -7.873  -1.906 -10.840  1.00  0.00      AP1  C
ATOM   2282  O   GLY A 311      -7.126  -1.084 -11.369  1.00  0.00      AP1  O
ATOM   2283  N   ILE A 312      -8.959  -2.395 -11.463  1.00  0.00      AP1  N
ATOM   2284  HN  ILE A 312      -9.581  -3.093 -11.114  1.00  0.00      AP1  H
ATOM   2285  CA  ILE A 312      -9.303  -1.898 -12.760  1.00  0.00      AP1  C
ATOM   2286  HA  ILE A 312      -8.386  -1.734 -13.312  1.00  0.00      AP1  H
ATOM   2287  CB  ILE A 312     -10.292  -2.761 -13.484  1.00  0.00      AP1  C
ATOM   2288  HB  ILE A 312     -11.118  -2.920 -12.746  1.00  0.00      AP1  H
ATOM   2289  CG2 ILE A 312     -10.751  -2.005 -14.742  1.00  0.00      AP1  C
ATOM   2290 HG21 ILE A 312     -11.598  -2.533 -15.228  1.00  0.00      AP1  H
ATOM   2291 HG22 ILE A 312     -11.096  -0.982 -14.485  1.00  0.00      AP1  H
ATOM   2292 HG23 ILE A 312      -9.925  -1.922 -15.479  1.00  0.00      AP1  H
ATOM   2293  CG1 ILE A 312      -9.688  -4.143 -13.778  1.00  0.00      AP1  C
ATOM   2294 HG11 ILE A 312      -8.867  -4.044 -14.523  1.00  0.00      AP1  H
ATOM   2295 HG12 ILE A 312      -9.237  -4.546 -12.842  1.00  0.00      AP1  H
ATOM   2296  CD  ILE A 312     -10.708  -5.158 -14.291  1.00  0.00      AP1  C
ATOM   2297  HD1 ILE A 312     -10.228  -6.151 -14.430  1.00  0.00      AP1  H
ATOM   2298  HD2 ILE A 312     -11.543  -5.274 -13.567  1.00  0.00      AP1  H
ATOM   2299  HD3 ILE A 312     -11.129  -4.840 -15.268  1.00  0.00      AP1  H
ATOM   2300  C   ILE A 312      -9.946  -0.532 -12.557  1.00  0.00      AP1  C
ATOM   2301  OT1 ILE A 312      -9.968  -0.324 -11.579  1.00  0.00      AP1  O
ATOM   2302  OT2 ILE A 312     -10.199  -0.156 -13.448  1.00  0.00      AP1  O
ATOM   2303  P   cgmpC   1       8.469   1.891   2.986  1.00  0.00      CO1  P
ATOM   2304  O1  cgmpC   1       9.541   0.941   3.609  1.00  0.00      CO1  O
ATOM   2305  O2  cgmpC   1       8.104   1.424   1.639  1.00  0.00      CO1  O
ATOM   2306  C1  cgmpC   1       8.112   4.335   2.511  1.00  0.00      CO1  C
ATOM   2307  O3  cgmpC   1       9.021   3.353   2.968  1.00  0.00      CO1  O
ATOM   2308  C2  cgmpC   1       6.924   4.300   3.466  1.00  0.00      CO1  C
ATOM   2309  O4  cgmpC   1       5.784   5.082   3.171  1.00  0.00      CO1  O
ATOM   2310  C3  cgmpC   1       6.300   2.908   3.471  1.00  0.00      CO1  C
ATOM   2311  O5  cgmpC   1       7.220   1.916   3.941  1.00  0.00      CO1  O
ATOM   2312  C4  cgmpC   1       5.037   3.130   4.369  1.00  0.00      CO1  C
ATOM   2313  O6  cgmpC   1       5.310   2.820   5.738  1.00  0.00      CO1  O
ATOM   2314  C5  cgmpC   1       4.818   4.665   4.148  1.00  0.00      CO1  C
ATOM   2315  N1  cgmpC   1       0.411   6.621   5.766  1.00  0.00      CO1  N
ATOM   2316  C6  cgmpC   1       1.582   6.416   6.460  1.00  0.00      CO1  C
ATOM   2317  N2  cgmpC   1       1.613   6.757   7.743  1.00  0.00      CO1  N
ATOM   2318  N3  cgmpC   1       2.659   5.894   5.872  1.00  0.00      CO1  N
ATOM   2319  C7  cgmpC   1       2.519   5.582   4.571  1.00  0.00      CO1  C
ATOM   2320  C8  cgmpC   1       1.352   5.762   3.805  1.00  0.00      CO1  C
ATOM   2321  C9  cgmpC   1       0.203   6.323   4.427  1.00  0.00      CO1  C
ATOM   2322  O7  cgmpC   1      -0.909   6.570   3.960  1.00  0.00      CO1  O
ATOM   2323  N4  cgmpC   1       1.573   5.319   2.506  1.00  0.00      CO1  N
ATOM   2324  C10 cgmpC   1       2.832   4.893   2.506  1.00  0.00      CO1  C
ATOM   2325  N5  cgmpC   1       3.451   5.030   3.730  1.00  0.00      CO1  N
ATOM   2326  H1  cgmpC   1      -0.368   7.019   6.249  1.00  0.00      CO1  H
ATOM   2327  H2  cgmpC   1       0.844   7.151   8.234  1.00  0.00      CO1  H
ATOM   2328  H3  cgmpC   1       2.473   6.589   8.215  1.00  0.00      CO1  H
ATOM   2329  H4  cgmpC   1       6.079   2.237   5.752  1.00  0.00      CO1  H
ATOM   2330  H5  cgmpC   1       3.348   4.489   1.635  1.00  0.00      CO1  H
ATOM   2331  H6  cgmpC   1       5.081   5.207   5.072  1.00  0.00      CO1  H
ATOM   2332  H7  cgmpC   1       4.207   2.511   4.004  1.00  0.00      CO1  H
ATOM   2333  H8  cgmpC   1       5.897   2.664   2.451  1.00  0.00      CO1  H
ATOM   2334  H9  cgmpC   1       7.258   4.585   4.490  1.00  0.00      CO1  H
ATOM   2335  H10 cgmpC   1       7.781   4.184   1.454  1.00  0.00      CO1  H
ATOM   2336  H11 cgmpC   1       8.567   5.353   2.555  1.00  0.00      CO1  H
ATOM   2337  H12 cgmpC   1       9.802   1.216   4.491  1.00  0.00      CO1  H
END
