# Supplementary material for: Coevolving residues distant from the ligand binding site are involved in GAF domain function
Source: Commun Chem. 2025 Apr 7;8:107. doi: 10.1038/s42004-025-01447-9 (PMC11977230; doi:10.1038/s42004-025-01447-9)
Supplement: Supplementary file 4 — Supplementary Data [file 42004_2025_1447_MOESM4_ESM.zip › Apo_F295A-pdb.txt]

CRYST1    1.000    1.000    1.000  90.00  90.00  90.00 P 1           1
ATOM      1  N   ASP A 164     -16.632  -1.358  -9.592  1.00  0.00      PROA N  
ATOM      2  CA  ASP A 164     -16.125  -2.725  -9.543  1.00  0.00      PROA C  
ATOM      3  C   ASP A 164     -14.756  -2.828  -8.838  1.00  0.00      PROA C  
ATOM      4  O   ASP A 164     -13.756  -2.328  -9.348  1.00  0.00      PROA O  
ATOM      5  CB  ASP A 164     -16.039  -3.299 -10.956  1.00  0.00      PROA C  
ATOM      6  CG  ASP A 164     -15.453  -4.710 -10.972  1.00  0.00      PROA C  
ATOM      7  OD1 ASP A 164     -14.630  -5.009 -11.874  1.00  0.00      PROA O  
ATOM      8  OD2 ASP A 164     -15.729  -5.484 -10.022  1.00  0.00      PROA O1-
ATOM      9  HN  ASP A 164     -16.357  -0.794 -10.358  1.00  0.00      PROA H  
ATOM     10  HA  ASP A 164     -16.805  -3.346  -8.972  1.00  0.00      PROA H  
ATOM     11  HB1 ASP A 164     -15.406  -2.660 -11.600  1.00  0.00      PROA H  
ATOM     12  HB2 ASP A 164     -17.035  -3.336 -11.433  1.00  0.00      PROA H  
ATOM     13  N   VAL A 165     -14.691  -3.491  -7.683  1.00  0.00      PROA N  
ATOM     14  CA  VAL A 165     -13.496  -3.361  -6.843  1.00  0.00      PROA C  
ATOM     15  C   VAL A 165     -12.220  -3.766  -7.547  1.00  0.00      PROA C  
ATOM     16  O   VAL A 165     -11.242  -3.026  -7.512  1.00  0.00      PROA O  
ATOM     17  CB  VAL A 165     -13.535  -4.195  -5.597  1.00  0.00      PROA C  
ATOM     18  CG1 VAL A 165     -12.163  -4.174  -4.989  1.00  0.00      PROA C  
ATOM     19  CG2 VAL A 165     -14.551  -3.661  -4.656  1.00  0.00      PROA C  
ATOM     20  HN  VAL A 165     -15.488  -3.949  -7.297  1.00  0.00      PROA H  
ATOM     21  HA  VAL A 165     -13.386  -2.323  -6.564  1.00  0.00      PROA H  
ATOM     22  HB  VAL A 165     -13.813  -5.254  -5.841  1.00  0.00      PROA H  
ATOM     23 HG11 VAL A 165     -11.785  -3.139  -4.844  1.00  0.00      PROA H  
ATOM     24 HG12 VAL A 165     -11.394  -4.800  -5.488  1.00  0.00      PROA H  
ATOM     25 HG13 VAL A 165     -12.272  -4.623  -3.979  1.00  0.00      PROA H  
ATOM     26 HG21 VAL A 165     -15.574  -3.671  -5.096  1.00  0.00      PROA H  
ATOM     27 HG22 VAL A 165     -14.320  -2.615  -4.355  1.00  0.00      PROA H  
ATOM     28 HG23 VAL A 165     -14.596  -4.277  -3.730  1.00  0.00      PROA H  
ATOM     29  N   THR A 166     -12.187  -4.991  -8.074  1.00  0.00      PROA N  
ATOM     30  CA  THR A 166     -11.105  -5.383  -8.972  1.00  0.00      PROA C  
ATOM     31  C   THR A 166     -10.723  -4.271  -9.949  1.00  0.00      PROA C  
ATOM     32  O   THR A 166      -9.598  -3.788  -9.944  1.00  0.00      PROA O  
ATOM     33  CB  THR A 166     -11.459  -6.610  -9.770  1.00  0.00      PROA C  
ATOM     34  CG2 THR A 166     -10.606  -6.671 -10.990  1.00  0.00      PROA C  
ATOM     35  OG1 THR A 166     -11.214  -7.769  -8.976  1.00  0.00      PROA O  
ATOM     36  HN  THR A 166     -12.977  -5.594  -8.004  1.00  0.00      PROA H  
ATOM     37  HA  THR A 166     -10.226  -5.573  -8.375  1.00  0.00      PROA H  
ATOM     38  HB  THR A 166     -12.540  -6.580 -10.065  1.00  0.00      PROA H  
ATOM     39  HG1 THR A 166     -11.746  -8.493  -9.340  1.00  0.00      PROA H  
ATOM     40 HG21 THR A 166      -9.528  -6.528 -10.760  1.00  0.00      PROA H  
ATOM     41 HG22 THR A 166     -10.911  -5.976 -11.800  1.00  0.00      PROA H  
ATOM     42 HG23 THR A 166     -10.692  -7.683 -11.450  1.00  0.00      PROA H  
ATOM     43  N   ALA A 167     -11.693  -3.813 -10.730  1.00  0.00      PROA N  
ATOM     44  CA  ALA A 167     -11.439  -2.794 -11.735  1.00  0.00      PROA C  
ATOM     45  C   ALA A 167     -10.878  -1.575 -11.063  1.00  0.00      PROA C  
ATOM     46  O   ALA A 167      -9.959  -0.938 -11.571  1.00  0.00      PROA O  
ATOM     47  CB  ALA A 167     -12.707  -2.429 -12.425  1.00  0.00      PROA C  
ATOM     48  HN  ALA A 167     -12.629  -4.173 -10.705  1.00  0.00      PROA H  
ATOM     49  HA  ALA A 167     -10.701  -3.163 -12.431  1.00  0.00      PROA H  
ATOM     50  HB1 ALA A 167     -13.447  -1.975 -11.737  1.00  0.00      PROA H  
ATOM     51  HB2 ALA A 167     -13.174  -3.331 -12.880  1.00  0.00      PROA H  
ATOM     52  HB3 ALA A 167     -12.522  -1.706 -13.252  1.00  0.00      PROA H  
ATOM     53  N   LEU A 168     -11.524  -1.180  -9.976  1.00  0.00      PROA N  
ATOM     54  CA  LEU A 168     -11.225   0.095  -9.353  1.00  0.00      PROA C  
ATOM     55  C   LEU A 168      -9.822   0.041  -8.733  1.00  0.00      PROA C  
ATOM     56  O   LEU A 168      -8.998   0.973  -8.921  1.00  0.00      PROA O  
ATOM     57  CB  LEU A 168     -12.275   0.414  -8.290  1.00  0.00      PROA C  
ATOM     58  CG  LEU A 168     -11.812   1.400  -7.234  1.00  0.00      PROA C  
ATOM     59  CD1 LEU A 168     -11.694   2.794  -7.836  1.00  0.00      PROA C  
ATOM     60  CD2 LEU A 168     -12.788   1.360  -6.072  1.00  0.00      PROA C  
ATOM     61  HN  LEU A 168     -12.308  -1.710  -9.634  1.00  0.00      PROA H  
ATOM     62  HA  LEU A 168     -11.213   0.873 -10.104  1.00  0.00      PROA H  
ATOM     63  HB1 LEU A 168     -12.510  -0.540  -7.760  1.00  0.00      PROA H  
ATOM     64  HB2 LEU A 168     -13.221   0.755  -8.758  1.00  0.00      PROA H  
ATOM     65  HG  LEU A 168     -10.833   1.129  -6.772  1.00  0.00      PROA H  
ATOM     66 HD11 LEU A 168     -12.673   3.123  -8.249  1.00  0.00      PROA H  
ATOM     67 HD12 LEU A 168     -10.942   2.799  -8.651  1.00  0.00      PROA H  
ATOM     68 HD13 LEU A 168     -11.378   3.524  -7.061  1.00  0.00      PROA H  
ATOM     69 HD21 LEU A 168     -12.764   0.374  -5.563  1.00  0.00      PROA H  
ATOM     70 HD22 LEU A 168     -13.827   1.542  -6.426  1.00  0.00      PROA H  
ATOM     71 HD23 LEU A 168     -12.531   2.166  -5.354  1.00  0.00      PROA H  
ATOM     72  N   CYS A 169      -9.527  -1.103  -8.104  1.00  0.00      PROA N  
ATOM     73  CA  CYS A 169      -8.218  -1.360  -7.547  1.00  0.00      PROA C  
ATOM     74  C   CYS A 169      -7.124  -1.231  -8.582  1.00  0.00      PROA C  
ATOM     75  O   CYS A 169      -6.179  -0.442  -8.394  1.00  0.00      PROA O  
ATOM     76  CB  CYS A 169      -8.161  -2.728  -6.951  1.00  0.00      PROA C  
ATOM     77  SG  CYS A 169      -8.783  -2.722  -5.314  1.00  0.00      PROA S  
ATOM     78  HN  CYS A 169     -10.221  -1.826  -8.004  1.00  0.00      PROA H  
ATOM     79  HA  CYS A 169      -8.005  -0.602  -6.802  1.00  0.00      PROA H  
ATOM     80  HB1 CYS A 169      -7.109  -3.093  -6.879  1.00  0.00      PROA H  
ATOM     81  HB2 CYS A 169      -8.708  -3.464  -7.579  1.00  0.00      PROA H  
ATOM     82  HG1 CYS A 169     -10.058  -2.669  -5.688  1.00  0.00      PROA H  
ATOM     83  N   HSD A 170      -7.294  -1.881  -9.730  1.00  0.00      PROA N  
ATOM     84  CA  HSD A 170      -6.313  -1.679 -10.766  1.00  0.00      PROA C  
ATOM     85  C   HSD A 170      -6.095  -0.191 -11.046  1.00  0.00      PROA C  
ATOM     86  O   HSD A 170      -4.956   0.299 -11.007  1.00  0.00      PROA O  
ATOM     87  CB  HSD A 170      -6.640  -2.458 -12.023  1.00  0.00      PROA C  
ATOM     88  CG  HSD A 170      -6.388  -3.925 -11.895  1.00  0.00      PROA C  
ATOM     89  CD2 HSD A 170      -5.706  -4.786 -12.685  1.00  0.00      PROA C  
ATOM     90  ND1 HSD A 170      -6.958  -4.692 -10.899  1.00  0.00      PROA N  
ATOM     91  CE1 HSD A 170      -6.625  -5.958 -11.069  1.00  0.00      PROA C  
ATOM     92  NE2 HSD A 170      -5.857  -6.041 -12.139  1.00  0.00      PROA N  
ATOM     93  HN  HSD A 170      -8.115  -2.423  -9.916  1.00  0.00      PROA H  
ATOM     94  HA  HSD A 170      -5.361  -2.044 -10.402  1.00  0.00      PROA H  
ATOM     95  HB1 HSD A 170      -5.992  -2.114 -12.860  1.00  0.00      PROA H  
ATOM     96  HB2 HSD A 170      -7.698  -2.290 -12.318  1.00  0.00      PROA H  
ATOM     97  HD1 HSD A 170      -7.671  -4.351 -10.274  1.00  0.00      PROA H  
ATOM     98  HD2 HSD A 170      -5.111  -4.617 -13.574  1.00  0.00      PROA H  
ATOM     99  HE1 HSD A 170      -6.956  -6.790 -10.448  1.00  0.00      PROA H  
ATOM    100  N   LYS A 171      -7.183   0.559 -11.176  1.00  0.00      PROA N  
ATOM    101  CA  LYS A 171      -7.038   1.934 -11.622  1.00  0.00      PROA C  
ATOM    102  C   LYS A 171      -6.318   2.753 -10.554  1.00  0.00      PROA C  
ATOM    103  O   LYS A 171      -5.561   3.682 -10.865  1.00  0.00      PROA O  
ATOM    104  CB  LYS A 171      -8.389   2.551 -11.963  1.00  0.00      PROA C  
ATOM    105  CG  LYS A 171      -8.302   3.969 -12.527  1.00  0.00      PROA C  
ATOM    106  CD  LYS A 171      -8.001   3.947 -14.018  1.00  0.00      PROA C  
ATOM    107  CE  LYS A 171      -9.190   3.437 -14.811  1.00  0.00      PROA C  
ATOM    108  NZ  LYS A 171     -10.193   4.501 -15.076  1.00  0.00      PROA N1+
ATOM    109  HN  LYS A 171      -8.103   0.178 -11.076  1.00  0.00      PROA H  
ATOM    110  HA  LYS A 171      -6.408   1.945 -12.502  1.00  0.00      PROA H  
ATOM    111  HB1 LYS A 171      -8.988   2.585 -11.021  1.00  0.00      PROA H  
ATOM    112  HB2 LYS A 171      -8.929   1.849 -12.630  1.00  0.00      PROA H  
ATOM    113  HG1 LYS A 171      -7.526   4.558 -11.998  1.00  0.00      PROA H  
ATOM    114  HG2 LYS A 171      -9.272   4.487 -12.353  1.00  0.00      PROA H  
ATOM    115  HD1 LYS A 171      -7.128   3.274 -14.195  1.00  0.00      PROA H  
ATOM    116  HD2 LYS A 171      -7.685   4.955 -14.371  1.00  0.00      PROA H  
ATOM    117  HE1 LYS A 171      -9.713   2.580 -14.346  1.00  0.00      PROA H  
ATOM    118  HE2 LYS A 171      -8.833   3.092 -15.811  1.00  0.00      PROA H  
ATOM    119  HZ1 LYS A 171     -10.154   4.808 -16.082  1.00  0.00      PROA H  
ATOM    120  HZ2 LYS A 171     -10.075   5.307 -14.446  1.00  0.00      PROA H  
ATOM    121  HZ3 LYS A 171     -11.138   4.062 -14.908  1.00  0.00      PROA H  
ATOM    122  N   ILE A 172      -6.521   2.387  -9.292  1.00  0.00      PROA N  
ATOM    123  CA  ILE A 172      -5.852   3.123  -8.233  1.00  0.00      PROA C  
ATOM    124  C   ILE A 172      -4.362   2.809  -8.268  1.00  0.00      PROA C  
ATOM    125  O   ILE A 172      -3.496   3.704  -8.238  1.00  0.00      PROA O  
ATOM    126  CB  ILE A 172      -6.397   2.793  -6.844  1.00  0.00      PROA C  
ATOM    127  CG1 ILE A 172      -7.832   3.292  -6.694  1.00  0.00      PROA C  
ATOM    128  CG2 ILE A 172      -5.508   3.432  -5.787  1.00  0.00      PROA C  
ATOM    129  CD  ILE A 172      -8.353   3.216  -5.260  1.00  0.00      PROA C  
ATOM    130  HN  ILE A 172      -7.135   1.627  -9.060  1.00  0.00      PROA H  
ATOM    131  HA  ILE A 172      -5.953   4.181  -8.419  1.00  0.00      PROA H  
ATOM    132  HB  ILE A 172      -6.396   1.686  -6.697  1.00  0.00      PROA H  
ATOM    133 HG11 ILE A 172      -8.515   2.730  -7.363  1.00  0.00      PROA H  
ATOM    134 HG12 ILE A 172      -7.870   4.357  -7.015  1.00  0.00      PROA H  
ATOM    135 HG21 ILE A 172      -5.531   4.532  -5.866  1.00  0.00      PROA H  
ATOM    136 HG22 ILE A 172      -4.448   3.108  -5.840  1.00  0.00      PROA H  
ATOM    137 HG23 ILE A 172      -5.804   3.138  -4.760  1.00  0.00      PROA H  
ATOM    138  HD1 ILE A 172      -7.682   3.647  -4.504  1.00  0.00      PROA H  
ATOM    139  HD2 ILE A 172      -8.502   2.149  -4.980  1.00  0.00      PROA H  
ATOM    140  HD3 ILE A 172      -9.343   3.717  -5.184  1.00  0.00      PROA H  
ATOM    141  N   PHE A 173      -4.072   1.519  -8.296  1.00  0.00      PROA N  
ATOM    142  CA  PHE A 173      -2.698   1.076  -8.323  1.00  0.00      PROA C  
ATOM    143  C   PHE A 173      -1.965   1.849  -9.409  1.00  0.00      PROA C  
ATOM    144  O   PHE A 173      -0.924   2.472  -9.161  1.00  0.00      PROA O  
ATOM    145  CB  PHE A 173      -2.660  -0.410  -8.631  1.00  0.00      PROA C  
ATOM    146  CG  PHE A 173      -1.291  -0.983  -8.651  1.00  0.00      PROA C  
ATOM    147  CD1 PHE A 173      -0.489  -0.921  -7.521  1.00  0.00      PROA C  
ATOM    148  CD2 PHE A 173      -0.828  -1.647  -9.777  1.00  0.00      PROA C  
ATOM    149  CE1 PHE A 173       0.708  -1.586  -7.482  1.00  0.00      PROA C  
ATOM    150  CE2 PHE A 173       0.386  -2.286  -9.757  1.00  0.00      PROA C  
ATOM    151  CZ  PHE A 173       1.149  -2.272  -8.601  1.00  0.00      PROA C  
ATOM    152  HN  PHE A 173      -4.790   0.820  -8.369  1.00  0.00      PROA H  
ATOM    153  HA  PHE A 173      -2.232   1.308  -7.375  1.00  0.00      PROA H  
ATOM    154  HB1 PHE A 173      -3.163  -0.638  -9.595  1.00  0.00      PROA H  
ATOM    155  HB2 PHE A 173      -3.221  -0.958  -7.841  1.00  0.00      PROA H  
ATOM    156  HD1 PHE A 173      -0.839  -0.406  -6.638  1.00  0.00      PROA H  
ATOM    157  HD2 PHE A 173      -1.446  -1.702 -10.665  1.00  0.00      PROA H  
ATOM    158  HE1 PHE A 173       1.331  -1.558  -6.598  1.00  0.00      PROA H  
ATOM    159  HE2 PHE A 173       0.746  -2.817 -10.626  1.00  0.00      PROA H  
ATOM    160  HZ  PHE A 173       2.119  -2.758  -8.587  1.00  0.00      PROA H  
ATOM    161  N   LEU A 174      -2.573   1.875 -10.590  1.00  0.00      PROA N  
ATOM    162  CA  LEU A 174      -2.013   2.582 -11.716  1.00  0.00      PROA C  
ATOM    163  C   LEU A 174      -1.786   4.020 -11.317  1.00  0.00      PROA C  
ATOM    164  O   LEU A 174      -0.827   4.650 -11.746  1.00  0.00      PROA O  
ATOM    165  CB  LEU A 174      -2.987   2.533 -12.883  1.00  0.00      PROA C  
ATOM    166  CG  LEU A 174      -2.478   2.806 -14.296  1.00  0.00      PROA C  
ATOM    167  CD1 LEU A 174      -1.178   3.591 -14.272  1.00  0.00      PROA C  
ATOM    168  CD2 LEU A 174      -2.307   1.474 -15.013  1.00  0.00      PROA C  
ATOM    169  HN  LEU A 174      -3.414   1.349 -10.742  1.00  0.00      PROA H  
ATOM    170  HA  LEU A 174      -1.065   2.121 -11.956  1.00  0.00      PROA H  
ATOM    171  HB1 LEU A 174      -3.855   3.202 -12.684  1.00  0.00      PROA H  
ATOM    172  HB2 LEU A 174      -3.422   1.502 -12.889  1.00  0.00      PROA H  
ATOM    173  HG  LEU A 174      -3.250   3.388 -14.854  1.00  0.00      PROA H  
ATOM    174 HD11 LEU A 174      -0.392   3.111 -13.653  1.00  0.00      PROA H  
ATOM    175 HD12 LEU A 174      -1.346   4.643 -13.966  1.00  0.00      PROA H  
ATOM    176 HD13 LEU A 174      -0.766   3.637 -15.304  1.00  0.00      PROA H  
ATOM    177 HD21 LEU A 174      -3.269   0.918 -15.053  1.00  0.00      PROA H  
ATOM    178 HD22 LEU A 174      -1.567   0.841 -14.474  1.00  0.00      PROA H  
ATOM    179 HD23 LEU A 174      -1.946   1.623 -16.052  1.00  0.00      PROA H  
ATOM    180  N   HSD A 175      -2.733   4.593 -10.591  1.00  0.00      PROA N  
ATOM    181  CA  HSD A 175      -2.655   6.017 -10.368  1.00  0.00      PROA C  
ATOM    182  C   HSD A 175      -1.514   6.359  -9.430  1.00  0.00      PROA C  
ATOM    183  O   HSD A 175      -0.680   7.201  -9.774  1.00  0.00      PROA O  
ATOM    184  CB  HSD A 175      -3.990   6.619  -9.907  1.00  0.00      PROA C  
ATOM    185  CG  HSD A 175      -4.981   6.799 -11.015  1.00  0.00      PROA C  
ATOM    186  CD2 HSD A 175      -4.826   6.777 -12.362  1.00  0.00      PROA C  
ATOM    187  ND1 HSD A 175      -6.336   6.902 -10.787  1.00  0.00      PROA N  
ATOM    188  CE1 HSD A 175      -6.969   6.948 -11.947  1.00  0.00      PROA C  
ATOM    189  NE2 HSD A 175      -6.075   6.891 -12.918  1.00  0.00      PROA N  
ATOM    190  HN  HSD A 175      -3.506   4.072 -10.227  1.00  0.00      PROA H  
ATOM    191  HA  HSD A 175      -2.393   6.501 -11.299  1.00  0.00      PROA H  
ATOM    192  HB1 HSD A 175      -3.841   7.628  -9.476  1.00  0.00      PROA H  
ATOM    193  HB2 HSD A 175      -4.405   5.960  -9.115  1.00  0.00      PROA H  
ATOM    194  HD1 HSD A 175      -6.737   6.840  -9.866  1.00  0.00      PROA H  
ATOM    195  HD2 HSD A 175      -3.942   6.647 -12.975  1.00  0.00      PROA H  
ATOM    196  HE1 HSD A 175      -8.050   7.013 -12.068  1.00  0.00      PROA H  
ATOM    197  N   ILE A 176      -1.399   5.656  -8.300  1.00  0.00      PROA N  
ATOM    198  CA  ILE A 176      -0.391   6.056  -7.318  1.00  0.00      PROA C  
ATOM    199  C   ILE A 176       0.945   6.171  -8.030  1.00  0.00      PROA C  
ATOM    200  O   ILE A 176       1.786   6.988  -7.660  1.00  0.00      PROA O  
ATOM    201  CB  ILE A 176      -0.226   5.084  -6.129  1.00  0.00      PROA C  
ATOM    202  CG1 ILE A 176      -0.020   3.666  -6.599  1.00  0.00      PROA C  
ATOM    203  CG2 ILE A 176      -1.414   5.112  -5.200  1.00  0.00      PROA C  
ATOM    204  CD  ILE A 176      -0.218   2.702  -5.472  1.00  0.00      PROA C  
ATOM    205  HN  ILE A 176      -2.017   4.891  -8.096  1.00  0.00      PROA H  
ATOM    206  HA  ILE A 176      -0.657   7.013  -6.913  1.00  0.00      PROA H  
ATOM    207  HB  ILE A 176       0.665   5.392  -5.526  1.00  0.00      PROA H  
ATOM    208 HG11 ILE A 176       0.953   3.509  -7.109  1.00  0.00      PROA H  
ATOM    209 HG12 ILE A 176      -0.865   3.463  -7.271  1.00  0.00      PROA H  
ATOM    210 HG21 ILE A 176      -2.287   4.633  -5.701  1.00  0.00      PROA H  
ATOM    211 HG22 ILE A 176      -1.723   6.162  -5.003  1.00  0.00      PROA H  
ATOM    212 HG23 ILE A 176      -1.256   4.583  -4.239  1.00  0.00      PROA H  
ATOM    213  HD1 ILE A 176      -1.281   2.572  -5.179  1.00  0.00      PROA H  
ATOM    214  HD2 ILE A 176       0.383   2.991  -4.580  1.00  0.00      PROA H  
ATOM    215  HD3 ILE A 176       0.140   1.694  -5.786  1.00  0.00      PROA H  
ATOM    216  N   HSD A 177       1.130   5.368  -9.077  1.00  0.00      PROA N  
ATOM    217  CA  HSD A 177       2.430   5.292  -9.719  1.00  0.00      PROA C  
ATOM    218  C   HSD A 177       2.984   6.676 -10.003  1.00  0.00      PROA C  
ATOM    219  O   HSD A 177       3.801   7.177  -9.238  1.00  0.00      PROA O  
ATOM    220  CB  HSD A 177       2.384   4.441 -10.974  1.00  0.00      PROA C  
ATOM    221  CG  HSD A 177       2.677   2.995 -10.723  1.00  0.00      PROA C  
ATOM    222  CD2 HSD A 177       2.419   2.207  -9.654  1.00  0.00      PROA C  
ATOM    223  ND1 HSD A 177       3.262   2.178 -11.667  1.00  0.00      PROA N  
ATOM    224  CE1 HSD A 177       3.355   0.950 -11.187  1.00  0.00      PROA C  
ATOM    225  NE2 HSD A 177       2.840   0.939  -9.971  1.00  0.00      PROA N  
ATOM    226  HN  HSD A 177       0.413   4.737  -9.372  1.00  0.00      PROA H  
ATOM    227  HA  HSD A 177       3.118   4.845  -9.014  1.00  0.00      PROA H  
ATOM    228  HB1 HSD A 177       3.195   4.759 -11.669  1.00  0.00      PROA H  
ATOM    229  HB2 HSD A 177       1.441   4.549 -11.530  1.00  0.00      PROA H  
ATOM    230  HD1 HSD A 177       3.445   2.428 -12.625  1.00  0.00      PROA H  
ATOM    231  HD2 HSD A 177       1.951   2.417  -8.703  1.00  0.00      PROA H  
ATOM    232  HE1 HSD A 177       3.791   0.089 -11.697  1.00  0.00      PROA H  
ATOM    233  N   GLY A 178       2.436   7.353 -11.004  1.00  0.00      PROA N  
ATOM    234  CA  GLY A 178       2.853   8.723 -11.302  1.00  0.00      PROA C  
ATOM    235  C   GLY A 178       2.324   9.733 -10.299  1.00  0.00      PROA C  
ATOM    236  O   GLY A 178       2.497  10.936 -10.460  1.00  0.00      PROA O  
ATOM    237  HN  GLY A 178       1.702   6.931 -11.528  1.00  0.00      PROA H  
ATOM    238  HA1 GLY A 178       2.444   8.990 -12.264  1.00  0.00      PROA H  
ATOM    239  HA2 GLY A 178       3.934   8.781 -11.279  1.00  0.00      PROA H  
ATOM    240  N   LEU A 179       1.673   9.253  -9.253  1.00  0.00      PROA N  
ATOM    241  CA  LEU A 179       1.256  10.136  -8.170  1.00  0.00      PROA C  
ATOM    242  C   LEU A 179       2.453  10.748  -7.434  1.00  0.00      PROA C  
ATOM    243  O   LEU A 179       2.558  11.963  -7.303  1.00  0.00      PROA O  
ATOM    244  CB  LEU A 179       0.351   9.381  -7.190  1.00  0.00      PROA C  
ATOM    245  CG  LEU A 179      -0.624  10.222  -6.376  1.00  0.00      PROA C  
ATOM    246  CD1 LEU A 179       0.031  10.629  -5.055  1.00  0.00      PROA C  
ATOM    247  CD2 LEU A 179      -1.055  11.438  -7.198  1.00  0.00      PROA C  
ATOM    248  HN  LEU A 179       1.610   8.266  -9.086  1.00  0.00      PROA H  
ATOM    249  HA  LEU A 179       0.762  10.953  -8.669  1.00  0.00      PROA H  
ATOM    250  HB1 LEU A 179       0.912   8.730  -6.490  1.00  0.00      PROA H  
ATOM    251  HB2 LEU A 179      -0.281   8.749  -7.854  1.00  0.00      PROA H  
ATOM    252  HG  LEU A 179      -1.506   9.624  -6.074  1.00  0.00      PROA H  
ATOM    253 HD11 LEU A 179       0.757  11.441  -5.255  1.00  0.00      PROA H  
ATOM    254 HD12 LEU A 179       0.495   9.783  -4.516  1.00  0.00      PROA H  
ATOM    255 HD13 LEU A 179      -0.779  11.107  -4.472  1.00  0.00      PROA H  
ATOM    256 HD21 LEU A 179      -1.445  11.142  -8.194  1.00  0.00      PROA H  
ATOM    257 HD22 LEU A 179      -0.221  12.161  -7.326  1.00  0.00      PROA H  
ATOM    258 HD23 LEU A 179      -1.861  11.986  -6.662  1.00  0.00      PROA H  
ATOM    259  N   ILE A 180       3.350   9.901  -6.943  1.00  0.00      PROA N  
ATOM    260  CA  ILE A 180       4.620  10.378  -6.395  1.00  0.00      PROA C  
ATOM    261  C   ILE A 180       5.761   9.399  -6.665  1.00  0.00      PROA C  
ATOM    262  O   ILE A 180       5.550   8.179  -6.665  1.00  0.00      PROA O  
ATOM    263  CB  ILE A 180       4.525  10.625  -4.879  1.00  0.00      PROA C  
ATOM    264  CG1 ILE A 180       4.643   9.304  -4.111  1.00  0.00      PROA C  
ATOM    265  CG2 ILE A 180       3.240  11.372  -4.538  1.00  0.00      PROA C  
ATOM    266  CD  ILE A 180       4.961   9.495  -2.642  1.00  0.00      PROA C  
ATOM    267  HN  ILE A 180       3.249   8.913  -7.071  1.00  0.00      PROA H  
ATOM    268  HA  ILE A 180       4.880  11.305  -6.884  1.00  0.00      PROA H  
ATOM    269  HB  ILE A 180       5.389  11.268  -4.579  1.00  0.00      PROA H  
ATOM    270 HG11 ILE A 180       5.468   8.628  -4.413  1.00  0.00      PROA H  
ATOM    271 HG12 ILE A 180       3.696   8.734  -4.226  1.00  0.00      PROA H  
ATOM    272 HG21 ILE A 180       2.420  10.651  -4.623  1.00  0.00      PROA H  
ATOM    273 HG22 ILE A 180       3.085  12.293  -5.125  1.00  0.00      PROA H  
ATOM    274 HG23 ILE A 180       3.272  11.687  -3.470  1.00  0.00      PROA H  
ATOM    275  HD1 ILE A 180       4.157  10.063  -2.125  1.00  0.00      PROA H  
ATOM    276  HD2 ILE A 180       5.913  10.057  -2.514  1.00  0.00      PROA H  
ATOM    277  HD3 ILE A 180       5.066   8.506  -2.145  1.00  0.00      PROA H  
ATOM    278  N   SER A 181       6.985   9.931  -6.700  1.00  0.00      PROA N  
ATOM    279  CA  SER A 181       8.129   9.226  -7.299  1.00  0.00      PROA C  
ATOM    280  C   SER A 181       8.865   8.231  -6.371  1.00  0.00      PROA C  
ATOM    281  O   SER A 181       9.586   8.625  -5.444  1.00  0.00      PROA O  
ATOM    282  CB  SER A 181       9.110  10.221  -7.918  1.00  0.00      PROA C  
ATOM    283  OG  SER A 181       9.644   9.685  -9.112  1.00  0.00      PROA O  
ATOM    284  HN  SER A 181       7.095  10.909  -6.535  1.00  0.00      PROA H  
ATOM    285  HA  SER A 181       7.722   8.631  -8.109  1.00  0.00      PROA H  
ATOM    286  HB1 SER A 181       9.931  10.501  -7.220  1.00  0.00      PROA H  
ATOM    287  HB2 SER A 181       8.567  11.155  -8.186  1.00  0.00      PROA H  
ATOM    288  HG1 SER A 181       8.894   9.733  -9.744  1.00  0.00      PROA H  
ATOM    289  N   ALA A 182       8.710   6.942  -6.642  1.00  0.00      PROA N  
ATOM    290  CA  ALA A 182       9.561   5.950  -6.008  1.00  0.00      PROA C  
ATOM    291  C   ALA A 182       9.647   4.678  -6.866  1.00  0.00      PROA C  
ATOM    292  O   ALA A 182       9.403   4.737  -8.078  1.00  0.00      PROA O  
ATOM    293  CB  ALA A 182       9.084   5.651  -4.584  1.00  0.00      PROA C  
ATOM    294  HN  ALA A 182       8.053   6.600  -7.320  1.00  0.00      PROA H  
ATOM    295  HA  ALA A 182      10.552   6.325  -5.980  1.00  0.00      PROA H  
ATOM    296  HB1 ALA A 182       8.081   5.170  -4.620  1.00  0.00      PROA H  
ATOM    297  HB2 ALA A 182       8.977   6.587  -3.997  1.00  0.00      PROA H  
ATOM    298  HB3 ALA A 182       9.769   4.975  -4.040  1.00  0.00      PROA H  
ATOM    299  N   ASP A 183      10.207   3.607  -6.300  1.00  0.00      PROA N  
ATOM    300  CA  ASP A 183      10.694   2.502  -7.115  1.00  0.00      PROA C  
ATOM    301  C   ASP A 183       9.660   1.408  -7.148  1.00  0.00      PROA C  
ATOM    302  O   ASP A 183       9.402   0.815  -8.188  1.00  0.00      PROA O  
ATOM    303  CB  ASP A 183      12.030   1.950  -6.589  1.00  0.00      PROA C  
ATOM    304  CG  ASP A 183      12.608   0.855  -7.499  1.00  0.00      PROA C  
ATOM    305  OD1 ASP A 183      12.732   1.123  -8.720  1.00  0.00      PROA O  
ATOM    306  OD2 ASP A 183      12.846  -0.294  -7.028  1.00  0.00      PROA O1-
ATOM    307  HN  ASP A 183      10.442   3.578  -5.326  1.00  0.00      PROA H  
ATOM    308  HA  ASP A 183      10.830   2.823  -8.139  1.00  0.00      PROA H  
ATOM    309  HB1 ASP A 183      11.908   1.541  -5.566  1.00  0.00      PROA H  
ATOM    310  HB2 ASP A 183      12.772   2.772  -6.543  1.00  0.00      PROA H  
ATOM    311  N   ARG A 184       9.090   1.103  -5.996  1.00  0.00      PROA N  
ATOM    312  CA  ARG A 184       8.112   0.039  -5.954  1.00  0.00      PROA C  
ATOM    313  C   ARG A 184       6.855   0.428  -5.183  1.00  0.00      PROA C  
ATOM    314  O   ARG A 184       6.923   0.978  -4.069  1.00  0.00      PROA O  
ATOM    315  CB  ARG A 184       8.716  -1.233  -5.390  1.00  0.00      PROA C  
ATOM    316  CG  ARG A 184       9.824  -1.808  -6.225  1.00  0.00      PROA C  
ATOM    317  CD  ARG A 184      10.372  -3.052  -5.551  1.00  0.00      PROA C  
ATOM    318  NE  ARG A 184      11.159  -3.864  -6.465  1.00  0.00      PROA N  
ATOM    319  CZ  ARG A 184      11.703  -5.027  -6.139  1.00  0.00      PROA C  
ATOM    320  NH1 ARG A 184      11.551  -5.500  -4.908  1.00  0.00      PROA N1+
ATOM    321  NH2 ARG A 184      12.454  -5.677  -7.017  1.00  0.00      PROA N  
ATOM    322  HN  ARG A 184       9.318   1.580  -5.150  1.00  0.00      PROA H  
ATOM    323  HA  ARG A 184       7.764  -0.191  -6.951  1.00  0.00      PROA H  
ATOM    324  HB1 ARG A 184       7.927  -2.006  -5.249  1.00  0.00      PROA H  
ATOM    325  HB2 ARG A 184       9.123  -1.003  -4.377  1.00  0.00      PROA H  
ATOM    326  HG1 ARG A 184      10.650  -1.079  -6.357  1.00  0.00      PROA H  
ATOM    327  HG2 ARG A 184       9.424  -2.050  -7.237  1.00  0.00      PROA H  
ATOM    328  HD1 ARG A 184       9.509  -3.670  -5.196  1.00  0.00      PROA H  
ATOM    329  HD2 ARG A 184      10.991  -2.761  -4.669  1.00  0.00      PROA H  
ATOM    330  HE  ARG A 184      11.282  -3.527  -7.391  1.00  0.00      PROA H  
ATOM    331 HH11 ARG A 184      11.050  -4.988  -4.214  1.00  0.00      PROA H  
ATOM    332 HH12 ARG A 184      11.732  -6.485  -4.751  1.00  0.00      PROA H  
ATOM    333 HH21 ARG A 184      12.722  -6.610  -6.758  1.00  0.00      PROA H  
ATOM    334 HH22 ARG A 184      12.337  -5.414  -7.961  1.00  0.00      PROA H  
ATOM    335  N   TYR A 185       5.704   0.157  -5.791  1.00  0.00      PROA N  
ATOM    336  CA  TYR A 185       4.438   0.455  -5.155  1.00  0.00      PROA C  
ATOM    337  C   TYR A 185       3.661  -0.800  -4.781  1.00  0.00      PROA C  
ATOM    338  O   TYR A 185       3.864  -1.879  -5.336  1.00  0.00      PROA O  
ATOM    339  CB  TYR A 185       3.604   1.356  -6.045  1.00  0.00      PROA C  
ATOM    340  CG  TYR A 185       4.337   2.580  -6.537  1.00  0.00      PROA C  
ATOM    341  CD1 TYR A 185       4.291   3.779  -5.811  1.00  0.00      PROA C  
ATOM    342  CD2 TYR A 185       4.948   2.587  -7.802  1.00  0.00      PROA C  
ATOM    343  CE1 TYR A 185       4.911   4.928  -6.287  1.00  0.00      PROA C  
ATOM    344  CE2 TYR A 185       5.549   3.733  -8.299  1.00  0.00      PROA C  
ATOM    345  CZ  TYR A 185       5.561   4.895  -7.523  1.00  0.00      PROA C  
ATOM    346  OH  TYR A 185       6.224   6.021  -7.979  1.00  0.00      PROA O  
ATOM    347  HN  TYR A 185       5.644  -0.187  -6.706  1.00  0.00      PROA H  
ATOM    348  HA  TYR A 185       4.601   0.994  -4.232  1.00  0.00      PROA H  
ATOM    349  HB1 TYR A 185       2.680   1.696  -5.530  1.00  0.00      PROA H  
ATOM    350  HB2 TYR A 185       3.291   0.782  -6.953  1.00  0.00      PROA H  
ATOM    351  HD1 TYR A 185       3.782   3.801  -4.857  1.00  0.00      PROA H  
ATOM    352  HD2 TYR A 185       4.952   1.678  -8.390  1.00  0.00      PROA H  
ATOM    353  HE1 TYR A 185       4.906   5.830  -5.694  1.00  0.00      PROA H  
ATOM    354  HE2 TYR A 185       6.066   3.710  -9.243  1.00  0.00      PROA H  
ATOM    355  HH  TYR A 185       5.779   6.785  -7.562  1.00  0.00      PROA H  
ATOM    356  N   SER A 186       2.739  -0.641  -3.852  1.00  0.00      PROA N  
ATOM    357  CA  SER A 186       1.985  -1.750  -3.353  1.00  0.00      PROA C  
ATOM    358  C   SER A 186       0.589  -1.192  -3.009  1.00  0.00      PROA C  
ATOM    359  O   SER A 186       0.495  -0.122  -2.408  1.00  0.00      PROA O  
ATOM    360  CB  SER A 186       2.705  -2.277  -2.112  1.00  0.00      PROA C  
ATOM    361  OG  SER A 186       2.099  -3.459  -1.627  1.00  0.00      PROA O  
ATOM    362  HN  SER A 186       2.594   0.255  -3.428  1.00  0.00      PROA H  
ATOM    363  HA  SER A 186       1.869  -2.513  -4.114  1.00  0.00      PROA H  
ATOM    364  HB1 SER A 186       2.706  -1.502  -1.315  1.00  0.00      PROA H  
ATOM    365  HB2 SER A 186       3.766  -2.497  -2.377  1.00  0.00      PROA H  
ATOM    366  HG1 SER A 186       1.972  -4.056  -2.382  1.00  0.00      PROA H  
ATOM    367  N   LEU A 187      -0.488  -1.860  -3.427  1.00  0.00      PROA N  
ATOM    368  CA  LEU A 187      -1.821  -1.569  -2.866  1.00  0.00      PROA C  
ATOM    369  C   LEU A 187      -2.347  -2.701  -1.995  1.00  0.00      PROA C  
ATOM    370  O   LEU A 187      -2.213  -3.856  -2.339  1.00  0.00      PROA O  
ATOM    371  CB  LEU A 187      -2.824  -1.268  -3.984  1.00  0.00      PROA C  
ATOM    372  CG  LEU A 187      -4.248  -0.771  -3.690  1.00  0.00      PROA C  
ATOM    373  CD1 LEU A 187      -4.293   0.164  -2.503  1.00  0.00      PROA C  
ATOM    374  CD2 LEU A 187      -4.768  -0.048  -4.915  1.00  0.00      PROA C  
ATOM    375  HN  LEU A 187      -0.405  -2.657  -4.031  1.00  0.00      PROA H  
ATOM    376  HA  LEU A 187      -1.764  -0.699  -2.227  1.00  0.00      PROA H  
ATOM    377  HB1 LEU A 187      -2.888  -2.147  -4.666  1.00  0.00      PROA H  
ATOM    378  HB2 LEU A 187      -2.332  -0.459  -4.579  1.00  0.00      PROA H  
ATOM    379  HG  LEU A 187      -4.903  -1.650  -3.474  1.00  0.00      PROA H  
ATOM    380 HD11 LEU A 187      -3.504   0.937  -2.607  1.00  0.00      PROA H  
ATOM    381 HD12 LEU A 187      -4.178  -0.339  -1.530  1.00  0.00      PROA H  
ATOM    382 HD13 LEU A 187      -5.275   0.685  -2.471  1.00  0.00      PROA H  
ATOM    383 HD21 LEU A 187      -4.757  -0.719  -5.803  1.00  0.00      PROA H  
ATOM    384 HD22 LEU A 187      -4.141   0.839  -5.146  1.00  0.00      PROA H  
ATOM    385 HD23 LEU A 187      -5.814   0.294  -4.755  1.00  0.00      PROA H  
ATOM    386  N   PHE A 188      -3.020  -2.370  -0.907  1.00  0.00      PROA N  
ATOM    387  CA  PHE A 188      -3.679  -3.396  -0.119  1.00  0.00      PROA C  
ATOM    388  C   PHE A 188      -5.141  -3.075   0.117  1.00  0.00      PROA C  
ATOM    389  O   PHE A 188      -5.454  -2.028   0.677  1.00  0.00      PROA O  
ATOM    390  CB  PHE A 188      -2.995  -3.552   1.237  1.00  0.00      PROA C  
ATOM    391  CG  PHE A 188      -1.679  -4.248   1.166  1.00  0.00      PROA C  
ATOM    392  CD1 PHE A 188      -0.515  -3.533   0.865  1.00  0.00      PROA C  
ATOM    393  CD2 PHE A 188      -1.596  -5.617   1.357  1.00  0.00      PROA C  
ATOM    394  CE1 PHE A 188       0.711  -4.178   0.750  1.00  0.00      PROA C  
ATOM    395  CE2 PHE A 188      -0.379  -6.259   1.251  1.00  0.00      PROA C  
ATOM    396  CZ  PHE A 188       0.765  -5.546   0.891  1.00  0.00      PROA C  
ATOM    397  HN  PHE A 188      -3.023  -1.435  -0.537  1.00  0.00      PROA H  
ATOM    398  HA  PHE A 188      -3.670  -4.353  -0.625  1.00  0.00      PROA H  
ATOM    399  HB1 PHE A 188      -3.629  -4.130   1.934  1.00  0.00      PROA H  
ATOM    400  HB2 PHE A 188      -2.834  -2.555   1.699  1.00  0.00      PROA H  
ATOM    401  HD1 PHE A 188      -0.568  -2.461   0.731  1.00  0.00      PROA H  
ATOM    402  HD2 PHE A 188      -2.488  -6.182   1.588  1.00  0.00      PROA H  
ATOM    403  HE1 PHE A 188       1.614  -3.601   0.638  1.00  0.00      PROA H  
ATOM    404  HE2 PHE A 188      -0.323  -7.333   1.375  1.00  0.00      PROA H  
ATOM    405  HZ  PHE A 188       1.714  -6.060   0.806  1.00  0.00      PROA H  
ATOM    406  N   LEU A 189      -5.943  -4.124   0.060  1.00  0.00      PROA N  
ATOM    407  CA  LEU A 189      -7.361  -4.030   0.278  1.00  0.00      PROA C  
ATOM    408  C   LEU A 189      -7.801  -4.725   1.572  1.00  0.00      PROA C  
ATOM    409  O   LEU A 189      -7.937  -5.939   1.586  1.00  0.00      PROA O  
ATOM    410  CB  LEU A 189      -8.035  -4.730  -0.897  1.00  0.00      PROA C  
ATOM    411  CG  LEU A 189      -9.556  -4.710  -0.940  1.00  0.00      PROA C  
ATOM    412  CD1 LEU A 189     -10.067  -3.552  -0.063  1.00  0.00      PROA C  
ATOM    413  CD2 LEU A 189      -9.972  -4.510  -2.379  1.00  0.00      PROA C  
ATOM    414  HN  LEU A 189      -5.602  -5.024  -0.217  1.00  0.00      PROA H  
ATOM    415  HA  LEU A 189      -7.646  -2.989   0.341  1.00  0.00      PROA H  
ATOM    416  HB1 LEU A 189      -7.683  -5.783  -0.986  1.00  0.00      PROA H  
ATOM    417  HB2 LEU A 189      -7.663  -4.199  -1.806  1.00  0.00      PROA H  
ATOM    418  HG  LEU A 189      -9.964  -5.668  -0.536  1.00  0.00      PROA H  
ATOM    419 HD11 LEU A 189      -9.566  -2.593  -0.305  1.00  0.00      PROA H  
ATOM    420 HD12 LEU A 189     -10.072  -3.719   1.011  1.00  0.00      PROA H  
ATOM    421 HD13 LEU A 189     -11.142  -3.409  -0.310  1.00  0.00      PROA H  
ATOM    422 HD21 LEU A 189      -9.497  -5.255  -3.048  1.00  0.00      PROA H  
ATOM    423 HD22 LEU A 189      -9.704  -3.488  -2.722  1.00  0.00      PROA H  
ATOM    424 HD23 LEU A 189     -11.073  -4.619  -2.427  1.00  0.00      PROA H  
ATOM    425  N   VAL A 190      -8.295  -3.970   2.548  1.00  0.00      PROA N  
ATOM    426  CA  VAL A 190      -8.902  -4.600   3.748  1.00  0.00      PROA C  
ATOM    427  C   VAL A 190     -10.008  -5.579   3.379  1.00  0.00      PROA C  
ATOM    428  O   VAL A 190     -10.728  -5.339   2.435  1.00  0.00      PROA O  
ATOM    429  CB  VAL A 190      -9.522  -3.568   4.692  1.00  0.00      PROA C  
ATOM    430  CG1 VAL A 190     -10.115  -4.254   5.912  1.00  0.00      PROA C  
ATOM    431  CG2 VAL A 190      -8.505  -2.564   5.094  1.00  0.00      PROA C  
ATOM    432  HN  VAL A 190      -8.454  -2.985   2.446  1.00  0.00      PROA H  
ATOM    433  HA  VAL A 190      -8.130  -5.148   4.266  1.00  0.00      PROA H  
ATOM    434  HB  VAL A 190     -10.351  -3.038   4.154  1.00  0.00      PROA H  
ATOM    435 HG11 VAL A 190      -9.399  -4.969   6.369  1.00  0.00      PROA H  
ATOM    436 HG12 VAL A 190     -11.068  -4.779   5.686  1.00  0.00      PROA H  
ATOM    437 HG13 VAL A 190     -10.367  -3.485   6.675  1.00  0.00      PROA H  
ATOM    438 HG21 VAL A 190      -7.881  -2.190   4.261  1.00  0.00      PROA H  
ATOM    439 HG22 VAL A 190      -7.799  -3.023   5.819  1.00  0.00      PROA H  
ATOM    440 HG23 VAL A 190      -8.967  -1.703   5.608  1.00  0.00      PROA H  
ATOM    441  N   CYS A 191     -10.206  -6.621   4.169  1.00  0.00      PROA N  
ATOM    442  CA  CYS A 191     -11.316  -7.525   3.947  1.00  0.00      PROA C  
ATOM    443  C   CYS A 191     -11.892  -7.924   5.287  1.00  0.00      PROA C  
ATOM    444  O   CYS A 191     -11.453  -7.458   6.327  1.00  0.00      PROA O  
ATOM    445  CB  CYS A 191     -10.873  -8.773   3.201  1.00  0.00      PROA C  
ATOM    446  SG  CYS A 191     -10.138  -8.435   1.598  1.00  0.00      PROA S  
ATOM    447  HN  CYS A 191      -9.519  -6.885   4.847  1.00  0.00      PROA H  
ATOM    448  HA  CYS A 191     -12.102  -7.039   3.388  1.00  0.00      PROA H  
ATOM    449  HB1 CYS A 191     -11.723  -9.474   3.050  1.00  0.00      PROA H  
ATOM    450  HB2 CYS A 191     -10.116  -9.301   3.826  1.00  0.00      PROA H  
ATOM    451  HG1 CYS A 191      -9.301  -7.485   2.015  1.00  0.00      PROA H  
ATOM    452  N   GLU A 192     -12.923  -8.740   5.277  1.00  0.00      PROA N  
ATOM    453  CA  GLU A 192     -13.604  -9.031   6.502  1.00  0.00      PROA C  
ATOM    454  C   GLU A 192     -14.500 -10.204   6.204  1.00  0.00      PROA C  
ATOM    455  O   GLU A 192     -15.201 -10.201   5.204  1.00  0.00      PROA O  
ATOM    456  CB  GLU A 192     -14.409  -7.827   7.006  1.00  0.00      PROA C  
ATOM    457  CG  GLU A 192     -15.379  -8.179   8.149  1.00  0.00      PROA C  
ATOM    458  CD  GLU A 192     -15.806  -6.971   8.991  1.00  0.00      PROA C  
ATOM    459  OE1 GLU A 192     -15.649  -5.831   8.513  1.00  0.00      PROA O  
ATOM    460  OE2 GLU A 192     -16.343  -7.171  10.107  1.00  0.00      PROA O1-
ATOM    461  HN  GLU A 192     -13.349  -9.092   4.449  1.00  0.00      PROA H  
ATOM    462  HA  GLU A 192     -12.894  -9.337   7.253  1.00  0.00      PROA H  
ATOM    463  HB1 GLU A 192     -14.991  -7.371   6.173  1.00  0.00      PROA H  
ATOM    464  HB2 GLU A 192     -13.690  -7.057   7.367  1.00  0.00      PROA H  
ATOM    465  HG1 GLU A 192     -14.861  -8.882   8.834  1.00  0.00      PROA H  
ATOM    466  HG2 GLU A 192     -16.301  -8.656   7.765  1.00  0.00      PROA H  
ATOM    467  N   ASP A 193     -14.180 -11.319   6.833  1.00  0.00      PROA N  
ATOM    468  CA  ASP A 193     -15.019 -12.451   6.719  1.00  0.00      PROA C  
ATOM    469  C   ASP A 193     -16.214 -12.170   7.576  1.00  0.00      PROA C  
ATOM    470  O   ASP A 193     -16.379 -11.058   8.066  1.00  0.00      PROA O  
ATOM    471  CB  ASP A 193     -14.291 -13.717   7.158  1.00  0.00      PROA C  
ATOM    472  CG  ASP A 193     -13.885 -13.698   8.612  1.00  0.00      PROA C  
ATOM    473  OD1 ASP A 193     -14.631 -13.120   9.443  1.00  0.00      PROA O  
ATOM    474  OD2 ASP A 193     -12.904 -14.413   8.930  1.00  0.00      PROA O1-
ATOM    475  HN  ASP A 193     -13.545 -11.307   7.613  1.00  0.00      PROA H  
ATOM    476  HA  ASP A 193     -15.352 -12.567   5.709  1.00  0.00      PROA H  
ATOM    477  HB1 ASP A 193     -13.363 -13.817   6.554  1.00  0.00      PROA H  
ATOM    478  HB2 ASP A 193     -14.908 -14.622   6.985  1.00  0.00      PROA H  
ATOM    479  N   SER A 194     -17.067 -13.175   7.709  1.00  0.00      PROA N  
ATOM    480  CA  SER A 194     -18.437 -12.983   8.112  1.00  0.00      PROA C  
ATOM    481  C   SER A 194     -18.445 -12.995   9.610  1.00  0.00      PROA C  
ATOM    482  O   SER A 194     -19.503 -13.105  10.225  1.00  0.00      PROA O  
ATOM    483  CB  SER A 194     -19.268 -14.154   7.595  1.00  0.00      PROA C  
ATOM    484  OG  SER A 194     -19.354 -15.192   8.554  1.00  0.00      PROA O  
ATOM    485  HN  SER A 194     -16.798 -14.100   7.457  1.00  0.00      PROA H  
ATOM    486  HA  SER A 194     -18.810 -12.031   7.757  1.00  0.00      PROA H  
ATOM    487  HB1 SER A 194     -18.879 -14.553   6.639  1.00  0.00      PROA H  
ATOM    488  HB2 SER A 194     -20.305 -13.789   7.402  1.00  0.00      PROA H  
ATOM    489  HG1 SER A 194     -19.549 -14.760   9.407  1.00  0.00      PROA H  
ATOM    490  N   SER A 195     -17.255 -13.248  10.144  1.00  0.00      PROA N  
ATOM    491  CA  SER A 195     -17.046 -13.367  11.578  1.00  0.00      PROA C  
ATOM    492  C   SER A 195     -16.295 -12.129  12.030  1.00  0.00      PROA C  
ATOM    493  O   SER A 195     -15.953 -11.961  13.202  1.00  0.00      PROA O  
ATOM    494  CB  SER A 195     -16.246 -14.623  11.889  1.00  0.00      PROA C  
ATOM    495  OG  SER A 195     -17.129 -15.684  12.191  1.00  0.00      PROA O  
ATOM    496  HN  SER A 195     -16.399 -13.275   9.605  1.00  0.00      PROA H  
ATOM    497  HA  SER A 195     -17.981 -13.369  12.119  1.00  0.00      PROA H  
ATOM    498  HB1 SER A 195     -15.571 -14.488  12.766  1.00  0.00      PROA H  
ATOM    499  HB2 SER A 195     -15.596 -14.887  11.021  1.00  0.00      PROA H  
ATOM    500  HG1 SER A 195     -16.651 -16.510  11.905  1.00  0.00      PROA H  
ATOM    501  N   ASN A 196     -16.148 -11.204  11.097  1.00  0.00      PROA N  
ATOM    502  CA  ASN A 196     -15.706  -9.883  11.438  1.00  0.00      PROA C  
ATOM    503  C   ASN A 196     -14.208  -9.876  11.644  1.00  0.00      PROA C  
ATOM    504  O   ASN A 196     -13.612  -8.809  11.746  1.00  0.00      PROA O  
ATOM    505  CB  ASN A 196     -16.432  -9.392  12.686  1.00  0.00      PROA C  
ATOM    506  CG  ASN A 196     -17.907  -9.172  12.443  1.00  0.00      PROA C  
ATOM    507  ND2 ASN A 196     -18.225  -8.269  11.514  1.00  0.00      PROA N  
ATOM    508  OD1 ASN A 196     -18.741  -9.926  12.949  1.00  0.00      PROA O  
ATOM    509  HN  ASN A 196     -16.301 -11.402  10.128  1.00  0.00      PROA H  
ATOM    510  HA  ASN A 196     -15.903  -9.282  10.579  1.00  0.00      PROA H  
ATOM    511  HB1 ASN A 196     -16.022  -8.366  12.875  1.00  0.00      PROA H  
ATOM    512  HB2 ASN A 196     -16.281  -9.875  13.660  1.00  0.00      PROA H  
ATOM    513 HD21 ASN A 196     -17.468  -7.820  10.995  1.00  0.00      PROA H  
ATOM    514 HD22 ASN A 196     -19.171  -8.234  11.192  1.00  0.00      PROA H  
ATOM    515  N   ASP A 197     -13.580 -11.041  11.511  1.00  0.00      PROA N  
ATOM    516  CA  ASP A 197     -12.121 -11.081  11.423  1.00  0.00      PROA C  
ATOM    517  C   ASP A 197     -11.642 -10.426  10.134  1.00  0.00      PROA C  
ATOM    518  O   ASP A 197     -12.257 -10.608   9.100  1.00  0.00      PROA O  
ATOM    519  CB  ASP A 197     -11.603 -12.512  11.570  1.00  0.00      PROA C  
ATOM    520  CG  ASP A 197     -11.968 -13.115  12.919  1.00  0.00      PROA C  
ATOM    521  OD1 ASP A 197     -12.027 -12.349  13.904  1.00  0.00      PROA O  
ATOM    522  OD2 ASP A 197     -12.364 -14.302  12.967  1.00  0.00      PROA O1-
ATOM    523  HN  ASP A 197     -14.067 -11.888  11.295  1.00  0.00      PROA H  
ATOM    524  HA  ASP A 197     -11.729 -10.491  12.241  1.00  0.00      PROA H  
ATOM    525  HB1 ASP A 197     -10.499 -12.549  11.476  1.00  0.00      PROA H  
ATOM    526  HB2 ASP A 197     -12.046 -13.153  10.781  1.00  0.00      PROA H  
ATOM    527  N   LYS A 198     -10.696  -9.500  10.247  1.00  0.00      PROA N  
ATOM    528  CA  LYS A 198     -10.307  -8.667   9.113  1.00  0.00      PROA C  
ATOM    529  C   LYS A 198      -8.970  -9.093   8.514  1.00  0.00      PROA C  
ATOM    530  O   LYS A 198      -8.277  -9.901   9.073  1.00  0.00      PROA O  
ATOM    531  CB  LYS A 198     -10.238  -7.207   9.548  1.00  0.00      PROA C  
ATOM    532  CG  LYS A 198     -11.553  -6.656  10.064  1.00  0.00      PROA C  
ATOM    533  CD  LYS A 198     -11.801  -5.276   9.512  1.00  0.00      PROA C  
ATOM    534  CE  LYS A 198     -11.923  -4.246  10.613  1.00  0.00      PROA C  
ATOM    535  NZ  LYS A 198     -12.029  -2.877  10.013  1.00  0.00      PROA N1+
ATOM    536  HN  LYS A 198     -10.280  -9.321  11.126  1.00  0.00      PROA H  
ATOM    537  HA  LYS A 198     -11.042  -8.748   8.325  1.00  0.00      PROA H  
ATOM    538  HB1 LYS A 198      -9.919  -6.616   8.659  1.00  0.00      PROA H  
ATOM    539  HB2 LYS A 198      -9.454  -7.070  10.328  1.00  0.00      PROA H  
ATOM    540  HG1 LYS A 198     -11.610  -6.705  11.173  1.00  0.00      PROA H  
ATOM    541  HG2 LYS A 198     -12.380  -7.317   9.692  1.00  0.00      PROA H  
ATOM    542  HD1 LYS A 198     -12.771  -5.308   8.948  1.00  0.00      PROA H  
ATOM    543  HD2 LYS A 198     -11.026  -4.969   8.778  1.00  0.00      PROA H  
ATOM    544  HE1 LYS A 198     -11.017  -4.260  11.256  1.00  0.00      PROA H  
ATOM    545  HE2 LYS A 198     -12.825  -4.429  11.237  1.00  0.00      PROA H  
ATOM    546  HZ1 LYS A 198     -12.857  -2.881   9.375  1.00  0.00      PROA H  
ATOM    547  HZ2 LYS A 198     -11.182  -2.660   9.456  1.00  0.00      PROA H  
ATOM    548  HZ3 LYS A 198     -12.172  -2.166  10.756  1.00  0.00      PROA H  
ATOM    549  N   PHE A 199      -8.526  -8.432   7.465  1.00  0.00      PROA N  
ATOM    550  CA  PHE A 199      -7.181  -8.691   6.980  1.00  0.00      PROA C  
ATOM    551  C   PHE A 199      -6.988  -8.023   5.646  1.00  0.00      PROA C  
ATOM    552  O   PHE A 199      -7.961  -7.588   5.045  1.00  0.00      PROA O  
ATOM    553  CB  PHE A 199      -6.973 -10.169   6.807  1.00  0.00      PROA C  
ATOM    554  CG  PHE A 199      -7.932 -10.800   5.854  1.00  0.00      PROA C  
ATOM    555  CD1 PHE A 199      -9.141 -11.336   6.315  1.00  0.00      PROA C  
ATOM    556  CD2 PHE A 199      -7.600 -10.951   4.514  1.00  0.00      PROA C  
ATOM    557  CE1 PHE A 199      -9.981 -12.067   5.472  1.00  0.00      PROA C  
ATOM    558  CE2 PHE A 199      -8.460 -11.647   3.652  1.00  0.00      PROA C  
ATOM    559  CZ  PHE A 199      -9.665 -12.186   4.136  1.00  0.00      PROA C  
ATOM    560  HN  PHE A 199      -9.120  -7.825   6.941  1.00  0.00      PROA H  
ATOM    561  HA  PHE A 199      -6.464  -8.281   7.678  1.00  0.00      PROA H  
ATOM    562  HB1 PHE A 199      -6.884 -10.817   7.696  1.00  0.00      PROA H  
ATOM    563  HB2 PHE A 199      -5.956 -10.318   6.363  1.00  0.00      PROA H  
ATOM    564  HD1 PHE A 199      -9.402 -11.308   7.360  1.00  0.00      PROA H  
ATOM    565  HD2 PHE A 199      -6.664 -10.572   4.143  1.00  0.00      PROA H  
ATOM    566  HE1 PHE A 199     -10.904 -12.475   5.864  1.00  0.00      PROA H  
ATOM    567  HE2 PHE A 199      -8.227 -11.772   2.609  1.00  0.00      PROA H  
ATOM    568  HZ  PHE A 199     -10.331 -12.702   3.461  1.00  0.00      PROA H  
ATOM    569  N   LEU A 200      -5.739  -7.728   5.300  1.00  0.00      PROA N  
ATOM    570  CA  LEU A 200      -5.455  -7.047   4.052  1.00  0.00      PROA C  
ATOM    571  C   LEU A 200      -4.972  -8.156   3.155  1.00  0.00      PROA C  
ATOM    572  O   LEU A 200      -4.759  -9.251   3.652  1.00  0.00      PROA O  
ATOM    573  CB  LEU A 200      -4.366  -5.997   4.247  1.00  0.00      PROA C  
ATOM    574  CG  LEU A 200      -4.302  -5.190   5.559  1.00  0.00      PROA C  
ATOM    575  CD1 LEU A 200      -4.836  -3.793   5.438  1.00  0.00      PROA C  
ATOM    576  CD2 LEU A 200      -4.911  -5.847   6.756  1.00  0.00      PROA C  
ATOM    577  HN  LEU A 200      -4.961  -8.107   5.802  1.00  0.00      PROA H  
ATOM    578  HA  LEU A 200      -6.347  -6.603   3.628  1.00  0.00      PROA H  
ATOM    579  HB1 LEU A 200      -4.395  -5.295   3.393  1.00  0.00      PROA H  
ATOM    580  HB2 LEU A 200      -3.374  -6.515   4.207  1.00  0.00      PROA H  
ATOM    581  HG  LEU A 200      -3.207  -5.071   5.790  1.00  0.00      PROA H  
ATOM    582 HD11 LEU A 200      -5.910  -3.823   5.154  1.00  0.00      PROA H  
ATOM    583 HD12 LEU A 200      -4.291  -3.241   4.641  1.00  0.00      PROA H  
ATOM    584 HD13 LEU A 200      -4.739  -3.231   6.386  1.00  0.00      PROA H  
ATOM    585 HD21 LEU A 200      -4.441  -6.816   7.032  1.00  0.00      PROA H  
ATOM    586 HD22 LEU A 200      -6.021  -5.853   6.732  1.00  0.00      PROA H  
ATOM    587 HD23 LEU A 200      -4.680  -5.199   7.635  1.00  0.00      PROA H  
ATOM    588  N   ILE A 201      -5.160  -7.997   1.854  1.00  0.00      PROA N  
ATOM    589  CA  ILE A 201      -4.539  -8.880   0.887  1.00  0.00      PROA C  
ATOM    590  C   ILE A 201      -4.063  -7.949  -0.174  1.00  0.00      PROA C  
ATOM    591  O   ILE A 201      -4.683  -6.912  -0.376  1.00  0.00      PROA O  
ATOM    592  CB  ILE A 201      -5.556  -9.802   0.178  1.00  0.00      PROA C  
ATOM    593  CG1 ILE A 201      -6.451  -8.990  -0.747  1.00  0.00      PROA C  
ATOM    594  CG2 ILE A 201      -6.370 -10.670   1.166  1.00  0.00      PROA C  
ATOM    595  CD  ILE A 201      -7.742  -9.669  -1.024  1.00  0.00      PROA C  
ATOM    596  HN  ILE A 201      -5.657  -7.216   1.480  1.00  0.00      PROA H  
ATOM    597  HA  ILE A 201      -3.709  -9.411   1.323  1.00  0.00      PROA H  
ATOM    598  HB  ILE A 201      -4.978 -10.523  -0.453  1.00  0.00      PROA H  
ATOM    599 HG11 ILE A 201      -5.950  -8.767  -1.718  1.00  0.00      PROA H  
ATOM    600 HG12 ILE A 201      -6.748  -8.027  -0.262  1.00  0.00      PROA H  
ATOM    601 HG21 ILE A 201      -7.096 -10.030   1.714  1.00  0.00      PROA H  
ATOM    602 HG22 ILE A 201      -5.689 -11.124   1.916  1.00  0.00      PROA H  
ATOM    603 HG23 ILE A 201      -6.911 -11.490   0.654  1.00  0.00      PROA H  
ATOM    604  HD1 ILE A 201      -8.384  -9.766  -0.123  1.00  0.00      PROA H  
ATOM    605  HD2 ILE A 201      -7.580 -10.678  -1.461  1.00  0.00      PROA H  
ATOM    606  HD3 ILE A 201      -8.329  -9.079  -1.764  1.00  0.00      PROA H  
ATOM    607  N   SER A 202      -3.111  -8.382  -0.990  1.00  0.00      PROA N  
ATOM    608  CA  SER A 202      -2.801  -7.653  -2.200  1.00  0.00      PROA C  
ATOM    609  C   SER A 202      -2.311  -8.593  -3.254  1.00  0.00      PROA C  
ATOM    610  O   SER A 202      -1.352  -9.324  -3.011  1.00  0.00      PROA O  
ATOM    611  CB  SER A 202      -1.699  -6.645  -1.953  1.00  0.00      PROA C  
ATOM    612  OG  SER A 202      -1.065  -6.383  -3.198  1.00  0.00      PROA O  
ATOM    613  HN  SER A 202      -2.639  -9.253  -0.818  1.00  0.00      PROA H  
ATOM    614  HA  SER A 202      -3.678  -7.153  -2.589  1.00  0.00      PROA H  
ATOM    615  HB1 SER A 202      -0.924  -7.130  -1.314  1.00  0.00      PROA H  
ATOM    616  HB2 SER A 202      -2.074  -5.792  -1.367  1.00  0.00      PROA H  
ATOM    617  HG1 SER A 202      -0.947  -5.417  -3.208  1.00  0.00      PROA H  
ATOM    618  N   ARG A 203      -2.804  -8.407  -4.473  1.00  0.00      PROA N  
ATOM    619  CA  ARG A 203      -2.243  -9.060  -5.646  1.00  0.00      PROA C  
ATOM    620  C   ARG A 203      -1.553  -7.996  -6.438  1.00  0.00      PROA C  
ATOM    621  O   ARG A 203      -1.179  -8.201  -7.579  1.00  0.00      PROA O  
ATOM    622  CB  ARG A 203      -3.328  -9.676  -6.529  1.00  0.00      PROA C  
ATOM    623  CG  ARG A 203      -4.094 -10.843  -5.911  1.00  0.00      PROA C  
ATOM    624  CD  ARG A 203      -4.786 -11.678  -7.004  1.00  0.00      PROA C  
ATOM    625  NE  ARG A 203      -5.378 -12.885  -6.440  1.00  0.00      PROA N  
ATOM    626  CZ  ARG A 203      -6.361 -12.883  -5.542  1.00  0.00      PROA C  
ATOM    627  NH1 ARG A 203      -6.935 -11.742  -5.183  1.00  0.00      PROA N1+
ATOM    628  NH2 ARG A 203      -6.808 -14.028  -5.035  1.00  0.00      PROA N  
ATOM    629  HN  ARG A 203      -3.543  -7.762  -4.628  1.00  0.00      PROA H  
ATOM    630  HA  ARG A 203      -1.501  -9.802  -5.377  1.00  0.00      PROA H  
ATOM    631  HB1 ARG A 203      -2.793 -10.061  -7.419  1.00  0.00      PROA H  
ATOM    632  HB2 ARG A 203      -4.046  -8.897  -6.874  1.00  0.00      PROA H  
ATOM    633  HG1 ARG A 203      -4.782 -10.452  -5.136  1.00  0.00      PROA H  
ATOM    634  HG2 ARG A 203      -3.346 -11.489  -5.400  1.00  0.00      PROA H  
ATOM    635  HD1 ARG A 203      -4.027 -12.030  -7.730  1.00  0.00      PROA H  
ATOM    636  HD2 ARG A 203      -5.561 -11.090  -7.548  1.00  0.00      PROA H  
ATOM    637  HE  ARG A 203      -4.992 -13.776  -6.649  1.00  0.00      PROA H  
ATOM    638 HH11 ARG A 203      -6.694 -10.868  -5.592  1.00  0.00      PROA H  
ATOM    639 HH12 ARG A 203      -7.733 -11.793  -4.569  1.00  0.00      PROA H  
ATOM    640 HH21 ARG A 203      -6.566 -14.893  -5.463  1.00  0.00      PROA H  
ATOM    641 HH22 ARG A 203      -7.661 -13.976  -4.515  1.00  0.00      PROA H  
ATOM    642  N   LEU A 204      -1.542  -6.793  -5.913  1.00  0.00      PROA N  
ATOM    643  CA  LEU A 204      -0.995  -5.732  -6.712  1.00  0.00      PROA C  
ATOM    644  C   LEU A 204       0.212  -5.141  -6.021  1.00  0.00      PROA C  
ATOM    645  O   LEU A 204       0.102  -4.155  -5.281  1.00  0.00      PROA O  
ATOM    646  CB  LEU A 204      -2.057  -4.686  -7.052  1.00  0.00      PROA C  
ATOM    647  CG  LEU A 204      -3.287  -5.226  -7.789  1.00  0.00      PROA C  
ATOM    648  CD1 LEU A 204      -4.517  -5.250  -6.857  1.00  0.00      PROA C  
ATOM    649  CD2 LEU A 204      -3.551  -4.398  -9.015  1.00  0.00      PROA C  
ATOM    650  HN  LEU A 204      -1.712  -6.637  -4.938  1.00  0.00      PROA H  
ATOM    651  HA  LEU A 204      -0.629  -6.064  -7.676  1.00  0.00      PROA H  
ATOM    652  HB1 LEU A 204      -1.574  -3.906  -7.688  1.00  0.00      PROA H  
ATOM    653  HB2 LEU A 204      -2.391  -4.172  -6.123  1.00  0.00      PROA H  
ATOM    654  HG  LEU A 204      -3.073  -6.266  -8.139  1.00  0.00      PROA H  
ATOM    655 HD11 LEU A 204      -4.737  -4.224  -6.493  1.00  0.00      PROA H  
ATOM    656 HD12 LEU A 204      -4.327  -5.903  -5.981  1.00  0.00      PROA H  
ATOM    657 HD13 LEU A 204      -5.399  -5.627  -7.411  1.00  0.00      PROA H  
ATOM    658 HD21 LEU A 204      -2.635  -4.318  -9.642  1.00  0.00      PROA H  
ATOM    659 HD22 LEU A 204      -3.868  -3.369  -8.743  1.00  0.00      PROA H  
ATOM    660 HD23 LEU A 204      -4.341  -4.856  -9.648  1.00  0.00      PROA H  
ATOM    661  N   PHE A 205       1.368  -5.648  -6.455  1.00  0.00      PROA N  
ATOM    662  CA  PHE A 205       2.626  -5.753  -5.685  1.00  0.00      PROA C  
ATOM    663  C   PHE A 205       3.719  -5.454  -6.715  1.00  0.00      PROA C  
ATOM    664  O   PHE A 205       3.831  -6.157  -7.722  1.00  0.00      PROA O  
ATOM    665  CB  PHE A 205       2.826  -7.203  -5.155  1.00  0.00      PROA C  
ATOM    666  CG  PHE A 205       2.684  -8.308  -6.241  1.00  0.00      PROA C  
ATOM    667  CD1 PHE A 205       2.804  -8.015  -7.619  1.00  0.00      PROA C  
ATOM    668  CD2 PHE A 205       2.448  -9.645  -5.879  1.00  0.00      PROA C  
ATOM    669  CE1 PHE A 205       2.671  -9.020  -8.605  1.00  0.00      PROA C  
ATOM    670  CE2 PHE A 205       2.291 -10.653  -6.874  1.00  0.00      PROA C  
ATOM    671  CZ  PHE A 205       2.374 -10.328  -8.231  1.00  0.00      PROA C  
ATOM    672  HN  PHE A 205       1.367  -6.227  -7.266  1.00  0.00      PROA H  
ATOM    673  HA  PHE A 205       2.660  -5.007  -4.904  1.00  0.00      PROA H  
ATOM    674  HB1 PHE A 205       2.050  -7.400  -4.383  1.00  0.00      PROA H  
ATOM    675  HB2 PHE A 205       3.826  -7.316  -4.688  1.00  0.00      PROA H  
ATOM    676  HD1 PHE A 205       2.135  -7.258  -8.033  1.00  0.00      PROA H  
ATOM    677  HD2 PHE A 205       2.371  -9.903  -4.835  1.00  0.00      PROA H  
ATOM    678  HE1 PHE A 205       2.782  -8.686  -9.623  1.00  0.00      PROA H  
ATOM    679  HE2 PHE A 205       2.134 -11.677  -6.581  1.00  0.00      PROA H  
ATOM    680  HZ  PHE A 205       2.342 -11.159  -8.908  1.00  0.00      PROA H  
ATOM    681  N   ASP A 206       4.441  -4.357  -6.557  1.00  0.00      PROA N  
ATOM    682  CA  ASP A 206       5.645  -4.185  -7.357  1.00  0.00      PROA C  
ATOM    683  C   ASP A 206       6.716  -5.217  -6.987  1.00  0.00      PROA C  
ATOM    684  O   ASP A 206       7.070  -5.364  -5.815  1.00  0.00      PROA O  
ATOM    685  CB  ASP A 206       6.193  -2.779  -7.202  1.00  0.00      PROA C  
ATOM    686  CG  ASP A 206       5.600  -1.828  -8.190  1.00  0.00      PROA C  
ATOM    687  OD1 ASP A 206       5.699  -0.607  -7.962  1.00  0.00      PROA O  
ATOM    688  OD2 ASP A 206       5.025  -2.296  -9.189  1.00  0.00      PROA O1-
ATOM    689  HN  ASP A 206       4.203  -3.594  -5.953  1.00  0.00      PROA H  
ATOM    690  HA  ASP A 206       5.399  -4.393  -8.392  1.00  0.00      PROA H  
ATOM    691  HB1 ASP A 206       7.286  -2.751  -7.403  1.00  0.00      PROA H  
ATOM    692  HB2 ASP A 206       6.026  -2.424  -6.170  1.00  0.00      PROA H  
ATOM    693  N   VAL A 207       7.249  -5.911  -7.992  1.00  0.00      PROA N  
ATOM    694  CA  VAL A 207       8.366  -6.821  -7.769  1.00  0.00      PROA C  
ATOM    695  C   VAL A 207       9.599  -6.496  -8.615  1.00  0.00      PROA C  
ATOM    696  O   VAL A 207       9.622  -5.505  -9.365  1.00  0.00      PROA O  
ATOM    697  CB  VAL A 207       7.968  -8.265  -8.019  1.00  0.00      PROA C  
ATOM    698  CG1 VAL A 207       6.909  -8.691  -7.037  1.00  0.00      PROA C  
ATOM    699  CG2 VAL A 207       7.495  -8.419  -9.438  1.00  0.00      PROA C  
ATOM    700  HN  VAL A 207       6.917  -5.808  -8.925  1.00  0.00      PROA H  
ATOM    701  HA  VAL A 207       8.699  -6.756  -6.742  1.00  0.00      PROA H  
ATOM    702  HB  VAL A 207       8.835  -8.951  -7.855  1.00  0.00      PROA H  
ATOM    703 HG11 VAL A 207       5.970  -8.109  -7.174  1.00  0.00      PROA H  
ATOM    704 HG12 VAL A 207       7.251  -8.544  -5.990  1.00  0.00      PROA H  
ATOM    705 HG13 VAL A 207       6.656  -9.765  -7.170  1.00  0.00      PROA H  
ATOM    706 HG21 VAL A 207       7.985  -7.760 -10.170  1.00  0.00      PROA H  
ATOM    707 HG22 VAL A 207       6.409  -8.170  -9.495  1.00  0.00      PROA H  
ATOM    708 HG23 VAL A 207       7.604  -9.471  -9.780  1.00  0.00      PROA H  
ATOM    709  N   ALA A 208      10.655  -7.285  -8.408  1.00  0.00      PROA N  
ATOM    710  CA  ALA A 208      11.655  -7.548  -9.450  1.00  0.00      PROA C  
ATOM    711  C   ALA A 208      11.129  -7.175 -10.840  1.00  0.00      PROA C  
ATOM    712  O   ALA A 208       9.958  -7.414 -11.151  1.00  0.00      PROA O  
ATOM    713  CB  ALA A 208      12.103  -9.019  -9.416  1.00  0.00      PROA C  
ATOM    714  HN  ALA A 208      10.639  -7.910  -7.631  1.00  0.00      PROA H  
ATOM    715  HA  ALA A 208      12.513  -6.924  -9.261  1.00  0.00      PROA H  
ATOM    716  HB1 ALA A 208      11.239  -9.687  -9.628  1.00  0.00      PROA H  
ATOM    717  HB2 ALA A 208      12.500  -9.274  -8.410  1.00  0.00      PROA H  
ATOM    718  HB3 ALA A 208      12.896  -9.218 -10.167  1.00  0.00      PROA H  
ATOM    719  N   GLU A 209      12.017  -6.662 -11.690  1.00  0.00      PROA N  
ATOM    720  CA  GLU A 209      11.678  -5.571 -12.613  1.00  0.00      PROA C  
ATOM    721  C   GLU A 209      11.445  -6.012 -14.072  1.00  0.00      PROA C  
ATOM    722  O   GLU A 209      10.603  -5.434 -14.767  1.00  0.00      PROA O  
ATOM    723  CB  GLU A 209      12.729  -4.454 -12.526  1.00  0.00      PROA C  
ATOM    724  CG  GLU A 209      12.588  -3.359 -13.567  1.00  0.00      PROA C  
ATOM    725  CD  GLU A 209      13.343  -3.682 -14.840  1.00  0.00      PROA C  
ATOM    726  OE1 GLU A 209      13.319  -2.852 -15.776  1.00  0.00      PROA O  
ATOM    727  OE2 GLU A 209      13.918  -4.791 -14.926  1.00  0.00      PROA O1-
ATOM    728  HN  GLU A 209      12.990  -6.729 -11.484  1.00  0.00      PROA H  
ATOM    729  HA  GLU A 209      10.731  -5.140 -12.306  1.00  0.00      PROA H  
ATOM    730  HB1 GLU A 209      13.752  -4.892 -12.530  1.00  0.00      PROA H  
ATOM    731  HB2 GLU A 209      12.592  -3.991 -11.519  1.00  0.00      PROA H  
ATOM    732  HG1 GLU A 209      13.026  -2.414 -13.179  1.00  0.00      PROA H  
ATOM    733  HG2 GLU A 209      11.525  -3.164 -13.816  1.00  0.00      PROA H  
ATOM    734  N   GLY A 210      12.147  -7.057 -14.514  1.00  0.00      PROA N  
ATOM    735  CA  GLY A 210      11.935  -7.629 -15.851  1.00  0.00      PROA C  
ATOM    736  C   GLY A 210      11.829  -9.151 -15.895  1.00  0.00      PROA C  
ATOM    737  O   GLY A 210      12.493  -9.801 -16.711  1.00  0.00      PROA O  
ATOM    738  HN  GLY A 210      12.890  -7.400 -13.954  1.00  0.00      PROA H  
ATOM    739  HA1 GLY A 210      12.795  -7.354 -16.444  1.00  0.00      PROA H  
ATOM    740  HA2 GLY A 210      11.017  -7.253 -16.284  1.00  0.00      PROA H  
ATOM    741  N   SER A 211      10.868  -9.698 -15.145  1.00  0.00      PROA N  
ATOM    742  CA  SER A 211      11.041 -10.985 -14.451  1.00  0.00      PROA C  
ATOM    743  C   SER A 211       9.726 -11.549 -13.883  1.00  0.00      PROA C  
ATOM    744  O   SER A 211       9.464 -11.421 -12.682  1.00  0.00      PROA O  
ATOM    745  CB  SER A 211      12.086 -10.845 -13.330  1.00  0.00      PROA C  
ATOM    746  OG  SER A 211      11.968 -11.876 -12.357  1.00  0.00      PROA O  
ATOM    747  HN  SER A 211      10.185  -9.087 -14.744  1.00  0.00      PROA H  
ATOM    748  HA  SER A 211      11.406 -11.718 -15.158  1.00  0.00      PROA H  
ATOM    749  HB1 SER A 211      11.937  -9.867 -12.816  1.00  0.00      PROA H  
ATOM    750  HB2 SER A 211      13.109 -10.859 -13.770  1.00  0.00      PROA H  
ATOM    751  HG1 SER A 211      11.033 -11.860 -12.083  1.00  0.00      PROA H  
ATOM    752  N   THR A 212       8.958 -12.257 -14.715  1.00  0.00      PROA N  
ATOM    753  CA  THR A 212       7.599 -12.688 -14.340  1.00  0.00      PROA C  
ATOM    754  C   THR A 212       7.045 -13.907 -15.113  1.00  0.00      PROA C  
ATOM    755  O   THR A 212       7.106 -13.958 -16.345  1.00  0.00      PROA O  
ATOM    756  CB  THR A 212       6.583 -11.491 -14.357  1.00  0.00      PROA C  
ATOM    757  CG2 THR A 212       5.847 -11.393 -15.701  1.00  0.00      PROA C  
ATOM    758  OG1 THR A 212       5.633 -11.634 -13.289  1.00  0.00      PROA O  
ATOM    759  HN  THR A 212       9.239 -12.458 -15.649  1.00  0.00      PROA H  
ATOM    760  HA  THR A 212       7.665 -13.017 -13.313  1.00  0.00      PROA H  
ATOM    761  HB  THR A 212       7.143 -10.546 -14.175  1.00  0.00      PROA H  
ATOM    762  HG1 THR A 212       4.944 -10.966 -13.411  1.00  0.00      PROA H  
ATOM    763 HG21 THR A 212       5.140 -12.237 -15.840  1.00  0.00      PROA H  
ATOM    764 HG22 THR A 212       6.567 -11.382 -16.544  1.00  0.00      PROA H  
ATOM    765 HG23 THR A 212       5.251 -10.454 -15.735  1.00  0.00      PROA H  
ATOM    766  N   LEU A 213       6.538 -14.897 -14.374  1.00  0.00      PROA N  
ATOM    767  CA  LEU A 213       5.490 -15.802 -14.870  1.00  0.00      PROA C  
ATOM    768  C   LEU A 213       4.315 -15.001 -15.450  1.00  0.00      PROA C  
ATOM    769  O   LEU A 213       4.266 -14.747 -16.659  1.00  0.00      PROA O  
ATOM    770  CB  LEU A 213       5.016 -16.762 -13.753  1.00  0.00      PROA C  
ATOM    771  CG  LEU A 213       3.928 -17.827 -14.008  1.00  0.00      PROA C  
ATOM    772  CD1 LEU A 213       4.515 -19.180 -14.408  1.00  0.00      PROA C  
ATOM    773  CD2 LEU A 213       3.017 -17.986 -12.793  1.00  0.00      PROA C  
ATOM    774  HN  LEU A 213       6.718 -14.905 -13.392  1.00  0.00      PROA H  
ATOM    775  HA  LEU A 213       5.897 -16.376 -15.691  1.00  0.00      PROA H  
ATOM    776  HB1 LEU A 213       4.675 -16.141 -12.893  1.00  0.00      PROA H  
ATOM    777  HB2 LEU A 213       5.910 -17.302 -13.368  1.00  0.00      PROA H  
ATOM    778  HG  LEU A 213       3.281 -17.476 -14.851  1.00  0.00      PROA H  
ATOM    779 HD11 LEU A 213       5.076 -19.609 -13.552  1.00  0.00      PROA H  
ATOM    780 HD12 LEU A 213       5.188 -19.072 -15.285  1.00  0.00      PROA H  
ATOM    781 HD13 LEU A 213       3.683 -19.859 -14.683  1.00  0.00      PROA H  
ATOM    782 HD21 LEU A 213       2.563 -17.016 -12.496  1.00  0.00      PROA H  
ATOM    783 HD22 LEU A 213       3.586 -18.370 -11.920  1.00  0.00      PROA H  
ATOM    784 HD23 LEU A 213       2.187 -18.692 -13.011  1.00  0.00      PROA H  
ATOM    785  N   GLU A 214       3.413 -14.554 -14.577  1.00  0.00      PROA N  
ATOM    786  CA  GLU A 214       2.475 -13.473 -14.906  1.00  0.00      PROA C  
ATOM    787  C   GLU A 214       2.444 -12.417 -13.800  1.00  0.00      PROA C  
ATOM    788  O   GLU A 214       3.202 -12.509 -12.826  1.00  0.00      PROA O  
ATOM    789  CB  GLU A 214       1.066 -14.029 -15.167  1.00  0.00      PROA C  
ATOM    790  CG  GLU A 214       0.695 -15.238 -14.307  1.00  0.00      PROA C  
ATOM    791  CD  GLU A 214      -0.401 -16.083 -14.926  1.00  0.00      PROA C  
ATOM    792  OE1 GLU A 214      -0.494 -16.113 -16.172  1.00  0.00      PROA O  
ATOM    793  OE2 GLU A 214      -1.173 -16.711 -14.166  1.00  0.00      PROA O1-
ATOM    794  HN  GLU A 214       3.393 -14.896 -13.645  1.00  0.00      PROA H  
ATOM    795  HA  GLU A 214       2.811 -12.953 -15.794  1.00  0.00      PROA H  
ATOM    796  HB1 GLU A 214       1.144 -14.389 -16.227  1.00  0.00      PROA H  
ATOM    797  HB2 GLU A 214       0.250 -13.280 -15.176  1.00  0.00      PROA H  
ATOM    798  HG1 GLU A 214       0.323 -14.918 -13.318  1.00  0.00      PROA H  
ATOM    799  HG2 GLU A 214       1.515 -15.963 -14.151  1.00  0.00      PROA H  
ATOM    800  N   GLU A 215       1.531 -11.457 -13.925  1.00  0.00      PROA N  
ATOM    801  CA  GLU A 215       1.682 -10.151 -13.281  1.00  0.00      PROA C  
ATOM    802  C   GLU A 215       1.173 -10.116 -11.829  1.00  0.00      PROA C  
ATOM    803  O   GLU A 215       1.944 -10.300 -10.876  1.00  0.00      PROA O  
ATOM    804  CB  GLU A 215       0.997  -9.068 -14.118  1.00  0.00      PROA C  
ATOM    805  CG  GLU A 215       1.652  -7.705 -14.015  1.00  0.00      PROA C  
ATOM    806  CD  GLU A 215       2.418  -7.338 -15.264  1.00  0.00      PROA C  
ATOM    807  OE1 GLU A 215       1.886  -6.555 -16.078  1.00  0.00      PROA O  
ATOM    808  OE2 GLU A 215       3.523  -7.883 -15.466  1.00  0.00      PROA O1-
ATOM    809  HN  GLU A 215       0.835 -11.524 -14.633  1.00  0.00      PROA H  
ATOM    810  HA  GLU A 215       2.738  -9.915 -13.245  1.00  0.00      PROA H  
ATOM    811  HB1 GLU A 215      -0.099  -8.986 -13.985  1.00  0.00      PROA H  
ATOM    812  HB2 GLU A 215       1.088  -9.417 -15.179  1.00  0.00      PROA H  
ATOM    813  HG1 GLU A 215       2.346  -7.639 -13.150  1.00  0.00      PROA H  
ATOM    814  HG2 GLU A 215       0.868  -6.927 -13.867  1.00  0.00      PROA H  
ATOM    815  N   VAL A 216      -0.102  -9.774 -11.664  1.00  0.00      PROA N  
ATOM    816  CA  VAL A 216      -0.979 -10.533 -10.782  1.00  0.00      PROA C  
ATOM    817  C   VAL A 216      -0.731 -12.017 -11.066  1.00  0.00      PROA C  
ATOM    818  O   VAL A 216      -1.233 -12.554 -12.061  1.00  0.00      PROA O  
ATOM    819  CB  VAL A 216      -2.479 -10.186 -11.023  1.00  0.00      PROA C  
ATOM    820  CG1 VAL A 216      -3.380 -10.967 -10.062  1.00  0.00      PROA C  
ATOM    821  CG2 VAL A 216      -2.718  -8.677 -10.900  1.00  0.00      PROA C  
ATOM    822  HN  VAL A 216      -0.565  -9.246 -12.370  1.00  0.00      PROA H  
ATOM    823  HA  VAL A 216      -0.701 -10.310  -9.760  1.00  0.00      PROA H  
ATOM    824  HB  VAL A 216      -2.756 -10.467 -12.069  1.00  0.00      PROA H  
ATOM    825 HG11 VAL A 216      -2.892 -10.995  -9.079  1.00  0.00      PROA H  
ATOM    826 HG12 VAL A 216      -3.485 -12.016 -10.411  1.00  0.00      PROA H  
ATOM    827 HG13 VAL A 216      -4.388 -10.510  -9.995  1.00  0.00      PROA H  
ATOM    828 HG21 VAL A 216      -2.143  -8.103 -11.657  1.00  0.00      PROA H  
ATOM    829 HG22 VAL A 216      -2.417  -8.314  -9.894  1.00  0.00      PROA H  
ATOM    830 HG23 VAL A 216      -3.792  -8.436 -11.052  1.00  0.00      PROA H  
ATOM    831  N   SER A 217       0.212 -12.606 -10.322  1.00  0.00      PROA N  
ATOM    832  CA  SER A 217       0.948 -13.784 -10.803  1.00  0.00      PROA C  
ATOM    833  C   SER A 217       0.310 -15.110 -10.403  1.00  0.00      PROA C  
ATOM    834  O   SER A 217       1.010 -16.092 -10.160  1.00  0.00      PROA O  
ATOM    835  CB  SER A 217       2.412 -13.760 -10.360  1.00  0.00      PROA C  
ATOM    836  OG  SER A 217       3.160 -14.686 -11.129  1.00  0.00      PROA O  
ATOM    837  HN  SER A 217       0.650 -12.073  -9.600  1.00  0.00      PROA H  
ATOM    838  HA  SER A 217       0.961 -13.743 -11.877  1.00  0.00      PROA H  
ATOM    839  HB1 SER A 217       2.512 -14.018  -9.283  1.00  0.00      PROA H  
ATOM    840  HB2 SER A 217       2.837 -12.740 -10.486  1.00  0.00      PROA H  
ATOM    841  HG1 SER A 217       3.440 -14.137 -11.880  1.00  0.00      PROA H  
ATOM    842  N   ASN A 218      -1.016 -15.152 -10.462  1.00  0.00      PROA N  
ATOM    843  CA  ASN A 218      -1.803 -16.147  -9.752  1.00  0.00      PROA C  
ATOM    844  C   ASN A 218      -1.688 -16.078  -8.233  1.00  0.00      PROA C  
ATOM    845  O   ASN A 218      -1.942 -17.070  -7.559  1.00  0.00      PROA O  
ATOM    846  CB  ASN A 218      -1.452 -17.550 -10.238  1.00  0.00      PROA C  
ATOM    847  CG  ASN A 218      -2.654 -18.294 -10.790  1.00  0.00      PROA C  
ATOM    848  ND2 ASN A 218      -2.406 -19.437 -11.438  1.00  0.00      PROA N  
ATOM    849  OD1 ASN A 218      -3.796 -17.860 -10.614  1.00  0.00      PROA O  
ATOM    850  HN  ASN A 218      -1.488 -14.440 -10.981  1.00  0.00      PROA H  
ATOM    851  HA  ASN A 218      -2.828 -15.887  -9.971  1.00  0.00      PROA H  
ATOM    852  HB1 ASN A 218      -0.928 -18.186  -9.494  1.00  0.00      PROA H  
ATOM    853  HB2 ASN A 218      -0.758 -17.461 -11.110  1.00  0.00      PROA H  
ATOM    854 HD21 ASN A 218      -3.180 -19.970 -11.769  1.00  0.00      PROA H  
ATOM    855 HD22 ASN A 218      -1.461 -19.679 -11.649  1.00  0.00      PROA H  
ATOM    856  N   ASN A 219      -1.303 -14.918  -7.695  1.00  0.00      PROA N  
ATOM    857  CA  ASN A 219      -0.386 -14.894  -6.543  1.00  0.00      PROA C  
ATOM    858  C   ASN A 219      -0.482 -13.687  -5.624  1.00  0.00      PROA C  
ATOM    859  O   ASN A 219      -0.064 -12.589  -5.986  1.00  0.00      PROA O  
ATOM    860  CB  ASN A 219       1.067 -15.077  -7.001  1.00  0.00      PROA C  
ATOM    861  CG  ASN A 219       1.759 -16.231  -6.303  1.00  0.00      PROA C  
ATOM    862  ND2 ASN A 219       0.975 -17.188  -5.820  1.00  0.00      PROA N  
ATOM    863  OD1 ASN A 219       2.988 -16.299  -6.273  1.00  0.00      PROA O  
ATOM    864  HN  ASN A 219      -1.260 -14.117  -8.284  1.00  0.00      PROA H  
ATOM    865  HA  ASN A 219      -0.762 -15.682  -5.909  1.00  0.00      PROA H  
ATOM    866  HB1 ASN A 219       1.703 -14.176  -6.879  1.00  0.00      PROA H  
ATOM    867  HB2 ASN A 219       1.111 -15.343  -8.056  1.00  0.00      PROA H  
ATOM    868 HD21 ASN A 219       1.422 -17.978  -5.388  1.00  0.00      PROA H  
ATOM    869 HD22 ASN A 219       0.034 -17.271  -6.138  1.00  0.00      PROA H  
ATOM    870  N   CYS A 220      -0.731 -13.976  -4.356  1.00  0.00      PROA N  
ATOM    871  CA  CYS A 220      -1.529 -13.096  -3.525  1.00  0.00      PROA C  
ATOM    872  C   CYS A 220      -1.055 -13.004  -2.081  1.00  0.00      PROA C  
ATOM    873  O   CYS A 220      -1.425 -13.839  -1.250  1.00  0.00      PROA O  
ATOM    874  CB  CYS A 220      -2.997 -13.520  -3.558  1.00  0.00      PROA C  
ATOM    875  SG  CYS A 220      -4.099 -12.385  -2.648  1.00  0.00      PROA S  
ATOM    876  HN  CYS A 220      -0.624 -14.907  -4.007  1.00  0.00      PROA H  
ATOM    877  HA  CYS A 220      -1.462 -12.089  -3.921  1.00  0.00      PROA H  
ATOM    878  HB1 CYS A 220      -3.087 -14.551  -3.144  1.00  0.00      PROA H  
ATOM    879  HB2 CYS A 220      -3.318 -13.585  -4.619  1.00  0.00      PROA H  
ATOM    880  HG1 CYS A 220      -3.501 -12.546  -1.469  1.00  0.00      PROA H  
ATOM    881  N   ILE A 221      -0.422 -11.879  -1.759  1.00  0.00      PROA N  
ATOM    882  CA  ILE A 221      -0.005 -11.580  -0.392  1.00  0.00      PROA C  
ATOM    883  C   ILE A 221      -1.214 -11.486   0.552  1.00  0.00      PROA C  
ATOM    884  O   ILE A 221      -2.159 -10.781   0.228  1.00  0.00      PROA O  
ATOM    885  CB  ILE A 221       0.721 -10.222  -0.340  1.00  0.00      PROA C  
ATOM    886  CG1 ILE A 221       1.807 -10.138  -1.411  1.00  0.00      PROA C  
ATOM    887  CG2 ILE A 221       1.317 -10.001   1.034  1.00  0.00      PROA C  
ATOM    888  CD  ILE A 221       2.863  -9.057  -1.136  1.00  0.00      PROA C  
ATOM    889  HN  ILE A 221      -0.254 -11.156  -2.428  1.00  0.00      PROA H  
ATOM    890  HA  ILE A 221       0.655 -12.366  -0.052  1.00  0.00      PROA H  
ATOM    891  HB  ILE A 221      -0.003  -9.396  -0.553  1.00  0.00      PROA H  
ATOM    892 HG11 ILE A 221       1.341  -9.945  -2.404  1.00  0.00      PROA H  
ATOM    893 HG12 ILE A 221       2.335 -11.120  -1.469  1.00  0.00      PROA H  
ATOM    894 HG21 ILE A 221       2.091 -10.771   1.249  1.00  0.00      PROA H  
ATOM    895 HG22 ILE A 221       0.559 -10.036   1.840  1.00  0.00      PROA H  
ATOM    896 HG23 ILE A 221       1.788  -9.000   1.133  1.00  0.00      PROA H  
ATOM    897  HD1 ILE A 221       3.508  -9.340  -0.279  1.00  0.00      PROA H  
ATOM    898  HD2 ILE A 221       2.385  -8.075  -0.933  1.00  0.00      PROA H  
ATOM    899  HD3 ILE A 221       3.526  -8.938  -2.021  1.00  0.00      PROA H  
ATOM    900  N   ARG A 222      -1.111 -11.983   1.784  1.00  0.00      PROA N  
ATOM    901  CA  ARG A 222      -2.143 -11.699   2.769  1.00  0.00      PROA C  
ATOM    902  C   ARG A 222      -1.637 -11.517   4.198  1.00  0.00      PROA C  
ATOM    903  O   ARG A 222      -1.472 -12.508   4.892  1.00  0.00      PROA O  
ATOM    904  CB  ARG A 222      -3.157 -12.829   2.794  1.00  0.00      PROA C  
ATOM    905  CG  ARG A 222      -3.724 -13.018   4.189  1.00  0.00      PROA C  
ATOM    906  CD  ARG A 222      -4.854 -14.032   4.267  1.00  0.00      PROA C  
ATOM    907  NE  ARG A 222      -5.501 -13.986   5.582  1.00  0.00      PROA N  
ATOM    908  CZ  ARG A 222      -6.791 -14.245   5.804  1.00  0.00      PROA C  
ATOM    909  NH1 ARG A 222      -7.576 -14.644   4.803  1.00  0.00      PROA N1+
ATOM    910  NH2 ARG A 222      -7.290 -14.117   7.033  1.00  0.00      PROA N  
ATOM    911  HN  ARG A 222      -0.324 -12.515   2.083  1.00  0.00      PROA H  
ATOM    912  HA  ARG A 222      -2.660 -10.778   2.539  1.00  0.00      PROA H  
ATOM    913  HB1 ARG A 222      -2.660 -13.780   2.489  1.00  0.00      PROA H  
ATOM    914  HB2 ARG A 222      -3.956 -12.611   2.052  1.00  0.00      PROA H  
ATOM    915  HG1 ARG A 222      -4.082 -12.068   4.652  1.00  0.00      PROA H  
ATOM    916  HG2 ARG A 222      -3.146 -13.658   4.902  1.00  0.00      PROA H  
ATOM    917  HD1 ARG A 222      -4.494 -15.070   4.077  1.00  0.00      PROA H  
ATOM    918  HD2 ARG A 222      -5.584 -13.751   3.470  1.00  0.00      PROA H  
ATOM    919  HE  ARG A 222      -4.907 -13.847   6.408  1.00  0.00      PROA H  
ATOM    920 HH11 ARG A 222      -7.198 -14.625   3.894  1.00  0.00      PROA H  
ATOM    921 HH12 ARG A 222      -8.549 -14.723   4.979  1.00  0.00      PROA H  
ATOM    922 HH21 ARG A 222      -6.638 -13.837   7.768  1.00  0.00      PROA H  
ATOM    923 HH22 ARG A 222      -8.266 -14.104   7.199  1.00  0.00      PROA H  
ATOM    924  N   LEU A 223      -1.684 -10.295   4.726  1.00  0.00      PROA N  
ATOM    925  CA  LEU A 223      -1.297  -9.994   6.127  1.00  0.00      PROA C  
ATOM    926  C   LEU A 223      -2.496 -10.071   7.044  1.00  0.00      PROA C  
ATOM    927  O   LEU A 223      -3.493  -9.462   6.755  1.00  0.00      PROA O  
ATOM    928  CB  LEU A 223      -0.711  -8.579   6.183  1.00  0.00      PROA C  
ATOM    929  CG  LEU A 223       0.227  -8.524   4.971  1.00  0.00      PROA C  
ATOM    930  CD1 LEU A 223       0.326  -7.193   4.270  1.00  0.00      PROA C  
ATOM    931  CD2 LEU A 223       1.609  -9.065   5.302  1.00  0.00      PROA C  
ATOM    932  HN  LEU A 223      -2.049  -9.530   4.210  1.00  0.00      PROA H  
ATOM    933  HA  LEU A 223      -0.566 -10.720   6.458  1.00  0.00      PROA H  
ATOM    934  HB1 LEU A 223      -0.191  -8.363   7.138  1.00  0.00      PROA H  
ATOM    935  HB2 LEU A 223      -1.518  -7.825   6.037  1.00  0.00      PROA H  
ATOM    936  HG  LEU A 223       0.012  -9.096   4.041  1.00  0.00      PROA H  
ATOM    937 HD11 LEU A 223       0.912  -6.510   4.913  1.00  0.00      PROA H  
ATOM    938 HD12 LEU A 223      -0.671  -6.757   4.053  1.00  0.00      PROA H  
ATOM    939 HD13 LEU A 223       0.905  -7.285   3.325  1.00  0.00      PROA H  
ATOM    940 HD21 LEU A 223       1.559 -10.154   5.523  1.00  0.00      PROA H  
ATOM    941 HD22 LEU A 223       2.022  -8.546   6.192  1.00  0.00      PROA H  
ATOM    942 HD23 LEU A 223       2.306  -8.916   4.448  1.00  0.00      PROA H  
ATOM    943  N   GLU A 224      -2.415 -10.733   8.184  1.00  0.00      PROA N  
ATOM    944  CA  GLU A 224      -3.501 -10.580   9.153  1.00  0.00      PROA C  
ATOM    945  C   GLU A 224      -3.399  -9.223   9.810  1.00  0.00      PROA C  
ATOM    946  O   GLU A 224      -2.563  -8.419   9.432  1.00  0.00      PROA O  
ATOM    947  CB  GLU A 224      -3.502 -11.674  10.216  1.00  0.00      PROA C  
ATOM    948  CG  GLU A 224      -3.260 -13.061   9.673  1.00  0.00      PROA C  
ATOM    949  CD  GLU A 224      -4.337 -13.503   8.696  1.00  0.00      PROA C  
ATOM    950  OE1 GLU A 224      -5.528 -13.564   9.101  1.00  0.00      PROA O  
ATOM    951  OE2 GLU A 224      -3.978 -13.836   7.539  1.00  0.00      PROA O1-
ATOM    952  HN  GLU A 224      -1.655 -11.329   8.411  1.00  0.00      PROA H  
ATOM    953  HA  GLU A 224      -4.449 -10.633   8.631  1.00  0.00      PROA H  
ATOM    954  HB1 GLU A 224      -4.476 -11.663  10.759  1.00  0.00      PROA H  
ATOM    955  HB2 GLU A 224      -2.693 -11.473  10.961  1.00  0.00      PROA H  
ATOM    956  HG1 GLU A 224      -3.267 -13.796  10.508  1.00  0.00      PROA H  
ATOM    957  HG2 GLU A 224      -2.275 -13.142   9.166  1.00  0.00      PROA H  
ATOM    958  N   TRP A 225      -4.267  -8.964  10.780  1.00  0.00      PROA N  
ATOM    959  CA  TRP A 225      -4.615  -7.590  11.135  1.00  0.00      PROA C  
ATOM    960  C   TRP A 225      -3.681  -7.134  12.216  1.00  0.00      PROA C  
ATOM    961  O   TRP A 225      -3.576  -7.777  13.241  1.00  0.00      PROA O  
ATOM    962  CB  TRP A 225      -6.051  -7.502  11.662  1.00  0.00      PROA C  
ATOM    963  CG  TRP A 225      -6.539  -6.083  11.924  1.00  0.00      PROA C  
ATOM    964  CD1 TRP A 225      -6.870  -5.536  13.134  1.00  0.00      PROA C  
ATOM    965  CD2 TRP A 225      -6.941  -5.121  10.938  1.00  0.00      PROA C  
ATOM    966  CE2 TRP A 225      -7.360  -3.965  11.629  1.00  0.00      PROA C  
ATOM    967  CE3 TRP A 225      -6.966  -5.118   9.539  1.00  0.00      PROA C  
ATOM    968  NE1 TRP A 225      -7.254  -4.227  12.970  1.00  0.00      PROA N  
ATOM    969  CZ2 TRP A 225      -7.790  -2.816  10.965  1.00  0.00      PROA C  
ATOM    970  CZ3 TRP A 225      -7.341  -3.959   8.886  1.00  0.00      PROA C  
ATOM    971  CH2 TRP A 225      -7.800  -2.846   9.598  1.00  0.00      PROA C  
ATOM    972  HN  TRP A 225      -4.857  -9.684  11.140  1.00  0.00      PROA H  
ATOM    973  HA  TRP A 225      -4.496  -6.948  10.270  1.00  0.00      PROA H  
ATOM    974  HB1 TRP A 225      -6.125  -8.102  12.596  1.00  0.00      PROA H  
ATOM    975  HB2 TRP A 225      -6.728  -7.971  10.911  1.00  0.00      PROA H  
ATOM    976  HD1 TRP A 225      -6.725  -6.041  14.085  1.00  0.00      PROA H  
ATOM    977  HE1 TRP A 225      -7.146  -3.514  13.640  1.00  0.00      PROA H  
ATOM    978  HE3 TRP A 225      -6.660  -5.991   8.982  1.00  0.00      PROA H  
ATOM    979  HZ2 TRP A 225      -8.097  -1.932  11.504  1.00  0.00      PROA H  
ATOM    980  HZ3 TRP A 225      -7.342  -3.933   7.804  1.00  0.00      PROA H  
ATOM    981  HH2 TRP A 225      -8.096  -1.960   9.045  1.00  0.00      PROA H  
ATOM    982  N   ASN A 226      -2.973  -6.043  11.970  1.00  0.00      PROA N  
ATOM    983  CA  ASN A 226      -1.998  -5.526  12.926  1.00  0.00      PROA C  
ATOM    984  C   ASN A 226      -0.602  -6.129  12.844  1.00  0.00      PROA C  
ATOM    985  O   ASN A 226       0.265  -5.757  13.618  1.00  0.00      PROA O  
ATOM    986  CB  ASN A 226      -2.514  -5.636  14.355  1.00  0.00      PROA C  
ATOM    987  CG  ASN A 226      -1.908  -4.599  15.262  1.00  0.00      PROA C  
ATOM    988  ND2 ASN A 226      -2.241  -4.689  16.543  1.00  0.00      PROA N  
ATOM    989  OD1 ASN A 226      -1.199  -3.678  14.814  1.00  0.00      PROA O  
ATOM    990  HN  ASN A 226      -3.100  -5.502  11.141  1.00  0.00      PROA H  
ATOM    991  HA  ASN A 226      -1.884  -4.482  12.698  1.00  0.00      PROA H  
ATOM    992  HB1 ASN A 226      -2.312  -6.636  14.801  1.00  0.00      PROA H  
ATOM    993  HB2 ASN A 226      -3.614  -5.459  14.360  1.00  0.00      PROA H  
ATOM    994 HD21 ASN A 226      -1.951  -3.932  17.143  1.00  0.00      PROA H  
ATOM    995 HD22 ASN A 226      -2.755  -5.479  16.873  1.00  0.00      PROA H  
ATOM    996  N   LYS A 227      -0.410  -7.124  11.988  1.00  0.00      PROA N  
ATOM    997  CA  LYS A 227       0.917  -7.688  11.764  1.00  0.00      PROA C  
ATOM    998  C   LYS A 227       1.508  -6.942  10.600  1.00  0.00      PROA C  
ATOM    999  O   LYS A 227       0.790  -6.515   9.730  1.00  0.00      PROA O  
ATOM   1000  CB  LYS A 227       0.829  -9.185  11.428  1.00  0.00      PROA C  
ATOM   1001  CG  LYS A 227       0.257 -10.069  12.551  1.00  0.00      PROA C  
ATOM   1002  CD  LYS A 227       0.255  -9.343  13.893  1.00  0.00      PROA C  
ATOM   1003  CE  LYS A 227       0.273 -10.314  15.072  1.00  0.00      PROA C  
ATOM   1004  NZ  LYS A 227      -0.132 -11.676  14.647  1.00  0.00      PROA N1+
ATOM   1005  HN  LYS A 227      -1.144  -7.448  11.395  1.00  0.00      PROA H  
ATOM   1006  HA  LYS A 227       1.576  -7.489  12.595  1.00  0.00      PROA H  
ATOM   1007  HB1 LYS A 227       1.856  -9.554  11.193  1.00  0.00      PROA H  
ATOM   1008  HB2 LYS A 227       0.214  -9.336  10.509  1.00  0.00      PROA H  
ATOM   1009  HG1 LYS A 227       0.920 -10.967  12.533  1.00  0.00      PROA H  
ATOM   1010  HG2 LYS A 227      -0.778 -10.379  12.277  1.00  0.00      PROA H  
ATOM   1011  HD1 LYS A 227      -0.660  -8.713  13.982  1.00  0.00      PROA H  
ATOM   1012  HD2 LYS A 227       1.147  -8.701  14.054  1.00  0.00      PROA H  
ATOM   1013  HE1 LYS A 227      -0.391  -9.980  15.897  1.00  0.00      PROA H  
ATOM   1014  HE2 LYS A 227       1.314 -10.398  15.462  1.00  0.00      PROA H  
ATOM   1015  HZ1 LYS A 227       0.365 -11.918  13.771  1.00  0.00      PROA H  
ATOM   1016  HZ2 LYS A 227      -1.155 -11.763  14.492  1.00  0.00      PROA H  
ATOM   1017  HZ3 LYS A 227       0.148 -12.405  15.343  1.00  0.00      PROA H  
ATOM   1018  N   GLY A 228       2.810  -6.744  10.596  1.00  0.00      PROA N  
ATOM   1019  CA  GLY A 228       3.487  -6.230   9.412  1.00  0.00      PROA C  
ATOM   1020  C   GLY A 228       3.524  -4.739   9.565  1.00  0.00      PROA C  
ATOM   1021  O   GLY A 228       2.756  -4.189  10.332  1.00  0.00      PROA O  
ATOM   1022  HN  GLY A 228       3.372  -7.040  11.362  1.00  0.00      PROA H  
ATOM   1023  HA1 GLY A 228       2.935  -6.466   8.511  1.00  0.00      PROA H  
ATOM   1024  HA2 GLY A 228       4.503  -6.596   9.411  1.00  0.00      PROA H  
ATOM   1025  N   ILE A 229       4.405  -4.067   8.843  1.00  0.00      PROA N  
ATOM   1026  CA  ILE A 229       4.255  -2.621   8.722  1.00  0.00      PROA C  
ATOM   1027  C   ILE A 229       2.803  -2.246   8.352  1.00  0.00      PROA C  
ATOM   1028  O   ILE A 229       2.155  -1.505   9.096  1.00  0.00      PROA O  
ATOM   1029  CB  ILE A 229       5.235  -2.023   7.703  1.00  0.00      PROA C  
ATOM   1030  CG1 ILE A 229       6.615  -1.869   8.342  1.00  0.00      PROA C  
ATOM   1031  CG2 ILE A 229       4.713  -0.680   7.214  1.00  0.00      PROA C  
ATOM   1032  CD  ILE A 229       7.596  -1.053   7.519  1.00  0.00      PROA C  
ATOM   1033  HN  ILE A 229       5.065  -4.529   8.256  1.00  0.00      PROA H  
ATOM   1034  HA  ILE A 229       4.437  -2.172   9.689  1.00  0.00      PROA H  
ATOM   1035  HB  ILE A 229       5.317  -2.698   6.819  1.00  0.00      PROA H  
ATOM   1036 HG11 ILE A 229       7.041  -2.879   8.531  1.00  0.00      PROA H  
ATOM   1037 HG12 ILE A 229       6.510  -1.367   9.335  1.00  0.00      PROA H  
ATOM   1038 HG21 ILE A 229       4.557   0.023   8.062  1.00  0.00      PROA H  
ATOM   1039 HG22 ILE A 229       3.775  -0.750   6.628  1.00  0.00      PROA H  
ATOM   1040 HG23 ILE A 229       5.422  -0.200   6.507  1.00  0.00      PROA H  
ATOM   1041  HD1 ILE A 229       7.311   0.019   7.485  1.00  0.00      PROA H  
ATOM   1042  HD2 ILE A 229       7.661  -1.442   6.481  1.00  0.00      PROA H  
ATOM   1043  HD3 ILE A 229       8.611  -1.101   7.975  1.00  0.00      PROA H  
ATOM   1044  N   VAL A 230       2.270  -2.829   7.266  1.00  0.00      PROA N  
ATOM   1045  CA  VAL A 230       0.921  -2.497   6.814  1.00  0.00      PROA C  
ATOM   1046  C   VAL A 230      -0.193  -2.971   7.723  1.00  0.00      PROA C  
ATOM   1047  O   VAL A 230      -0.804  -2.165   8.389  1.00  0.00      PROA O  
ATOM   1048  CB  VAL A 230       0.646  -2.741   5.307  1.00  0.00      PROA C  
ATOM   1049  CG1 VAL A 230       1.914  -2.763   4.531  1.00  0.00      PROA C  
ATOM   1050  CG2 VAL A 230      -0.145  -3.970   5.083  1.00  0.00      PROA C  
ATOM   1051  HN  VAL A 230       2.804  -3.446   6.697  1.00  0.00      PROA H  
ATOM   1052  HA  VAL A 230       0.872  -1.418   6.892  1.00  0.00      PROA H  
ATOM   1053  HB  VAL A 230       0.035  -1.875   4.937  1.00  0.00      PROA H  
ATOM   1054 HG11 VAL A 230       2.523  -3.667   4.751  1.00  0.00      PROA H  
ATOM   1055 HG12 VAL A 230       2.533  -1.861   4.732  1.00  0.00      PROA H  
ATOM   1056 HG13 VAL A 230       1.698  -2.776   3.438  1.00  0.00      PROA H  
ATOM   1057 HG21 VAL A 230      -1.198  -3.864   5.427  1.00  0.00      PROA H  
ATOM   1058 HG22 VAL A 230       0.318  -4.822   5.611  1.00  0.00      PROA H  
ATOM   1059 HG23 VAL A 230      -0.185  -4.215   3.996  1.00  0.00      PROA H  
ATOM   1060  N   GLY A 231      -0.231  -4.249   8.015  1.00  0.00      PROA N  
ATOM   1061  CA  GLY A 231      -0.964  -4.689   9.201  1.00  0.00      PROA C  
ATOM   1062  C   GLY A 231      -1.195  -3.599  10.234  1.00  0.00      PROA C  
ATOM   1063  O   GLY A 231      -2.293  -3.429  10.734  1.00  0.00      PROA O  
ATOM   1064  HN  GLY A 231       0.370  -4.912   7.578  1.00  0.00      PROA H  
ATOM   1065  HA1 GLY A 231      -1.074  -5.679   9.519  1.00  0.00      PROA H  
ATOM   1066  HA2 GLY A 231      -1.942  -4.639   8.755  1.00  0.00      PROA H  
ATOM   1067  N   HSD A 232      -0.156  -2.850  10.565  1.00  0.00      PROA N  
ATOM   1068  CA  HSD A 232      -0.214  -1.924  11.695  1.00  0.00      PROA C  
ATOM   1069  C   HSD A 232      -0.780  -0.564  11.261  1.00  0.00      PROA C  
ATOM   1070  O   HSD A 232      -1.684  -0.023  11.899  1.00  0.00      PROA O  
ATOM   1071  CB  HSD A 232       1.181  -1.751  12.306  1.00  0.00      PROA C  
ATOM   1072  CG  HSD A 232       1.190  -1.009  13.604  1.00  0.00      PROA C  
ATOM   1073  CD2 HSD A 232       1.843   0.118  13.979  1.00  0.00      PROA C  
ATOM   1074  ND1 HSD A 232       0.547  -1.477  14.733  1.00  0.00      PROA N  
ATOM   1075  CE1 HSD A 232       0.810  -0.670  15.750  1.00  0.00      PROA C  
ATOM   1076  NE2 HSD A 232       1.598   0.303  15.321  1.00  0.00      PROA N  
ATOM   1077  HN  HSD A 232       0.719  -2.955  10.093  1.00  0.00      PROA H  
ATOM   1078  HA  HSD A 232      -0.877  -2.319  12.453  1.00  0.00      PROA H  
ATOM   1079  HB1 HSD A 232       1.867  -1.250  11.589  1.00  0.00      PROA H  
ATOM   1080  HB2 HSD A 232       1.596  -2.767  12.496  1.00  0.00      PROA H  
ATOM   1081  HD1 HSD A 232      -0.069  -2.283  14.751  1.00  0.00      PROA H  
ATOM   1082  HD2 HSD A 232       2.480   0.793  13.420  1.00  0.00      PROA H  
ATOM   1083  HE1 HSD A 232       0.371  -0.760  16.745  1.00  0.00      PROA H  
ATOM   1084  N   VAL A 233      -0.243  -0.004  10.182  1.00  0.00      PROA N  
ATOM   1085  CA  VAL A 233      -0.906   1.114   9.527  1.00  0.00      PROA C  
ATOM   1086  C   VAL A 233      -2.440   0.959   9.528  1.00  0.00      PROA C  
ATOM   1087  O   VAL A 233      -3.132   1.685  10.221  1.00  0.00      PROA O  
ATOM   1088  CB  VAL A 233      -0.405   1.282   8.110  1.00  0.00      PROA C  
ATOM   1089  CG1 VAL A 233      -1.123   2.435   7.444  1.00  0.00      PROA C  
ATOM   1090  CG2 VAL A 233       1.060   1.501   8.130  1.00  0.00      PROA C  
ATOM   1091  HN  VAL A 233       0.512  -0.441   9.691  1.00  0.00      PROA H  
ATOM   1092  HA  VAL A 233      -0.686   2.012  10.086  1.00  0.00      PROA H  
ATOM   1093  HB  VAL A 233      -0.603   0.359   7.509  1.00  0.00      PROA H  
ATOM   1094 HG11 VAL A 233      -1.026   3.358   8.058  1.00  0.00      PROA H  
ATOM   1095 HG12 VAL A 233      -2.199   2.233   7.268  1.00  0.00      PROA H  
ATOM   1096 HG13 VAL A 233      -0.662   2.646   6.453  1.00  0.00      PROA H  
ATOM   1097 HG21 VAL A 233       1.637   0.569   7.968  1.00  0.00      PROA H  
ATOM   1098 HG22 VAL A 233       1.380   1.944   9.101  1.00  0.00      PROA H  
ATOM   1099 HG23 VAL A 233       1.360   2.253   7.371  1.00  0.00      PROA H  
ATOM   1100  N   ALA A 234      -2.956  -0.017   8.788  1.00  0.00      PROA N  
ATOM   1101  CA  ALA A 234      -4.281  -0.545   9.052  1.00  0.00      PROA C  
ATOM   1102  C   ALA A 234      -4.750  -0.240  10.461  1.00  0.00      PROA C  
ATOM   1103  O   ALA A 234      -5.731   0.480  10.656  1.00  0.00      PROA O  
ATOM   1104  CB  ALA A 234      -4.327  -2.028   8.797  1.00  0.00      PROA C  
ATOM   1105  HN  ALA A 234      -2.331  -0.601   8.271  1.00  0.00      PROA H  
ATOM   1106  HA  ALA A 234      -4.954  -0.040   8.375  1.00  0.00      PROA H  
ATOM   1107  HB1 ALA A 234      -4.131  -2.678   9.664  1.00  0.00      PROA H  
ATOM   1108  HB2 ALA A 234      -3.599  -2.301   8.002  1.00  0.00      PROA H  
ATOM   1109  HB3 ALA A 234      -5.337  -2.302   8.428  1.00  0.00      PROA H  
ATOM   1110  N   ALA A 235      -4.207  -0.972  11.422  1.00  0.00      PROA N  
ATOM   1111  CA  ALA A 235      -4.934  -1.212  12.665  1.00  0.00      PROA C  
ATOM   1112  C   ALA A 235      -4.901  -0.002  13.565  1.00  0.00      PROA C  
ATOM   1113  O   ALA A 235      -5.664   0.082  14.494  1.00  0.00      PROA O  
ATOM   1114  CB  ALA A 235      -4.397  -2.437  13.390  1.00  0.00      PROA C  
ATOM   1115  HN  ALA A 235      -3.376  -1.502  11.255  1.00  0.00      PROA H  
ATOM   1116  HA  ALA A 235      -5.975  -1.382  12.429  1.00  0.00      PROA H  
ATOM   1117  HB1 ALA A 235      -3.326  -2.295  13.657  1.00  0.00      PROA H  
ATOM   1118  HB2 ALA A 235      -4.460  -3.326  12.723  1.00  0.00      PROA H  
ATOM   1119  HB3 ALA A 235      -4.974  -2.650  14.314  1.00  0.00      PROA H  
ATOM   1120  N   LEU A 236      -4.240   1.040  13.110  1.00  0.00      PROA N  
ATOM   1121  CA  LEU A 236      -4.088   2.263  13.884  1.00  0.00      PROA C  
ATOM   1122  C   LEU A 236      -4.574   3.407  12.995  1.00  0.00      PROA C  
ATOM   1123  O   LEU A 236      -4.623   4.556  13.416  1.00  0.00      PROA O  
ATOM   1124  CB  LEU A 236      -2.590   2.494  14.143  1.00  0.00      PROA C  
ATOM   1125  CG  LEU A 236      -1.761   1.996  15.325  1.00  0.00      PROA C  
ATOM   1126  CD1 LEU A 236      -1.129   3.226  15.930  1.00  0.00      PROA C  
ATOM   1127  CD2 LEU A 236      -2.555   1.205  16.348  1.00  0.00      PROA C  
ATOM   1128  HN  LEU A 236      -3.646   0.918  12.312  1.00  0.00      PROA H  
ATOM   1129  HA  LEU A 236      -4.664   2.272  14.793  1.00  0.00      PROA H  
ATOM   1130  HB1 LEU A 236      -2.399   3.597  14.113  1.00  0.00      PROA H  
ATOM   1131  HB2 LEU A 236      -2.066   2.130  13.225  1.00  0.00      PROA H  
ATOM   1132  HG  LEU A 236      -0.948   1.338  14.927  1.00  0.00      PROA H  
ATOM   1133 HD11 LEU A 236      -1.900   3.943  16.279  1.00  0.00      PROA H  
ATOM   1134 HD12 LEU A 236      -0.479   3.737  15.185  1.00  0.00      PROA H  
ATOM   1135 HD13 LEU A 236      -0.490   2.947  16.796  1.00  0.00      PROA H  
ATOM   1136 HD21 LEU A 236      -3.019   0.323  15.863  1.00  0.00      PROA H  
ATOM   1137 HD22 LEU A 236      -3.361   1.836  16.779  1.00  0.00      PROA H  
ATOM   1138 HD23 LEU A 236      -1.896   0.858  17.172  1.00  0.00      PROA H  
ATOM   1139  N   GLY A 237      -4.507   3.138  11.702  1.00  0.00      PROA N  
ATOM   1140  CA  GLY A 237      -4.848   4.107  10.678  1.00  0.00      PROA C  
ATOM   1141  C   GLY A 237      -4.144   5.438  10.755  1.00  0.00      PROA C  
ATOM   1142  O   GLY A 237      -4.788   6.474  10.585  1.00  0.00      PROA O  
ATOM   1143  HN  GLY A 237      -4.211   2.241  11.362  1.00  0.00      PROA H  
ATOM   1144  HA1 GLY A 237      -5.905   4.307  10.766  1.00  0.00      PROA H  
ATOM   1145  HA2 GLY A 237      -4.586   3.670   9.728  1.00  0.00      PROA H  
ATOM   1146  N   GLU A 238      -2.842   5.415  11.046  1.00  0.00      PROA N  
ATOM   1147  CA  GLU A 238      -1.966   6.559  10.780  1.00  0.00      PROA C  
ATOM   1148  C   GLU A 238      -0.872   6.234   9.772  1.00  0.00      PROA C  
ATOM   1149  O   GLU A 238      -0.279   5.147   9.791  1.00  0.00      PROA O  
ATOM   1150  CB  GLU A 238      -1.338   7.096  12.070  1.00  0.00      PROA C  
ATOM   1151  CG  GLU A 238      -2.315   7.672  13.115  1.00  0.00      PROA C  
ATOM   1152  CD  GLU A 238      -2.987   8.982  12.671  1.00  0.00      PROA C  
ATOM   1153  OE1 GLU A 238      -2.260   9.910  12.255  1.00  0.00      PROA O  
ATOM   1154  OE2 GLU A 238      -4.246   9.065  12.709  1.00  0.00      PROA O1-
ATOM   1155  HN  GLU A 238      -2.395   4.565  11.320  1.00  0.00      PROA H  
ATOM   1156  HA  GLU A 238      -2.582   7.346  10.375  1.00  0.00      PROA H  
ATOM   1157  HB1 GLU A 238      -0.530   7.834  11.926  1.00  0.00      PROA H  
ATOM   1158  HB2 GLU A 238      -0.843   6.217  12.553  1.00  0.00      PROA H  
ATOM   1159  HG1 GLU A 238      -1.769   7.890  14.053  1.00  0.00      PROA H  
ATOM   1160  HG2 GLU A 238      -3.118   6.938  13.338  1.00  0.00      PROA H  
ATOM   1161  N   PRO A 239      -0.547   7.207   8.925  1.00  0.00      PROA N  
ATOM   1162  CA  PRO A 239       0.467   7.008   7.899  1.00  0.00      PROA C  
ATOM   1163  C   PRO A 239       1.821   6.733   8.532  1.00  0.00      PROA C  
ATOM   1164  O   PRO A 239       1.971   6.919   9.738  1.00  0.00      PROA O  
ATOM   1165  CB  PRO A 239       0.500   8.355   7.192  1.00  0.00      PROA C  
ATOM   1166  CG  PRO A 239       0.094   9.332   8.247  1.00  0.00      PROA C  
ATOM   1167  CD  PRO A 239      -0.708   8.620   9.287  1.00  0.00      PROA C  
ATOM   1168  HA  PRO A 239       0.243   6.149   7.291  1.00  0.00      PROA H  
ATOM   1169  HB1 PRO A 239      -0.278   8.346   6.394  1.00  0.00      PROA H  
ATOM   1170  HB2 PRO A 239       1.462   8.591   6.709  1.00  0.00      PROA H  
ATOM   1171  HG1 PRO A 239       1.026   9.727   8.725  1.00  0.00      PROA H  
ATOM   1172  HG2 PRO A 239      -0.449  10.206   7.822  1.00  0.00      PROA H  
ATOM   1173  HD1 PRO A 239      -0.276   8.862  10.282  1.00  0.00      PROA H  
ATOM   1174  HD2 PRO A 239      -1.780   8.917   9.254  1.00  0.00      PROA H  
ATOM   1175  N   LEU A 240       2.781   6.241   7.744  1.00  0.00      PROA N  
ATOM   1176  CA  LEU A 240       4.155   6.020   8.219  1.00  0.00      PROA C  
ATOM   1177  C   LEU A 240       5.188   6.422   7.188  1.00  0.00      PROA C  
ATOM   1178  O   LEU A 240       5.109   6.016   6.021  1.00  0.00      PROA O  
ATOM   1179  CB  LEU A 240       4.389   4.576   8.660  1.00  0.00      PROA C  
ATOM   1180  CG  LEU A 240       4.082   4.409  10.145  1.00  0.00      PROA C  
ATOM   1181  CD1 LEU A 240       4.157   2.960  10.644  1.00  0.00      PROA C  
ATOM   1182  CD2 LEU A 240       4.951   5.350  10.966  1.00  0.00      PROA C  
ATOM   1183  HN  LEU A 240       2.572   5.955   6.812  1.00  0.00      PROA H  
ATOM   1184  HA  LEU A 240       4.318   6.726   9.013  1.00  0.00      PROA H  
ATOM   1185  HB1 LEU A 240       5.445   4.254   8.515  1.00  0.00      PROA H  
ATOM   1186  HB2 LEU A 240       3.744   3.897   8.058  1.00  0.00      PROA H  
ATOM   1187  HG  LEU A 240       3.014   4.711  10.291  1.00  0.00      PROA H  
ATOM   1188 HD11 LEU A 240       5.181   2.555  10.489  1.00  0.00      PROA H  
ATOM   1189 HD12 LEU A 240       3.438   2.322  10.088  1.00  0.00      PROA H  
ATOM   1190 HD13 LEU A 240       3.918   2.900  11.726  1.00  0.00      PROA H  
ATOM   1191 HD21 LEU A 240       4.592   6.398  10.923  1.00  0.00      PROA H  
ATOM   1192 HD22 LEU A 240       6.006   5.302  10.622  1.00  0.00      PROA H  
ATOM   1193 HD23 LEU A 240       4.927   5.031  12.032  1.00  0.00      PROA H  
ATOM   1194  N   ASN A 241       6.085   7.313   7.615  1.00  0.00      PROA N  
ATOM   1195  CA  ASN A 241       7.177   7.799   6.780  1.00  0.00      PROA C  
ATOM   1196  C   ASN A 241       8.516   7.331   7.331  1.00  0.00      PROA C  
ATOM   1197  O   ASN A 241       9.197   8.102   8.012  1.00  0.00      PROA O  
ATOM   1198  CB  ASN A 241       7.165   9.326   6.729  1.00  0.00      PROA C  
ATOM   1199  CG  ASN A 241       7.893   9.874   5.518  1.00  0.00      PROA C  
ATOM   1200  ND2 ASN A 241       8.678   9.027   4.859  1.00  0.00      PROA N  
ATOM   1201  OD1 ASN A 241       7.718  11.038   5.150  1.00  0.00      PROA O  
ATOM   1202  HN  ASN A 241       6.030   7.678   8.544  1.00  0.00      PROA H  
ATOM   1203  HA  ASN A 241       7.056   7.375   5.790  1.00  0.00      PROA H  
ATOM   1204  HB1 ASN A 241       7.552   9.817   7.643  1.00  0.00      PROA H  
ATOM   1205  HB2 ASN A 241       6.121   9.680   6.614  1.00  0.00      PROA H  
ATOM   1206 HD21 ASN A 241       9.094   9.394   4.036  1.00  0.00      PROA H  
ATOM   1207 HD22 ASN A 241       8.824   8.096   5.182  1.00  0.00      PROA H  
ATOM   1208  N   ILE A 242       8.885   6.077   7.040  1.00  0.00      PROA N  
ATOM   1209  CA  ILE A 242      10.192   5.529   7.424  1.00  0.00      PROA C  
ATOM   1210  C   ILE A 242      11.323   6.017   6.524  1.00  0.00      PROA C  
ATOM   1211  O   ILE A 242      11.125   6.285   5.325  1.00  0.00      PROA O  
ATOM   1212  CB  ILE A 242      10.215   3.974   7.521  1.00  0.00      PROA C  
ATOM   1213  CG1 ILE A 242       8.854   3.364   7.195  1.00  0.00      PROA C  
ATOM   1214  CG2 ILE A 242      10.582   3.539   8.932  1.00  0.00      PROA C  
ATOM   1215  CD  ILE A 242       8.175   2.683   8.402  1.00  0.00      PROA C  
ATOM   1216  HN  ILE A 242       8.294   5.487   6.489  1.00  0.00      PROA H  
ATOM   1217  HA  ILE A 242      10.403   5.903   8.417  1.00  0.00      PROA H  
ATOM   1218  HB  ILE A 242      10.964   3.538   6.815  1.00  0.00      PROA H  
ATOM   1219 HG11 ILE A 242       9.154   2.415   6.693  1.00  0.00      PROA H  
ATOM   1220 HG12 ILE A 242       8.143   3.863   6.525  1.00  0.00      PROA H  
ATOM   1221 HG21 ILE A 242       9.934   3.989   9.707  1.00  0.00      PROA H  
ATOM   1222 HG22 ILE A 242      11.614   3.880   9.164  1.00  0.00      PROA H  
ATOM   1223 HG23 ILE A 242      10.622   2.433   9.030  1.00  0.00      PROA H  
ATOM   1224  HD1 ILE A 242       8.101   3.293   9.321  1.00  0.00      PROA H  
ATOM   1225  HD2 ILE A 242       8.631   1.689   8.569  1.00  0.00      PROA H  
ATOM   1226  HD3 ILE A 242       7.122   2.454   8.123  1.00  0.00      PROA H  
ATOM   1227  N   LYS A 243      12.483   6.244   7.143  1.00  0.00      PROA N  
ATOM   1228  CA  LYS A 243      13.678   6.632   6.401  1.00  0.00      PROA C  
ATOM   1229  C   LYS A 243      14.643   5.459   6.193  1.00  0.00      PROA C  
ATOM   1230  O   LYS A 243      15.280   5.344   5.138  1.00  0.00      PROA O  
ATOM   1231  CB  LYS A 243      14.375   7.795   7.091  1.00  0.00      PROA C  
ATOM   1232  CG  LYS A 243      14.578   8.994   6.188  1.00  0.00      PROA C  
ATOM   1233  CD  LYS A 243      14.659  10.279   7.015  1.00  0.00      PROA C  
ATOM   1234  CE  LYS A 243      13.559  10.320   8.085  1.00  0.00      PROA C  
ATOM   1235  NZ  LYS A 243      13.751  11.436   9.058  1.00  0.00      PROA N1+
ATOM   1236  HN  LYS A 243      12.578   6.080   8.126  1.00  0.00      PROA H  
ATOM   1237  HA  LYS A 243      13.403   6.944   5.403  1.00  0.00      PROA H  
ATOM   1238  HB1 LYS A 243      15.381   7.505   7.484  1.00  0.00      PROA H  
ATOM   1239  HB2 LYS A 243      13.771   7.869   8.001  1.00  0.00      PROA H  
ATOM   1240  HG1 LYS A 243      13.549   9.014   5.740  1.00  0.00      PROA H  
ATOM   1241  HG2 LYS A 243      15.454   8.796   5.538  1.00  0.00      PROA H  
ATOM   1242  HD1 LYS A 243      14.578  11.156   6.338  1.00  0.00      PROA H  
ATOM   1243  HD2 LYS A 243      15.651  10.314   7.514  1.00  0.00      PROA H  
ATOM   1244  HE1 LYS A 243      13.505   9.478   8.795  1.00  0.00      PROA H  
ATOM   1245  HE2 LYS A 243      12.564  10.437   7.606  1.00  0.00      PROA H  
ATOM   1246  HZ1 LYS A 243      13.748  12.335   8.523  1.00  0.00      PROA H  
ATOM   1247  HZ2 LYS A 243      14.638  11.346   9.589  1.00  0.00      PROA H  
ATOM   1248  HZ3 LYS A 243      12.942  11.465   9.708  1.00  0.00      PROA H  
ATOM   1249  N   ASP A 244      14.665   4.545   7.163  1.00  0.00      PROA N  
ATOM   1250  CA  ASP A 244      15.378   3.288   7.004  1.00  0.00      PROA C  
ATOM   1251  C   ASP A 244      14.547   2.128   7.513  1.00  0.00      PROA C  
ATOM   1252  O   ASP A 244      14.370   1.951   8.724  1.00  0.00      PROA O  
ATOM   1253  CB  ASP A 244      16.726   3.334   7.725  1.00  0.00      PROA C  
ATOM   1254  CG  ASP A 244      17.508   2.035   7.612  1.00  0.00      PROA C  
ATOM   1255  OD1 ASP A 244      18.285   1.765   8.547  1.00  0.00      PROA O  
ATOM   1256  OD2 ASP A 244      17.400   1.322   6.581  1.00  0.00      PROA O1-
ATOM   1257  HN  ASP A 244      14.283   4.718   8.084  1.00  0.00      PROA H  
ATOM   1258  HA  ASP A 244      15.562   3.095   5.954  1.00  0.00      PROA H  
ATOM   1259  HB1 ASP A 244      16.578   3.550   8.804  1.00  0.00      PROA H  
ATOM   1260  HB2 ASP A 244      17.354   4.141   7.297  1.00  0.00      PROA H  
ATOM   1261  N   ALA A 245      14.070   1.322   6.566  1.00  0.00      PROA N  
ATOM   1262  CA  ALA A 245      13.174   0.211   6.856  1.00  0.00      PROA C  
ATOM   1263  C   ALA A 245      13.740  -0.657   7.957  1.00  0.00      PROA C  
ATOM   1264  O   ALA A 245      13.003  -1.333   8.674  1.00  0.00      PROA O  
ATOM   1265  CB  ALA A 245      12.970  -0.613   5.619  1.00  0.00      PROA C  
ATOM   1266  HN  ALA A 245      14.265   1.507   5.599  1.00  0.00      PROA H  
ATOM   1267  HA  ALA A 245      12.235   0.614   7.209  1.00  0.00      PROA H  
ATOM   1268  HB1 ALA A 245      13.389  -0.051   4.753  1.00  0.00      PROA H  
ATOM   1269  HB2 ALA A 245      11.900  -0.709   5.374  1.00  0.00      PROA H  
ATOM   1270  HB3 ALA A 245      13.526  -1.575   5.614  1.00  0.00      PROA H  
ATOM   1271  N   TYR A 246      15.066  -0.736   7.986  1.00  0.00      PROA N  
ATOM   1272  CA  TYR A 246      15.756  -1.679   8.838  1.00  0.00      PROA C  
ATOM   1273  C   TYR A 246      15.712  -1.214  10.285  1.00  0.00      PROA C  
ATOM   1274  O   TYR A 246      15.582  -2.037  11.189  1.00  0.00      PROA O  
ATOM   1275  CB  TYR A 246      17.184  -1.874   8.355  1.00  0.00      PROA C  
ATOM   1276  CG  TYR A 246      17.268  -2.819   7.179  1.00  0.00      PROA C  
ATOM   1277  CD1 TYR A 246      17.337  -4.200   7.379  1.00  0.00      PROA C  
ATOM   1278  CD2 TYR A 246      17.143  -2.349   5.868  1.00  0.00      PROA C  
ATOM   1279  CE1 TYR A 246      17.375  -5.085   6.302  1.00  0.00      PROA C  
ATOM   1280  CE2 TYR A 246      17.169  -3.232   4.779  1.00  0.00      PROA C  
ATOM   1281  CZ  TYR A 246      17.297  -4.595   5.009  1.00  0.00      PROA C  
ATOM   1282  OH  TYR A 246      17.246  -5.483   3.963  1.00  0.00      PROA O  
ATOM   1283  HN  TYR A 246      15.637  -0.159   7.403  1.00  0.00      PROA H  
ATOM   1284  HA  TYR A 246      15.230  -2.626   8.822  1.00  0.00      PROA H  
ATOM   1285  HB1 TYR A 246      17.818  -2.312   9.159  1.00  0.00      PROA H  
ATOM   1286  HB2 TYR A 246      17.643  -0.898   8.076  1.00  0.00      PROA H  
ATOM   1287  HD1 TYR A 246      17.374  -4.580   8.391  1.00  0.00      PROA H  
ATOM   1288  HD2 TYR A 246      17.010  -1.288   5.711  1.00  0.00      PROA H  
ATOM   1289  HE1 TYR A 246      17.425  -6.151   6.474  1.00  0.00      PROA H  
ATOM   1290  HE2 TYR A 246      17.012  -2.864   3.779  1.00  0.00      PROA H  
ATOM   1291  HH  TYR A 246      16.571  -5.151   3.334  1.00  0.00      PROA H  
ATOM   1292  N   GLU A 247      15.568   0.097  10.481  1.00  0.00      PROA N  
ATOM   1293  CA  GLU A 247      15.258   0.637  11.804  1.00  0.00      PROA C  
ATOM   1294  C   GLU A 247      13.885   0.188  12.314  1.00  0.00      PROA C  
ATOM   1295  O   GLU A 247      13.647   0.165  13.516  1.00  0.00      PROA O  
ATOM   1296  CB  GLU A 247      15.368   2.171  11.824  1.00  0.00      PROA C  
ATOM   1297  CG  GLU A 247      16.809   2.729  11.809  1.00  0.00      PROA C  
ATOM   1298  CD  GLU A 247      17.804   1.891  12.627  1.00  0.00      PROA C  
ATOM   1299  OE1 GLU A 247      18.540   1.075  12.021  1.00  0.00      PROA O  
ATOM   1300  OE2 GLU A 247      17.906   2.098  13.860  1.00  0.00      PROA O1-
ATOM   1301  HN  GLU A 247      15.643   0.752   9.732  1.00  0.00      PROA H  
ATOM   1302  HA  GLU A 247      15.963   0.213  12.506  1.00  0.00      PROA H  
ATOM   1303  HB1 GLU A 247      14.931   2.525  12.790  1.00  0.00      PROA H  
ATOM   1304  HB2 GLU A 247      14.759   2.619  11.016  1.00  0.00      PROA H  
ATOM   1305  HG1 GLU A 247      16.848   3.775  12.163  1.00  0.00      PROA H  
ATOM   1306  HG2 GLU A 247      17.183   2.690  10.761  1.00  0.00      PROA H  
ATOM   1307  N   ASP A 248      12.996  -0.215  11.411  1.00  0.00      PROA N  
ATOM   1308  CA  ASP A 248      11.656  -0.637  11.813  1.00  0.00      PROA C  
ATOM   1309  C   ASP A 248      11.638  -2.075  12.319  1.00  0.00      PROA C  
ATOM   1310  O   ASP A 248      12.016  -2.992  11.598  1.00  0.00      PROA O  
ATOM   1311  CB  ASP A 248      10.662  -0.465  10.657  1.00  0.00      PROA C  
ATOM   1312  CG  ASP A 248       9.385   0.272  11.072  1.00  0.00      PROA C  
ATOM   1313  OD1 ASP A 248       9.210   1.440  10.640  1.00  0.00      PROA O  
ATOM   1314  OD2 ASP A 248       8.538  -0.333  11.777  1.00  0.00      PROA O1-
ATOM   1315  HN  ASP A 248      13.242  -0.322  10.448  1.00  0.00      PROA H  
ATOM   1316  HA  ASP A 248      11.392   0.110  12.536  1.00  0.00      PROA H  
ATOM   1317  HB1 ASP A 248      10.386  -1.407  10.152  1.00  0.00      PROA H  
ATOM   1318  HB2 ASP A 248      11.148   0.176   9.887  1.00  0.00      PROA H  
ATOM   1319  N   PRO A 249      11.129  -2.277  13.539  1.00  0.00      PROA N  
ATOM   1320  CA  PRO A 249      10.944  -3.566  14.198  1.00  0.00      PROA C  
ATOM   1321  C   PRO A 249       9.841  -4.418  13.587  1.00  0.00      PROA C  
ATOM   1322  O   PRO A 249       9.400  -5.391  14.208  1.00  0.00      PROA O  
ATOM   1323  CB  PRO A 249      10.524  -3.173  15.615  1.00  0.00      PROA C  
ATOM   1324  CG  PRO A 249       9.912  -1.853  15.469  1.00  0.00      PROA C  
ATOM   1325  CD  PRO A 249      10.716  -1.165  14.404  1.00  0.00      PROA C  
ATOM   1326  HA  PRO A 249      11.864  -4.130  14.136  1.00  0.00      PROA H  
ATOM   1327  HB1 PRO A 249      11.461  -3.074  16.216  1.00  0.00      PROA H  
ATOM   1328  HB2 PRO A 249       9.878  -3.917  16.127  1.00  0.00      PROA H  
ATOM   1329  HG1 PRO A 249       8.860  -1.959  15.107  1.00  0.00      PROA H  
ATOM   1330  HG2 PRO A 249       9.903  -1.270  16.418  1.00  0.00      PROA H  
ATOM   1331  HD1 PRO A 249      10.055  -0.435  13.880  1.00  0.00      PROA H  
ATOM   1332  HD2 PRO A 249      11.621  -0.670  14.823  1.00  0.00      PROA H  
ATOM   1333  N   ARG A 250       9.219  -3.912  12.532  1.00  0.00      PROA N  
ATOM   1334  CA  ARG A 250       8.088  -4.604  11.935  1.00  0.00      PROA C  
ATOM   1335  C   ARG A 250       8.309  -4.840  10.451  1.00  0.00      PROA C  
ATOM   1336  O   ARG A 250       7.795  -5.839   9.931  1.00  0.00      PROA O  
ATOM   1337  CB  ARG A 250       6.765  -3.888  12.220  1.00  0.00      PROA C  
ATOM   1338  CG  ARG A 250       5.980  -4.522  13.357  1.00  0.00      PROA C  
ATOM   1339  CD  ARG A 250       4.608  -3.894  13.569  1.00  0.00      PROA C  
ATOM   1340  NE  ARG A 250       4.603  -2.874  14.614  1.00  0.00      PROA N  
ATOM   1341  CZ  ARG A 250       3.854  -2.943  15.720  1.00  0.00      PROA C  
ATOM   1342  NH1 ARG A 250       3.058  -3.998  15.922  1.00  0.00      PROA N1+
ATOM   1343  NH2 ARG A 250       3.886  -1.955  16.620  1.00  0.00      PROA N  
ATOM   1344  HN  ARG A 250       9.487  -3.015  12.187  1.00  0.00      PROA H  
ATOM   1345  HA  ARG A 250       8.006  -5.606  12.337  1.00  0.00      PROA H  
ATOM   1346  HB1 ARG A 250       6.109  -3.905  11.316  1.00  0.00      PROA H  
ATOM   1347  HB2 ARG A 250       6.979  -2.815  12.436  1.00  0.00      PROA H  
ATOM   1348  HG1 ARG A 250       6.579  -4.516  14.295  1.00  0.00      PROA H  
ATOM   1349  HG2 ARG A 250       5.823  -5.595  13.089  1.00  0.00      PROA H  
ATOM   1350  HD1 ARG A 250       3.874  -4.713  13.755  1.00  0.00      PROA H  
ATOM   1351  HD2 ARG A 250       4.271  -3.408  12.621  1.00  0.00      PROA H  
ATOM   1352  HE  ARG A 250       5.182  -2.070  14.504  1.00  0.00      PROA H  
ATOM   1353 HH11 ARG A 250       3.106  -4.806  15.334  1.00  0.00      PROA H  
ATOM   1354 HH12 ARG A 250       2.654  -4.116  16.821  1.00  0.00      PROA H  
ATOM   1355 HH21 ARG A 250       4.443  -1.152  16.381  1.00  0.00      PROA H  
ATOM   1356 HH22 ARG A 250       2.979  -1.738  17.014  1.00  0.00      PROA H  
ATOM   1357  N   PHE A 251       9.251  -4.092   9.850  1.00  0.00      PROA N  
ATOM   1358  CA  PHE A 251       9.944  -4.572   8.653  1.00  0.00      PROA C  
ATOM   1359  C   PHE A 251      10.263  -6.047   8.772  1.00  0.00      PROA C  
ATOM   1360  O   PHE A 251      10.992  -6.454   9.672  1.00  0.00      PROA O  
ATOM   1361  CB  PHE A 251      11.246  -3.842   8.359  1.00  0.00      PROA C  
ATOM   1362  CG  PHE A 251      11.782  -4.137   6.984  1.00  0.00      PROA C  
ATOM   1363  CD1 PHE A 251      12.014  -5.442   6.607  1.00  0.00      PROA C  
ATOM   1364  CD2 PHE A 251      11.700  -3.185   5.983  1.00  0.00      PROA C  
ATOM   1365  CE1 PHE A 251      12.225  -5.776   5.278  1.00  0.00      PROA C  
ATOM   1366  CE2 PHE A 251      11.883  -3.518   4.639  1.00  0.00      PROA C  
ATOM   1367  CZ  PHE A 251      12.179  -4.797   4.296  1.00  0.00      PROA C  
ATOM   1368  HN  PHE A 251       9.698  -3.336  10.322  1.00  0.00      PROA H  
ATOM   1369  HA  PHE A 251       9.262  -4.435   7.826  1.00  0.00      PROA H  
ATOM   1370  HB1 PHE A 251      12.043  -4.068   9.104  1.00  0.00      PROA H  
ATOM   1371  HB2 PHE A 251      11.046  -2.751   8.431  1.00  0.00      PROA H  
ATOM   1372  HD1 PHE A 251      12.248  -6.164   7.368  1.00  0.00      PROA H  
ATOM   1373  HD2 PHE A 251      11.224  -2.267   6.280  1.00  0.00      PROA H  
ATOM   1374  HE1 PHE A 251      12.243  -6.633   4.715  1.00  0.00      PROA H  
ATOM   1375  HE2 PHE A 251      11.532  -2.806   3.953  1.00  0.00      PROA H  
ATOM   1376  HZ  PHE A 251      12.281  -5.058   3.247  1.00  0.00      PROA H  
ATOM   1377  N   ASN A 252       9.809  -6.829   7.799  1.00  0.00      PROA N  
ATOM   1378  CA  ASN A 252      10.308  -8.180   7.621  1.00  0.00      PROA C  
ATOM   1379  C   ASN A 252      11.221  -8.332   6.390  1.00  0.00      PROA C  
ATOM   1380  O   ASN A 252      10.834  -8.046   5.254  1.00  0.00      PROA O  
ATOM   1381  CB  ASN A 252       9.147  -9.170   7.615  1.00  0.00      PROA C  
ATOM   1382  CG  ASN A 252       9.424 -10.378   6.775  1.00  0.00      PROA C  
ATOM   1383  ND2 ASN A 252      10.251 -11.274   7.295  1.00  0.00      PROA N  
ATOM   1384  OD1 ASN A 252       8.900 -10.517   5.670  1.00  0.00      PROA O  
ATOM   1385  HN  ASN A 252       9.217  -6.470   7.088  1.00  0.00      PROA H  
ATOM   1386  HA  ASN A 252      10.930  -8.457   8.465  1.00  0.00      PROA H  
ATOM   1387  HB1 ASN A 252       8.262  -8.671   7.156  1.00  0.00      PROA H  
ATOM   1388  HB2 ASN A 252       8.866  -9.455   8.652  1.00  0.00      PROA H  
ATOM   1389 HD21 ASN A 252      10.390 -12.134   6.800  1.00  0.00      PROA H  
ATOM   1390 HD22 ASN A 252      10.629 -11.146   8.209  1.00  0.00      PROA H  
ATOM   1391  N   ALA A 253      12.494  -8.607   6.660  1.00  0.00      PROA N  
ATOM   1392  CA  ALA A 253      13.538  -8.416   5.665  1.00  0.00      PROA C  
ATOM   1393  C   ALA A 253      13.750  -9.671   4.833  1.00  0.00      PROA C  
ATOM   1394  O   ALA A 253      14.595  -9.676   3.932  1.00  0.00      PROA O  
ATOM   1395  CB  ALA A 253      14.823  -7.994   6.327  1.00  0.00      PROA C  
ATOM   1396  HN  ALA A 253      12.812  -8.839   7.587  1.00  0.00      PROA H  
ATOM   1397  HA  ALA A 253      13.478  -7.771   4.849  1.00  0.00      PROA H  
ATOM   1398  HB1 ALA A 253      15.147  -8.740   7.086  1.00  0.00      PROA H  
ATOM   1399  HB2 ALA A 253      14.683  -7.018   6.844  1.00  0.00      PROA H  
ATOM   1400  HB3 ALA A 253      15.644  -7.863   5.586  1.00  0.00      PROA H  
ATOM   1401  N   GLU A 254      12.932 -10.697   5.098  1.00  0.00      PROA N  
ATOM   1402  CA  GLU A 254      13.053 -12.001   4.454  1.00  0.00      PROA C  
ATOM   1403  C   GLU A 254      12.993 -11.859   2.940  1.00  0.00      PROA C  
ATOM   1404  O   GLU A 254      13.772 -12.478   2.216  1.00  0.00      PROA O  
ATOM   1405  CB  GLU A 254      11.958 -12.955   4.919  1.00  0.00      PROA C  
ATOM   1406  CG  GLU A 254      12.249 -13.706   6.213  1.00  0.00      PROA C  
ATOM   1407  CD  GLU A 254      11.511 -15.049   6.274  1.00  0.00      PROA C  
ATOM   1408  OE1 GLU A 254      11.505 -15.768   5.240  1.00  0.00      PROA O  
ATOM   1409  OE2 GLU A 254      10.943 -15.385   7.346  1.00  0.00      PROA O1-
ATOM   1410  HN  GLU A 254      12.267 -10.619   5.833  1.00  0.00      PROA H  
ATOM   1411  HA  GLU A 254      14.024 -12.419   4.685  1.00  0.00      PROA H  
ATOM   1412  HB1 GLU A 254      11.860 -13.736   4.119  1.00  0.00      PROA H  
ATOM   1413  HB2 GLU A 254      10.972 -12.446   4.954  1.00  0.00      PROA H  
ATOM   1414  HG1 GLU A 254      12.053 -13.129   7.131  1.00  0.00      PROA H  
ATOM   1415  HG2 GLU A 254      13.329 -13.980   6.221  1.00  0.00      PROA H  
ATOM   1416  N   VAL A 255      12.079 -11.034   2.453  1.00  0.00      PROA N  
ATOM   1417  CA  VAL A 255      11.940 -10.877   1.017  1.00  0.00      PROA C  
ATOM   1418  C   VAL A 255      13.157 -10.131   0.525  1.00  0.00      PROA C  
ATOM   1419  O   VAL A 255      13.765 -10.494  -0.484  1.00  0.00      PROA O  
ATOM   1420  CB  VAL A 255      10.685 -10.070   0.667  1.00  0.00      PROA C  
ATOM   1421  CG1 VAL A 255      10.649  -9.742  -0.825  1.00  0.00      PROA C  
ATOM   1422  CG2 VAL A 255       9.439 -10.835   1.105  1.00  0.00      PROA C  
ATOM   1423  HN  VAL A 255      11.447 -10.557   3.056  1.00  0.00      PROA H  
ATOM   1424  HA  VAL A 255      11.924 -11.845   0.534  1.00  0.00      PROA H  
ATOM   1425  HB  VAL A 255      10.698  -9.103   1.229  1.00  0.00      PROA H  
ATOM   1426 HG11 VAL A 255      10.700 -10.666  -1.439  1.00  0.00      PROA H  
ATOM   1427 HG12 VAL A 255      11.477  -9.067  -1.132  1.00  0.00      PROA H  
ATOM   1428 HG13 VAL A 255       9.701  -9.217  -1.072  1.00  0.00      PROA H  
ATOM   1429 HG21 VAL A 255       9.431 -11.017   2.201  1.00  0.00      PROA H  
ATOM   1430 HG22 VAL A 255       9.368 -11.812   0.588  1.00  0.00      PROA H  
ATOM   1431 HG23 VAL A 255       8.525 -10.253   0.855  1.00  0.00      PROA H  
ATOM   1432  N   ASP A 256      13.499  -9.074   1.253  1.00  0.00      PROA N  
ATOM   1433  CA  ASP A 256      14.570  -8.185   0.838  1.00  0.00      PROA C  
ATOM   1434  C   ASP A 256      15.835  -9.000   0.660  1.00  0.00      PROA C  
ATOM   1435  O   ASP A 256      16.568  -8.822  -0.313  1.00  0.00      PROA O  
ATOM   1436  CB  ASP A 256      14.794  -7.119   1.903  1.00  0.00      PROA C  
ATOM   1437  CG  ASP A 256      15.035  -5.761   1.308  1.00  0.00      PROA C  
ATOM   1438  OD1 ASP A 256      15.192  -4.788   2.078  1.00  0.00      PROA O  
ATOM   1439  OD2 ASP A 256      15.046  -5.673   0.063  1.00  0.00      PROA O1-
ATOM   1440  HN  ASP A 256      13.038  -8.860   2.105  1.00  0.00      PROA H  
ATOM   1441  HA  ASP A 256      14.294  -7.795  -0.133  1.00  0.00      PROA H  
ATOM   1442  HB1 ASP A 256      15.608  -7.353   2.619  1.00  0.00      PROA H  
ATOM   1443  HB2 ASP A 256      13.862  -7.013   2.503  1.00  0.00      PROA H  
ATOM   1444  N   GLN A 257      16.043  -9.919   1.607  1.00  0.00      PROA N  
ATOM   1445  CA  GLN A 257      17.231 -10.778   1.672  1.00  0.00      PROA C  
ATOM   1446  C   GLN A 257      17.260 -11.726   0.470  1.00  0.00      PROA C  
ATOM   1447  O   GLN A 257      18.121 -11.597  -0.408  1.00  0.00      PROA O  
ATOM   1448  CB  GLN A 257      17.246 -11.583   2.987  1.00  0.00      PROA C  
ATOM   1449  CG  GLN A 257      17.582 -10.762   4.253  1.00  0.00      PROA C  
ATOM   1450  CD  GLN A 257      17.083 -11.430   5.561  1.00  0.00      PROA C  
ATOM   1451  NE2 GLN A 257      17.433 -10.836   6.726  1.00  0.00      PROA N  
ATOM   1452  OE1 GLN A 257      16.420 -12.480   5.518  1.00  0.00      PROA O  
ATOM   1453  HN  GLN A 257      15.395  -9.987   2.372  1.00  0.00      PROA H  
ATOM   1454  HA  GLN A 257      18.120 -10.175   1.595  1.00  0.00      PROA H  
ATOM   1455  HB1 GLN A 257      17.975 -12.424   2.928  1.00  0.00      PROA H  
ATOM   1456  HB2 GLN A 257      16.231 -12.033   3.097  1.00  0.00      PROA H  
ATOM   1457  HG1 GLN A 257      17.095  -9.767   4.193  1.00  0.00      PROA H  
ATOM   1458  HG2 GLN A 257      18.678 -10.608   4.319  1.00  0.00      PROA H  
ATOM   1459 HE21 GLN A 257      17.177 -11.320   7.561  1.00  0.00      PROA H  
ATOM   1460 HE22 GLN A 257      17.958  -9.993   6.721  1.00  0.00      PROA H  
ATOM   1461  N   ILE A 258      16.246 -12.586   0.376  1.00  0.00      PROA N  
ATOM   1462  CA  ILE A 258      16.179 -13.586  -0.689  1.00  0.00      PROA C  
ATOM   1463  C   ILE A 258      16.375 -13.036  -2.104  1.00  0.00      PROA C  
ATOM   1464  O   ILE A 258      16.872 -13.745  -2.967  1.00  0.00      PROA O  
ATOM   1465  CB  ILE A 258      14.877 -14.401  -0.653  1.00  0.00      PROA C  
ATOM   1466  CG1 ILE A 258      14.851 -15.326   0.569  1.00  0.00      PROA C  
ATOM   1467  CG2 ILE A 258      14.754 -15.226  -1.911  1.00  0.00      PROA C  
ATOM   1468  CD  ILE A 258      14.095 -16.647   0.346  1.00  0.00      PROA C  
ATOM   1469  HN  ILE A 258      15.514 -12.603   1.062  1.00  0.00      PROA H  
ATOM   1470  HA  ILE A 258      17.003 -14.268  -0.536  1.00  0.00      PROA H  
ATOM   1471  HB  ILE A 258      14.004 -13.706  -0.595  1.00  0.00      PROA H  
ATOM   1472 HG11 ILE A 258      14.407 -14.782   1.431  1.00  0.00      PROA H  
ATOM   1473 HG12 ILE A 258      15.894 -15.580   0.866  1.00  0.00      PROA H  
ATOM   1474 HG21 ILE A 258      15.631 -15.897  -2.047  1.00  0.00      PROA H  
ATOM   1475 HG22 ILE A 258      14.633 -14.611  -2.827  1.00  0.00      PROA H  
ATOM   1476 HG23 ILE A 258      13.835 -15.845  -1.942  1.00  0.00      PROA H  
ATOM   1477  HD1 ILE A 258      14.668 -17.341  -0.305  1.00  0.00      PROA H  
ATOM   1478  HD2 ILE A 258      13.101 -16.470  -0.100  1.00  0.00      PROA H  
ATOM   1479  HD3 ILE A 258      13.949 -17.155   1.324  1.00  0.00      PROA H  
ATOM   1480  N   THR A 259      15.892 -11.832  -2.389  1.00  0.00      PROA N  
ATOM   1481  CA  THR A 259      15.939 -11.334  -3.768  1.00  0.00      PROA C  
ATOM   1482  C   THR A 259      16.969 -10.202  -3.993  1.00  0.00      PROA C  
ATOM   1483  O   THR A 259      17.259  -9.805  -5.124  1.00  0.00      PROA O  
ATOM   1484  CB  THR A 259      14.527 -11.000  -4.292  1.00  0.00      PROA C  
ATOM   1485  CG2 THR A 259      13.506 -11.133  -3.166  1.00  0.00      PROA C  
ATOM   1486  OG1 THR A 259      14.494  -9.665  -4.810  1.00  0.00      PROA O  
ATOM   1487  HN  THR A 259      15.420 -11.288  -1.690  1.00  0.00      PROA H  
ATOM   1488  HA  THR A 259      16.281 -12.111  -4.434  1.00  0.00      PROA H  
ATOM   1489  HB  THR A 259      14.278 -11.723  -5.098  1.00  0.00      PROA H  
ATOM   1490  HG1 THR A 259      15.429  -9.424  -4.969  1.00  0.00      PROA H  
ATOM   1491 HG21 THR A 259      13.550 -10.193  -2.586  1.00  0.00      PROA H  
ATOM   1492 HG22 THR A 259      13.543 -12.050  -2.550  1.00  0.00      PROA H  
ATOM   1493 HG23 THR A 259      12.491 -11.120  -3.622  1.00  0.00      PROA H  
ATOM   1494  N   GLY A 260      17.684  -9.862  -2.930  1.00  0.00      PROA N  
ATOM   1495  CA  GLY A 260      18.734  -8.866  -3.018  1.00  0.00      PROA C  
ATOM   1496  C   GLY A 260      18.194  -7.586  -3.612  1.00  0.00      PROA C  
ATOM   1497  O   GLY A 260      18.813  -6.991  -4.486  1.00  0.00      PROA O  
ATOM   1498  HN  GLY A 260      17.508 -10.274  -2.031  1.00  0.00      PROA H  
ATOM   1499  HA1 GLY A 260      19.520  -9.227  -3.666  1.00  0.00      PROA H  
ATOM   1500  HA2 GLY A 260      19.067  -8.637  -2.017  1.00  0.00      PROA H  
ATOM   1501  N   TYR A 261      17.005  -7.190  -3.172  1.00  0.00      PROA N  
ATOM   1502  CA  TYR A 261      16.553  -5.803  -3.277  1.00  0.00      PROA C  
ATOM   1503  C   TYR A 261      16.964  -5.087  -1.983  1.00  0.00      PROA C  
ATOM   1504  O   TYR A 261      17.009  -5.706  -0.917  1.00  0.00      PROA O  
ATOM   1505  CB  TYR A 261      15.020  -5.781  -3.456  1.00  0.00      PROA C  
ATOM   1506  CG  TYR A 261      14.450  -4.407  -3.733  1.00  0.00      PROA C  
ATOM   1507  CD1 TYR A 261      14.507  -3.854  -5.014  1.00  0.00      PROA C  
ATOM   1508  CD2 TYR A 261      13.949  -3.623  -2.703  1.00  0.00      PROA C  
ATOM   1509  CE1 TYR A 261      14.052  -2.576  -5.258  1.00  0.00      PROA C  
ATOM   1510  CE2 TYR A 261      13.614  -2.312  -2.912  1.00  0.00      PROA C  
ATOM   1511  CZ  TYR A 261      13.613  -1.807  -4.196  1.00  0.00      PROA C  
ATOM   1512  OH  TYR A 261      13.244  -0.501  -4.411  1.00  0.00      PROA O  
ATOM   1513  HN  TYR A 261      16.556  -7.728  -2.458  1.00  0.00      PROA H  
ATOM   1514  HA  TYR A 261      17.042  -5.320  -4.112  1.00  0.00      PROA H  
ATOM   1515  HB1 TYR A 261      14.528  -6.198  -2.546  1.00  0.00      PROA H  
ATOM   1516  HB2 TYR A 261      14.746  -6.440  -4.308  1.00  0.00      PROA H  
ATOM   1517  HD1 TYR A 261      14.893  -4.454  -5.827  1.00  0.00      PROA H  
ATOM   1518  HD2 TYR A 261      13.921  -4.033  -1.699  1.00  0.00      PROA H  
ATOM   1519  HE1 TYR A 261      14.095  -2.175  -6.259  1.00  0.00      PROA H  
ATOM   1520  HE2 TYR A 261      13.199  -1.759  -2.083  1.00  0.00      PROA H  
ATOM   1521  HH  TYR A 261      13.108  -0.411  -5.385  1.00  0.00      PROA H  
ATOM   1522  N   LYS A 262      17.313  -3.809  -2.075  1.00  0.00      PROA N  
ATOM   1523  CA  LYS A 262      17.579  -3.046  -0.866  1.00  0.00      PROA C  
ATOM   1524  C   LYS A 262      16.478  -2.042  -0.528  1.00  0.00      PROA C  
ATOM   1525  O   LYS A 262      16.486  -0.901  -1.001  1.00  0.00      PROA O  
ATOM   1526  CB  LYS A 262      18.949  -2.366  -0.924  1.00  0.00      PROA C  
ATOM   1527  CG  LYS A 262      19.706  -2.333   0.419  1.00  0.00      PROA C  
ATOM   1528  CD  LYS A 262      18.798  -1.983   1.611  1.00  0.00      PROA C  
ATOM   1529  CE  LYS A 262      19.459  -0.957   2.537  1.00  0.00      PROA C  
ATOM   1530  NZ  LYS A 262      18.511  -0.082   3.300  1.00  0.00      PROA N1+
ATOM   1531  HN  LYS A 262      17.291  -3.327  -2.942  1.00  0.00      PROA H  
ATOM   1532  HA  LYS A 262      17.623  -3.718  -0.020  1.00  0.00      PROA H  
ATOM   1533  HB1 LYS A 262      18.884  -1.344  -1.355  1.00  0.00      PROA H  
ATOM   1534  HB2 LYS A 262      19.587  -2.958  -1.625  1.00  0.00      PROA H  
ATOM   1535  HG1 LYS A 262      20.550  -1.615   0.317  1.00  0.00      PROA H  
ATOM   1536  HG2 LYS A 262      20.158  -3.333   0.609  1.00  0.00      PROA H  
ATOM   1537  HD1 LYS A 262      18.402  -2.877   2.127  1.00  0.00      PROA H  
ATOM   1538  HD2 LYS A 262      17.944  -1.392   1.235  1.00  0.00      PROA H  
ATOM   1539  HE1 LYS A 262      20.107  -0.267   1.953  1.00  0.00      PROA H  
ATOM   1540  HE2 LYS A 262      20.099  -1.486   3.278  1.00  0.00      PROA H  
ATOM   1541  HZ1 LYS A 262      17.540  -0.463   3.262  1.00  0.00      PROA H  
ATOM   1542  HZ2 LYS A 262      18.520   0.891   2.916  1.00  0.00      PROA H  
ATOM   1543  HZ3 LYS A 262      18.794  -0.031   4.304  1.00  0.00      PROA H  
ATOM   1544  N   THR A 263      15.581  -2.456   0.360  1.00  0.00      PROA N  
ATOM   1545  CA  THR A 263      14.472  -1.623   0.809  1.00  0.00      PROA C  
ATOM   1546  C   THR A 263      14.992  -0.506   1.702  1.00  0.00      PROA C  
ATOM   1547  O   THR A 263      15.333  -0.737   2.859  1.00  0.00      PROA O  
ATOM   1548  CB  THR A 263      13.458  -2.471   1.607  1.00  0.00      PROA C  
ATOM   1549  CG2 THR A 263      12.310  -1.637   2.107  1.00  0.00      PROA C  
ATOM   1550  OG1 THR A 263      12.943  -3.510   0.774  1.00  0.00      PROA O  
ATOM   1551  HN  THR A 263      15.588  -3.404   0.717  1.00  0.00      PROA H  
ATOM   1552  HA  THR A 263      13.971  -1.191  -0.043  1.00  0.00      PROA H  
ATOM   1553  HB  THR A 263      13.942  -2.924   2.503  1.00  0.00      PROA H  
ATOM   1554  HG1 THR A 263      13.663  -4.172   0.742  1.00  0.00      PROA H  
ATOM   1555 HG21 THR A 263      12.106  -0.819   1.381  1.00  0.00      PROA H  
ATOM   1556 HG22 THR A 263      12.531  -1.165   3.081  1.00  0.00      PROA H  
ATOM   1557 HG23 THR A 263      11.366  -2.219   2.134  1.00  0.00      PROA H  
ATOM   1558  N   GLN A 264      15.055   0.705   1.163  1.00  0.00      PROA N  
ATOM   1559  CA  GLN A 264      15.523   1.853   1.930  1.00  0.00      PROA C  
ATOM   1560  C   GLN A 264      14.400   2.522   2.718  1.00  0.00      PROA C  
ATOM   1561  O   GLN A 264      14.239   2.286   3.925  1.00  0.00      PROA O  
ATOM   1562  CB  GLN A 264      16.200   2.868   1.001  1.00  0.00      PROA C  
ATOM   1563  CG  GLN A 264      16.812   4.093   1.698  1.00  0.00      PROA C  
ATOM   1564  CD  GLN A 264      17.996   3.734   2.575  1.00  0.00      PROA C  
ATOM   1565  NE2 GLN A 264      18.168   4.470   3.672  1.00  0.00      PROA N  
ATOM   1566  OE1 GLN A 264      18.709   2.761   2.306  1.00  0.00      PROA O  
ATOM   1567  HN  GLN A 264      14.757   0.893   0.228  1.00  0.00      PROA H  
ATOM   1568  HA  GLN A 264      16.246   1.524   2.662  1.00  0.00      PROA H  
ATOM   1569  HB1 GLN A 264      15.546   3.375   0.269  1.00  0.00      PROA H  
ATOM   1570  HB2 GLN A 264      16.977   2.333   0.408  1.00  0.00      PROA H  
ATOM   1571  HG1 GLN A 264      16.045   4.638   2.289  1.00  0.00      PROA H  
ATOM   1572  HG2 GLN A 264      17.191   4.793   0.919  1.00  0.00      PROA H  
ATOM   1573 HE21 GLN A 264      18.901   4.176   4.292  1.00  0.00      PROA H  
ATOM   1574 HE22 GLN A 264      17.406   5.031   4.003  1.00  0.00      PROA H  
ATOM   1575  N   SER A 265      13.580   3.285   1.988  1.00  0.00      PROA N  
ATOM   1576  CA  SER A 265      12.560   4.201   2.543  1.00  0.00      PROA C  
ATOM   1577  C   SER A 265      11.152   3.695   2.221  1.00  0.00      PROA C  
ATOM   1578  O   SER A 265      10.892   3.185   1.123  1.00  0.00      PROA O  
ATOM   1579  CB  SER A 265      12.731   5.601   1.937  1.00  0.00      PROA C  
ATOM   1580  OG  SER A 265      13.007   5.540   0.530  1.00  0.00      PROA O  
ATOM   1581  HN  SER A 265      13.625   3.192   0.991  1.00  0.00      PROA H  
ATOM   1582  HA  SER A 265      12.653   4.251   3.620  1.00  0.00      PROA H  
ATOM   1583  HB1 SER A 265      13.602   6.083   2.438  1.00  0.00      PROA H  
ATOM   1584  HB2 SER A 265      11.841   6.245   2.127  1.00  0.00      PROA H  
ATOM   1585  HG1 SER A 265      13.949   5.159   0.403  1.00  0.00      PROA H  
ATOM   1586  N   ILE A 266      10.221   3.945   3.130  1.00  0.00      PROA N  
ATOM   1587  CA  ILE A 266       8.864   3.417   2.995  1.00  0.00      PROA C  
ATOM   1588  C   ILE A 266       7.766   4.459   3.310  1.00  0.00      PROA C  
ATOM   1589  O   ILE A 266       7.670   4.967   4.438  1.00  0.00      PROA O  
ATOM   1590  CB  ILE A 266       8.667   2.214   3.907  1.00  0.00      PROA C  
ATOM   1591  CG1 ILE A 266       9.436   0.993   3.404  1.00  0.00      PROA C  
ATOM   1592  CG2 ILE A 266       7.210   1.893   4.007  1.00  0.00      PROA C  
ATOM   1593  CD  ILE A 266       9.389  -0.171   4.410  1.00  0.00      PROA C  
ATOM   1594  HN  ILE A 266      10.416   4.455   3.967  1.00  0.00      PROA H  
ATOM   1595  HA  ILE A 266       8.682   3.094   1.979  1.00  0.00      PROA H  
ATOM   1596  HB  ILE A 266       9.113   2.495   4.855  1.00  0.00      PROA H  
ATOM   1597 HG11 ILE A 266      10.505   1.254   3.243  1.00  0.00      PROA H  
ATOM   1598 HG12 ILE A 266       9.024   0.660   2.427  1.00  0.00      PROA H  
ATOM   1599 HG21 ILE A 266       6.751   1.763   3.001  1.00  0.00      PROA H  
ATOM   1600 HG22 ILE A 266       6.625   2.650   4.573  1.00  0.00      PROA H  
ATOM   1601 HG23 ILE A 266       7.032   0.950   4.566  1.00  0.00      PROA H  
ATOM   1602  HD1 ILE A 266       8.376  -0.619   4.464  1.00  0.00      PROA H  
ATOM   1603  HD2 ILE A 266       9.684   0.171   5.425  1.00  0.00      PROA H  
ATOM   1604  HD3 ILE A 266      10.085  -0.975   4.092  1.00  0.00      PROA H  
ATOM   1605  N   LEU A 267       6.896   4.715   2.333  1.00  0.00      PROA N  
ATOM   1606  CA  LEU A 267       5.661   5.490   2.559  1.00  0.00      PROA C  
ATOM   1607  C   LEU A 267       4.420   4.601   2.614  1.00  0.00      PROA C  
ATOM   1608  O   LEU A 267       4.046   3.989   1.624  1.00  0.00      PROA O  
ATOM   1609  CB  LEU A 267       5.485   6.523   1.452  1.00  0.00      PROA C  
ATOM   1610  CG  LEU A 267       4.642   7.711   1.886  1.00  0.00      PROA C  
ATOM   1611  CD1 LEU A 267       4.763   7.992   3.395  1.00  0.00      PROA C  
ATOM   1612  CD2 LEU A 267       5.015   8.917   1.049  1.00  0.00      PROA C  
ATOM   1613  HN  LEU A 267       7.021   4.317   1.417  1.00  0.00      PROA H  
ATOM   1614  HA  LEU A 267       5.772   5.907   3.542  1.00  0.00      PROA H  
ATOM   1615  HB1 LEU A 267       5.115   6.089   0.500  1.00  0.00      PROA H  
ATOM   1616  HB2 LEU A 267       6.509   6.919   1.244  1.00  0.00      PROA H  
ATOM   1617  HG  LEU A 267       3.570   7.461   1.699  1.00  0.00      PROA H  
ATOM   1618 HD11 LEU A 267       5.827   8.068   3.705  1.00  0.00      PROA H  
ATOM   1619 HD12 LEU A 267       4.244   7.228   4.006  1.00  0.00      PROA H  
ATOM   1620 HD13 LEU A 267       4.280   8.966   3.625  1.00  0.00      PROA H  
ATOM   1621 HD21 LEU A 267       4.895   8.692  -0.029  1.00  0.00      PROA H  
ATOM   1622 HD22 LEU A 267       6.064   9.215   1.240  1.00  0.00      PROA H  
ATOM   1623 HD23 LEU A 267       4.365   9.785   1.297  1.00  0.00      PROA H  
ATOM   1624  N   CYS A 268       3.810   4.488   3.784  1.00  0.00      PROA N  
ATOM   1625  CA  CYS A 268       2.751   3.519   3.968  1.00  0.00      PROA C  
ATOM   1626  C   CYS A 268       1.596   4.197   4.653  1.00  0.00      PROA C  
ATOM   1627  O   CYS A 268       1.562   4.267   5.871  1.00  0.00      PROA O  
ATOM   1628  CB  CYS A 268       3.228   2.389   4.861  1.00  0.00      PROA C  
ATOM   1629  SG  CYS A 268       2.013   1.099   5.118  1.00  0.00      PROA S  
ATOM   1630  HN  CYS A 268       4.154   4.976   4.593  1.00  0.00      PROA H  
ATOM   1631  HA  CYS A 268       2.364   3.151   3.032  1.00  0.00      PROA H  
ATOM   1632  HB1 CYS A 268       3.570   2.791   5.843  1.00  0.00      PROA H  
ATOM   1633  HB2 CYS A 268       4.133   1.938   4.393  1.00  0.00      PROA H  
ATOM   1634  HG1 CYS A 268       2.505   0.302   4.170  1.00  0.00      PROA H  
ATOM   1635  N   MET A 269       0.601   4.597   3.864  1.00  0.00      PROA N  
ATOM   1636  CA  MET A 269      -0.522   5.417   4.320  1.00  0.00      PROA C  
ATOM   1637  C   MET A 269      -1.812   4.621   4.242  1.00  0.00      PROA C  
ATOM   1638  O   MET A 269      -2.035   3.918   3.246  1.00  0.00      PROA O  
ATOM   1639  CB  MET A 269      -0.647   6.573   3.372  1.00  0.00      PROA C  
ATOM   1640  CG  MET A 269       0.669   7.086   2.931  1.00  0.00      PROA C  
ATOM   1641  SD  MET A 269       0.746   8.787   3.459  1.00  0.00      PROA S  
ATOM   1642  CE  MET A 269       0.843   9.556   1.841  1.00  0.00      PROA C  
ATOM   1643  HN  MET A 269       0.596   4.365   2.889  1.00  0.00      PROA H  
ATOM   1644  HA  MET A 269      -0.299   5.766   5.310  1.00  0.00      PROA H  
ATOM   1645  HB1 MET A 269      -1.361   7.328   3.777  1.00  0.00      PROA H  
ATOM   1646  HB2 MET A 269      -1.126   6.207   2.427  1.00  0.00      PROA H  
ATOM   1647  HG1 MET A 269       0.728   7.015   1.832  1.00  0.00      PROA H  
ATOM   1648  HG2 MET A 269       1.598   6.631   3.320  1.00  0.00      PROA H  
ATOM   1649  HE1 MET A 269       0.116   9.099   1.143  1.00  0.00      PROA H  
ATOM   1650  HE2 MET A 269       1.885   9.594   1.473  1.00  0.00      PROA H  
ATOM   1651  HE3 MET A 269       0.482  10.553   2.059  1.00  0.00      PROA H  
ATOM   1652  N   PRO A 270      -2.680   4.751   5.271  1.00  0.00      PROA N  
ATOM   1653  CA  PRO A 270      -4.019   4.175   5.247  1.00  0.00      PROA C  
ATOM   1654  C   PRO A 270      -4.899   4.920   4.250  1.00  0.00      PROA C  
ATOM   1655  O   PRO A 270      -4.455   5.934   3.704  1.00  0.00      PROA O  
ATOM   1656  CB  PRO A 270      -4.527   4.408   6.663  1.00  0.00      PROA C  
ATOM   1657  CG  PRO A 270      -3.780   5.580   7.163  1.00  0.00      PROA C  
ATOM   1658  CD  PRO A 270      -2.610   5.851   6.240  1.00  0.00      PROA C  
ATOM   1659  HA  PRO A 270      -3.969   3.137   4.950  1.00  0.00      PROA H  
ATOM   1660  HB1 PRO A 270      -4.235   3.515   7.271  1.00  0.00      PROA H  
ATOM   1661  HB2 PRO A 270      -5.625   4.500   6.736  1.00  0.00      PROA H  
ATOM   1662  HG1 PRO A 270      -4.441   6.478   7.191  1.00  0.00      PROA H  
ATOM   1663  HG2 PRO A 270      -3.402   5.401   8.194  1.00  0.00      PROA H  
ATOM   1664  HD1 PRO A 270      -2.688   6.832   5.722  1.00  0.00      PROA H  
ATOM   1665  HD2 PRO A 270      -1.675   5.764   6.823  1.00  0.00      PROA H  
ATOM   1666  N   ILE A 271      -5.909   4.208   3.755  1.00  0.00      PROA N  
ATOM   1667  CA  ILE A 271      -6.934   4.741   2.874  1.00  0.00      PROA C  
ATOM   1668  C   ILE A 271      -8.278   4.547   3.570  1.00  0.00      PROA C  
ATOM   1669  O   ILE A 271      -8.664   3.413   3.914  1.00  0.00      PROA O  
ATOM   1670  CB  ILE A 271      -7.027   3.911   1.615  1.00  0.00      PROA C  
ATOM   1671  CG1 ILE A 271      -5.883   4.206   0.648  1.00  0.00      PROA C  
ATOM   1672  CG2 ILE A 271      -8.382   4.102   0.968  1.00  0.00      PROA C  
ATOM   1673  CD  ILE A 271      -5.614   3.024  -0.321  1.00  0.00      PROA C  
ATOM   1674  HN  ILE A 271      -6.009   3.240   4.002  1.00  0.00      PROA H  
ATOM   1675  HA  ILE A 271      -6.778   5.790   2.660  1.00  0.00      PROA H  
ATOM   1676  HB  ILE A 271      -6.948   2.838   1.901  1.00  0.00      PROA H  
ATOM   1677 HG11 ILE A 271      -4.949   4.409   1.217  1.00  0.00      PROA H  
ATOM   1678 HG12 ILE A 271      -6.160   5.099   0.054  1.00  0.00      PROA H  
ATOM   1679 HG21 ILE A 271      -8.546   5.184   0.772  1.00  0.00      PROA H  
ATOM   1680 HG22 ILE A 271      -9.239   3.698   1.522  1.00  0.00      PROA H  
ATOM   1681 HG23 ILE A 271      -8.400   3.589  -0.019  1.00  0.00      PROA H  
ATOM   1682  HD1 ILE A 271      -6.496   2.838  -0.969  1.00  0.00      PROA H  
ATOM   1683  HD2 ILE A 271      -5.401   2.099   0.255  1.00  0.00      PROA H  
ATOM   1684  HD3 ILE A 271      -4.740   3.217  -0.971  1.00  0.00      PROA H  
ATOM   1685  N   LYS A 272      -8.989   5.641   3.820  1.00  0.00      PROA N  
ATOM   1686  CA  LYS A 272     -10.222   5.510   4.596  1.00  0.00      PROA C  
ATOM   1687  C   LYS A 272     -11.478   6.031   3.890  1.00  0.00      PROA C  
ATOM   1688  O   LYS A 272     -11.394   6.821   2.955  1.00  0.00      PROA O  
ATOM   1689  CB  LYS A 272     -10.057   6.094   5.997  1.00  0.00      PROA C  
ATOM   1690  CG  LYS A 272      -8.782   6.920   6.150  1.00  0.00      PROA C  
ATOM   1691  CD  LYS A 272      -7.986   6.442   7.348  1.00  0.00      PROA C  
ATOM   1692  CE  LYS A 272      -7.516   7.586   8.205  1.00  0.00      PROA C  
ATOM   1693  NZ  LYS A 272      -7.903   7.203   9.572  1.00  0.00      PROA N1+
ATOM   1694  HN  LYS A 272      -8.699   6.550   3.542  1.00  0.00      PROA H  
ATOM   1695  HA  LYS A 272     -10.456   4.466   4.706  1.00  0.00      PROA H  
ATOM   1696  HB1 LYS A 272      -9.899   5.217   6.652  1.00  0.00      PROA H  
ATOM   1697  HB2 LYS A 272     -10.960   6.615   6.369  1.00  0.00      PROA H  
ATOM   1698  HG1 LYS A 272      -9.174   7.944   6.374  1.00  0.00      PROA H  
ATOM   1699  HG2 LYS A 272      -8.080   7.124   5.323  1.00  0.00      PROA H  
ATOM   1700  HD1 LYS A 272      -7.081   5.937   6.942  1.00  0.00      PROA H  
ATOM   1701  HD2 LYS A 272      -8.518   5.645   7.914  1.00  0.00      PROA H  
ATOM   1702  HE1 LYS A 272      -8.043   8.541   7.993  1.00  0.00      PROA H  
ATOM   1703  HE2 LYS A 272      -6.417   7.749   8.167  1.00  0.00      PROA H  
ATOM   1704  HZ1 LYS A 272      -7.186   6.570   9.987  1.00  0.00      PROA H  
ATOM   1705  HZ2 LYS A 272      -8.845   6.757   9.599  1.00  0.00      PROA H  
ATOM   1706  HZ3 LYS A 272      -7.924   8.060  10.168  1.00  0.00      PROA H  
ATOM   1707  N   ASN A 273     -12.610   5.419   4.207  1.00  0.00      PROA N  
ATOM   1708  CA  ASN A 273     -13.861   5.942   3.765  1.00  0.00      PROA C  
ATOM   1709  C   ASN A 273     -14.296   7.098   4.663  1.00  0.00      PROA C  
ATOM   1710  O   ASN A 273     -13.605   7.449   5.607  1.00  0.00      PROA O  
ATOM   1711  CB  ASN A 273     -14.909   4.838   3.705  1.00  0.00      PROA C  
ATOM   1712  CG  ASN A 273     -15.239   4.294   5.050  1.00  0.00      PROA C  
ATOM   1713  ND2 ASN A 273     -15.817   3.078   5.108  1.00  0.00      PROA N  
ATOM   1714  OD1 ASN A 273     -15.005   4.963   6.041  1.00  0.00      PROA O  
ATOM   1715  HN  ASN A 273     -12.621   4.736   4.945  1.00  0.00      PROA H  
ATOM   1716  HA  ASN A 273     -13.749   6.338   2.764  1.00  0.00      PROA H  
ATOM   1717  HB1 ASN A 273     -14.445   4.024   3.107  1.00  0.00      PROA H  
ATOM   1718  HB2 ASN A 273     -15.840   5.166   3.199  1.00  0.00      PROA H  
ATOM   1719 HD21 ASN A 273     -16.164   2.825   6.031  1.00  0.00      PROA H  
ATOM   1720 HD22 ASN A 273     -16.154   2.598   4.301  1.00  0.00      PROA H  
ATOM   1721  N   HSD A 274     -15.374   7.771   4.271  1.00  0.00      PROA N  
ATOM   1722  CA  HSD A 274     -15.715   9.082   4.812  1.00  0.00      PROA C  
ATOM   1723  C   HSD A 274     -15.826   9.036   6.322  1.00  0.00      PROA C  
ATOM   1724  O   HSD A 274     -15.710  10.061   6.962  1.00  0.00      PROA O  
ATOM   1725  CB  HSD A 274     -17.032   9.600   4.199  1.00  0.00      PROA C  
ATOM   1726  CG  HSD A 274     -18.206   8.687   4.421  1.00  0.00      PROA C  
ATOM   1727  CD2 HSD A 274     -18.403   7.388   4.085  1.00  0.00      PROA C  
ATOM   1728  ND1 HSD A 274     -19.316   9.063   5.157  1.00  0.00      PROA N  
ATOM   1729  CE1 HSD A 274     -20.133   8.029   5.282  1.00  0.00      PROA C  
ATOM   1730  NE2 HSD A 274     -19.595   6.998   4.654  1.00  0.00      PROA N  
ATOM   1731  HN  HSD A 274     -15.909   7.454   3.498  1.00  0.00      PROA H  
ATOM   1732  HA  HSD A 274     -14.917   9.771   4.580  1.00  0.00      PROA H  
ATOM   1733  HB1 HSD A 274     -16.881   9.693   3.102  1.00  0.00      PROA H  
ATOM   1734  HB2 HSD A 274     -17.251  10.619   4.586  1.00  0.00      PROA H  
ATOM   1735  HD1 HSD A 274     -19.509   9.994   5.504  1.00  0.00      PROA H  
ATOM   1736  HD2 HSD A 274     -17.805   6.686   3.520  1.00  0.00      PROA H  
ATOM   1737  HE1 HSD A 274     -21.097   8.043   5.791  1.00  0.00      PROA H  
ATOM   1738  N   ARG A 275     -16.163   7.883   6.878  1.00  0.00      PROA N  
ATOM   1739  CA  ARG A 275     -16.351   7.762   8.304  1.00  0.00      PROA C  
ATOM   1740  C   ARG A 275     -15.017   7.465   8.967  1.00  0.00      PROA C  
ATOM   1741  O   ARG A 275     -14.959   7.088  10.134  1.00  0.00      PROA O  
ATOM   1742  CB  ARG A 275     -17.318   6.624   8.593  1.00  0.00      PROA C  
ATOM   1743  CG  ARG A 275     -18.766   6.917   8.262  1.00  0.00      PROA C  
ATOM   1744  CD  ARG A 275     -19.699   6.590   9.451  1.00  0.00      PROA C  
ATOM   1745  NE  ARG A 275     -19.884   5.151   9.678  1.00  0.00      PROA N  
ATOM   1746  CZ  ARG A 275     -20.042   4.232   8.719  1.00  0.00      PROA C  
ATOM   1747  NH1 ARG A 275     -20.041   4.582   7.433  1.00  0.00      PROA N1+
ATOM   1748  NH2 ARG A 275     -20.182   2.946   9.043  1.00  0.00      PROA N  
ATOM   1749  HN  ARG A 275     -16.242   7.040   6.350  1.00  0.00      PROA H  
ATOM   1750  HA  ARG A 275     -16.723   8.685   8.731  1.00  0.00      PROA H  
ATOM   1751  HB1 ARG A 275     -17.275   6.384   9.685  1.00  0.00      PROA H  
ATOM   1752  HB2 ARG A 275     -16.994   5.692   8.068  1.00  0.00      PROA H  
ATOM   1753  HG1 ARG A 275     -19.032   6.685   7.228  1.00  0.00      PROA H  
ATOM   1754  HG2 ARG A 275     -18.829   8.038   8.246  1.00  0.00      PROA H  
ATOM   1755  HD1 ARG A 275     -20.704   7.037   9.265  1.00  0.00      PROA H  
ATOM   1756  HD2 ARG A 275     -19.297   7.043  10.387  1.00  0.00      PROA H  
ATOM   1757  HE  ARG A 275     -19.756   4.768  10.590  1.00  0.00      PROA H  
ATOM   1758 HH11 ARG A 275     -20.166   3.834   6.767  1.00  0.00      PROA H  
ATOM   1759 HH12 ARG A 275     -19.709   5.483   7.179  1.00  0.00      PROA H  
ATOM   1760 HH21 ARG A 275     -20.265   2.710  10.018  1.00  0.00      PROA H  
ATOM   1761 HH22 ARG A 275     -19.612   2.314   8.476  1.00  0.00      PROA H  
ATOM   1762  N   GLU A 276     -13.966   7.428   8.157  1.00  0.00      PROA N  
ATOM   1763  CA  GLU A 276     -12.595   7.322   8.660  1.00  0.00      PROA C  
ATOM   1764  C   GLU A 276     -12.138   5.886   8.988  1.00  0.00      PROA C  
ATOM   1765  O   GLU A 276     -10.962   5.659   9.297  1.00  0.00      PROA O  
ATOM   1766  CB  GLU A 276     -12.392   8.260   9.844  1.00  0.00      PROA C  
ATOM   1767  CG  GLU A 276     -11.917   9.649   9.432  1.00  0.00      PROA C  
ATOM   1768  CD  GLU A 276     -11.842  10.621  10.628  1.00  0.00      PROA C  
ATOM   1769  OE1 GLU A 276     -12.818  10.697  11.413  1.00  0.00      PROA O  
ATOM   1770  OE2 GLU A 276     -10.798  11.305  10.792  1.00  0.00      PROA O1-
ATOM   1771  HN  GLU A 276     -14.063   7.541   7.165  1.00  0.00      PROA H  
ATOM   1772  HA  GLU A 276     -11.948   7.662   7.870  1.00  0.00      PROA H  
ATOM   1773  HB1 GLU A 276     -11.556   7.871  10.480  1.00  0.00      PROA H  
ATOM   1774  HB2 GLU A 276     -13.222   8.368  10.562  1.00  0.00      PROA H  
ATOM   1775  HG1 GLU A 276     -12.647  10.089   8.722  1.00  0.00      PROA H  
ATOM   1776  HG2 GLU A 276     -10.921   9.618   8.947  1.00  0.00      PROA H  
ATOM   1777  N   GLU A 277     -13.069   4.935   8.925  1.00  0.00      PROA N  
ATOM   1778  CA  GLU A 277     -12.778   3.552   8.577  1.00  0.00      PROA C  
ATOM   1779  C   GLU A 277     -11.652   3.308   7.580  1.00  0.00      PROA C  
ATOM   1780  O   GLU A 277     -11.639   3.883   6.487  1.00  0.00      PROA O  
ATOM   1781  CB  GLU A 277     -14.031   2.906   8.051  1.00  0.00      PROA C  
ATOM   1782  CG  GLU A 277     -14.927   2.396   9.140  1.00  0.00      PROA C  
ATOM   1783  CD  GLU A 277     -16.381   2.483   8.785  1.00  0.00      PROA C  
ATOM   1784  OE1 GLU A 277     -16.698   2.752   7.604  1.00  0.00      PROA O  
ATOM   1785  OE2 GLU A 277     -17.204   2.204   9.676  1.00  0.00      PROA O1-
ATOM   1786  HN  GLU A 277     -14.019   5.208   8.784  1.00  0.00      PROA H  
ATOM   1787  HA  GLU A 277     -12.493   3.051   9.486  1.00  0.00      PROA H  
ATOM   1788  HB1 GLU A 277     -13.900   2.144   7.251  1.00  0.00      PROA H  
ATOM   1789  HB2 GLU A 277     -14.580   3.752   7.654  1.00  0.00      PROA H  
ATOM   1790  HG1 GLU A 277     -14.796   3.001  10.065  1.00  0.00      PROA H  
ATOM   1791  HG2 GLU A 277     -14.692   1.338   9.388  1.00  0.00      PROA H  
ATOM   1792  N   VAL A 278     -10.778   2.351   7.890  1.00  0.00      PROA N  
ATOM   1793  CA  VAL A 278      -9.651   2.071   6.993  1.00  0.00      PROA C  
ATOM   1794  C   VAL A 278     -10.059   0.972   6.041  1.00  0.00      PROA C  
ATOM   1795  O   VAL A 278     -10.384  -0.122   6.482  1.00  0.00      PROA O  
ATOM   1796  CB  VAL A 278      -8.415   1.565   7.778  1.00  0.00      PROA C  
ATOM   1797  CG1 VAL A 278      -7.136   1.824   7.015  1.00  0.00      PROA C  
ATOM   1798  CG2 VAL A 278      -8.351   2.196   9.160  1.00  0.00      PROA C  
ATOM   1799  HN  VAL A 278     -10.828   1.851   8.756  1.00  0.00      PROA H  
ATOM   1800  HA  VAL A 278      -9.385   2.955   6.432  1.00  0.00      PROA H  
ATOM   1801  HB  VAL A 278      -8.480   0.463   7.973  1.00  0.00      PROA H  
ATOM   1802 HG11 VAL A 278      -7.070   2.894   6.733  1.00  0.00      PROA H  
ATOM   1803 HG12 VAL A 278      -7.098   1.219   6.082  1.00  0.00      PROA H  
ATOM   1804 HG13 VAL A 278      -6.249   1.566   7.631  1.00  0.00      PROA H  
ATOM   1805 HG21 VAL A 278      -9.119   1.771   9.838  1.00  0.00      PROA H  
ATOM   1806 HG22 VAL A 278      -8.487   3.297   9.107  1.00  0.00      PROA H  
ATOM   1807 HG23 VAL A 278      -7.364   1.998   9.631  1.00  0.00      PROA H  
ATOM   1808  N   VAL A 279     -10.010   1.227   4.741  1.00  0.00      PROA N  
ATOM   1809  CA  VAL A 279     -10.451   0.205   3.798  1.00  0.00      PROA C  
ATOM   1810  C   VAL A 279      -9.311  -0.432   3.002  1.00  0.00      PROA C  
ATOM   1811  O   VAL A 279      -9.457  -1.499   2.393  1.00  0.00      PROA O  
ATOM   1812  CB  VAL A 279     -11.490   0.757   2.851  1.00  0.00      PROA C  
ATOM   1813  CG1 VAL A 279     -12.672   1.179   3.625  1.00  0.00      PROA C  
ATOM   1814  CG2 VAL A 279     -10.930   1.923   2.063  1.00  0.00      PROA C  
ATOM   1815  HN  VAL A 279      -9.720   2.118   4.382  1.00  0.00      PROA H  
ATOM   1816  HA  VAL A 279     -10.932  -0.619   4.309  1.00  0.00      PROA H  
ATOM   1817  HB  VAL A 279     -11.806  -0.046   2.135  1.00  0.00      PROA H  
ATOM   1818 HG11 VAL A 279     -12.453   2.024   4.314  1.00  0.00      PROA H  
ATOM   1819 HG12 VAL A 279     -13.075   0.340   4.240  1.00  0.00      PROA H  
ATOM   1820 HG13 VAL A 279     -13.490   1.508   2.946  1.00  0.00      PROA H  
ATOM   1821 HG21 VAL A 279     -10.013   1.648   1.503  1.00  0.00      PROA H  
ATOM   1822 HG22 VAL A 279     -10.724   2.786   2.728  1.00  0.00      PROA H  
ATOM   1823 HG23 VAL A 279     -11.687   2.260   1.319  1.00  0.00      PROA H  
ATOM   1824  N   GLY A 280      -8.140   0.171   3.129  1.00  0.00      PROA N  
ATOM   1825  CA  GLY A 280      -7.060  -0.000   2.172  1.00  0.00      PROA C  
ATOM   1826  C   GLY A 280      -5.783   0.584   2.748  1.00  0.00      PROA C  
ATOM   1827  O   GLY A 280      -5.835   1.377   3.694  1.00  0.00      PROA O  
ATOM   1828  HN  GLY A 280      -8.043   0.921   3.781  1.00  0.00      PROA H  
ATOM   1829  HA1 GLY A 280      -7.300   0.518   1.255  1.00  0.00      PROA H  
ATOM   1830  HA2 GLY A 280      -6.923  -1.061   2.072  1.00  0.00      PROA H  
ATOM   1831  N   VAL A 281      -4.646   0.011   2.354  1.00  0.00      PROA N  
ATOM   1832  CA  VAL A 281      -3.356   0.654   2.592  1.00  0.00      PROA C  
ATOM   1833  C   VAL A 281      -2.571   0.674   1.315  1.00  0.00      PROA C  
ATOM   1834  O   VAL A 281      -2.619  -0.274   0.533  1.00  0.00      PROA O  
ATOM   1835  CB  VAL A 281      -2.486  -0.071   3.601  1.00  0.00      PROA C  
ATOM   1836  CG1 VAL A 281      -1.358   0.811   3.912  1.00  0.00      PROA C  
ATOM   1837  CG2 VAL A 281      -3.251  -0.457   4.882  1.00  0.00      PROA C  
ATOM   1838  HN  VAL A 281      -4.673  -0.763   1.713  1.00  0.00      PROA H  
ATOM   1839  HA  VAL A 281      -3.506   1.679   2.907  1.00  0.00      PROA H  
ATOM   1840  HB  VAL A 281      -2.106  -1.037   3.178  1.00  0.00      PROA H  
ATOM   1841 HG11 VAL A 281      -1.698   1.810   4.253  1.00  0.00      PROA H  
ATOM   1842 HG12 VAL A 281      -0.610   0.927   3.101  1.00  0.00      PROA H  
ATOM   1843 HG13 VAL A 281      -0.788   0.385   4.771  1.00  0.00      PROA H  
ATOM   1844 HG21 VAL A 281      -4.125  -1.099   4.654  1.00  0.00      PROA H  
ATOM   1845 HG22 VAL A 281      -3.622   0.458   5.393  1.00  0.00      PROA H  
ATOM   1846 HG23 VAL A 281      -2.585  -1.003   5.583  1.00  0.00      PROA H  
ATOM   1847  N   ALA A 282      -1.823   1.745   1.111  1.00  0.00      PROA N  
ATOM   1848  CA  ALA A 282      -1.032   1.854  -0.092  1.00  0.00      PROA C  
ATOM   1849  C   ALA A 282       0.301   2.437   0.297  1.00  0.00      PROA C  
ATOM   1850  O   ALA A 282       0.363   3.334   1.142  1.00  0.00      PROA O  
ATOM   1851  CB  ALA A 282      -1.704   2.734  -1.081  1.00  0.00      PROA C  
ATOM   1852  HN  ALA A 282      -1.775   2.507   1.765  1.00  0.00      PROA H  
ATOM   1853  HA  ALA A 282      -0.843   0.880  -0.525  1.00  0.00      PROA H  
ATOM   1854  HB1 ALA A 282      -1.819   3.770  -0.687  1.00  0.00      PROA H  
ATOM   1855  HB2 ALA A 282      -2.723   2.353  -1.300  1.00  0.00      PROA H  
ATOM   1856  HB3 ALA A 282      -1.140   2.780  -2.039  1.00  0.00      PROA H  
ATOM   1857  N   GLN A 283       1.379   1.837  -0.206  1.00  0.00      PROA N  
ATOM   1858  CA  GLN A 283       2.704   2.337   0.131  1.00  0.00      PROA C  
ATOM   1859  C   GLN A 283       3.684   2.429  -1.034  1.00  0.00      PROA C  
ATOM   1860  O   GLN A 283       3.466   1.840  -2.095  1.00  0.00      PROA O  
ATOM   1861  CB  GLN A 283       3.297   1.562   1.297  1.00  0.00      PROA C  
ATOM   1862  CG  GLN A 283       4.144   0.424   0.859  1.00  0.00      PROA C  
ATOM   1863  CD  GLN A 283       4.003  -0.748   1.780  1.00  0.00      PROA C  
ATOM   1864  NE2 GLN A 283       3.854  -1.940   1.193  1.00  0.00      PROA N  
ATOM   1865  OE1 GLN A 283       3.933  -0.585   3.010  1.00  0.00      PROA O  
ATOM   1866  HN  GLN A 283       1.307   1.110  -0.889  1.00  0.00      PROA H  
ATOM   1867  HA  GLN A 283       2.515   3.371   0.349  1.00  0.00      PROA H  
ATOM   1868  HB1 GLN A 283       2.387   1.186   1.836  1.00  0.00      PROA H  
ATOM   1869  HB2 GLN A 283       3.890   1.973   2.122  1.00  0.00      PROA H  
ATOM   1870  HG1 GLN A 283       5.218   0.720   0.823  1.00  0.00      PROA H  
ATOM   1871  HG2 GLN A 283       3.860   0.083  -0.164  1.00  0.00      PROA H  
ATOM   1872 HE21 GLN A 283       3.745  -2.730   1.790  1.00  0.00      PROA H  
ATOM   1873 HE22 GLN A 283       4.034  -2.068   0.217  1.00  0.00      PROA H  
ATOM   1874  N   ALA A 284       4.666   3.310  -0.881  1.00  0.00      PROA N  
ATOM   1875  CA  ALA A 284       5.671   3.495  -1.899  1.00  0.00      PROA C  
ATOM   1876  C   ALA A 284       7.014   3.168  -1.291  1.00  0.00      PROA C  
ATOM   1877  O   ALA A 284       7.324   3.635  -0.193  1.00  0.00      PROA O  
ATOM   1878  CB  ALA A 284       5.655   4.920  -2.379  1.00  0.00      PROA C  
ATOM   1879  HN  ALA A 284       4.746   3.802  -0.012  1.00  0.00      PROA H  
ATOM   1880  HA  ALA A 284       5.515   2.830  -2.740  1.00  0.00      PROA H  
ATOM   1881  HB1 ALA A 284       5.889   5.636  -1.563  1.00  0.00      PROA H  
ATOM   1882  HB2 ALA A 284       4.644   5.171  -2.769  1.00  0.00      PROA H  
ATOM   1883  HB3 ALA A 284       6.378   5.078  -3.207  1.00  0.00      PROA H  
ATOM   1884  N   ILE A 285       7.831   2.402  -2.010  1.00  0.00      PROA N  
ATOM   1885  CA  ILE A 285       9.139   1.990  -1.491  1.00  0.00      PROA C  
ATOM   1886  C   ILE A 285      10.321   2.629  -2.235  1.00  0.00      PROA C  
ATOM   1887  O   ILE A 285      10.399   2.546  -3.474  1.00  0.00      PROA O  
ATOM   1888  CB  ILE A 285       9.280   0.483  -1.542  1.00  0.00      PROA C  
ATOM   1889  CG1 ILE A 285       8.504  -0.147  -0.405  1.00  0.00      PROA C  
ATOM   1890  CG2 ILE A 285      10.702   0.092  -1.465  1.00  0.00      PROA C  
ATOM   1891  CD  ILE A 285       7.298  -0.886  -0.900  1.00  0.00      PROA C  
ATOM   1892  HN  ILE A 285       7.530   1.984  -2.877  1.00  0.00      PROA H  
ATOM   1893  HA  ILE A 285       9.247   2.291  -0.460  1.00  0.00      PROA H  
ATOM   1894  HB  ILE A 285       8.868   0.115  -2.514  1.00  0.00      PROA H  
ATOM   1895 HG11 ILE A 285       8.187   0.624   0.334  1.00  0.00      PROA H  
ATOM   1896 HG12 ILE A 285       9.156  -0.866   0.147  1.00  0.00      PROA H  
ATOM   1897 HG21 ILE A 285      11.219   0.559  -0.596  1.00  0.00      PROA H  
ATOM   1898 HG22 ILE A 285      11.272   0.306  -2.397  1.00  0.00      PROA H  
ATOM   1899 HG23 ILE A 285      10.782  -1.012  -1.329  1.00  0.00      PROA H  
ATOM   1900  HD1 ILE A 285       7.591  -1.679  -1.624  1.00  0.00      PROA H  
ATOM   1901  HD2 ILE A 285       6.592  -0.198  -1.415  1.00  0.00      PROA H  
ATOM   1902  HD3 ILE A 285       6.760  -1.377  -0.058  1.00  0.00      PROA H  
ATOM   1903  N   ASN A 286      11.264   3.209  -1.483  1.00  0.00      PROA N  
ATOM   1904  CA  ASN A 286      12.525   3.711  -2.057  1.00  0.00      PROA C  
ATOM   1905  C   ASN A 286      12.310   4.847  -3.048  1.00  0.00      PROA C  
ATOM   1906  O   ASN A 286      12.370   4.652  -4.268  1.00  0.00      PROA O  
ATOM   1907  CB  ASN A 286      13.330   2.588  -2.744  1.00  0.00      PROA C  
ATOM   1908  CG  ASN A 286      13.990   1.641  -1.748  1.00  0.00      PROA C  
ATOM   1909  ND2 ASN A 286      14.293   0.422  -2.200  1.00  0.00      PROA N  
ATOM   1910  OD1 ASN A 286      14.165   1.980  -0.570  1.00  0.00      PROA O  
ATOM   1911  HN  ASN A 286      11.155   3.239  -0.481  1.00  0.00      PROA H  
ATOM   1912  HA  ASN A 286      13.126   4.107  -1.265  1.00  0.00      PROA H  
ATOM   1913  HB1 ASN A 286      14.169   3.030  -3.328  1.00  0.00      PROA H  
ATOM   1914  HB2 ASN A 286      12.711   2.013  -3.458  1.00  0.00      PROA H  
ATOM   1915 HD21 ASN A 286      13.956   0.124  -3.099  1.00  0.00      PROA H  
ATOM   1916 HD22 ASN A 286      14.934  -0.151  -1.683  1.00  0.00      PROA H  
ATOM   1917  N   LYS A 287      12.141   6.048  -2.512  1.00  0.00      PROA N  
ATOM   1918  CA  LYS A 287      11.968   7.226  -3.346  1.00  0.00      PROA C  
ATOM   1919  C   LYS A 287      13.080   7.247  -4.389  1.00  0.00      PROA C  
ATOM   1920  O   LYS A 287      14.264   7.258  -4.033  1.00  0.00      PROA O  
ATOM   1921  CB  LYS A 287      12.007   8.497  -2.484  1.00  0.00      PROA C  
ATOM   1922  CG  LYS A 287      12.239   9.777  -3.271  1.00  0.00      PROA C  
ATOM   1923  CD  LYS A 287      11.491  10.947  -2.680  1.00  0.00      PROA C  
ATOM   1924  CE  LYS A 287      11.062  11.898  -3.776  1.00  0.00      PROA C  
ATOM   1925  NZ  LYS A 287      10.703  13.240  -3.241  1.00  0.00      PROA N1+
ATOM   1926  HN  LYS A 287      12.143   6.161  -1.519  1.00  0.00      PROA H  
ATOM   1927  HA  LYS A 287      11.027   7.180  -3.863  1.00  0.00      PROA H  
ATOM   1928  HB1 LYS A 287      12.805   8.403  -1.712  1.00  0.00      PROA H  
ATOM   1929  HB2 LYS A 287      11.033   8.543  -1.944  1.00  0.00      PROA H  
ATOM   1930  HG1 LYS A 287      11.741   9.598  -4.258  1.00  0.00      PROA H  
ATOM   1931  HG2 LYS A 287      13.318   9.983  -3.411  1.00  0.00      PROA H  
ATOM   1932  HD1 LYS A 287      12.316  11.540  -2.222  1.00  0.00      PROA H  
ATOM   1933  HD2 LYS A 287      10.666  10.693  -1.984  1.00  0.00      PROA H  
ATOM   1934  HE1 LYS A 287      10.176  11.495  -4.317  1.00  0.00      PROA H  
ATOM   1935  HE2 LYS A 287      11.885  12.027  -4.509  1.00  0.00      PROA H  
ATOM   1936  HZ1 LYS A 287      11.368  13.539  -2.506  1.00  0.00      PROA H  
ATOM   1937  HZ2 LYS A 287       9.749  13.107  -2.796  1.00  0.00      PROA H  
ATOM   1938  HZ3 LYS A 287      10.640  13.950  -3.998  1.00  0.00      PROA H  
ATOM   1939  N   LYS A 288      12.710   7.145  -5.661  1.00  0.00      PROA N  
ATOM   1940  CA  LYS A 288      13.564   7.632  -6.733  1.00  0.00      PROA C  
ATOM   1941  C   LYS A 288      14.111   9.027  -6.407  1.00  0.00      PROA C  
ATOM   1942  O   LYS A 288      13.432   9.841  -5.768  1.00  0.00      PROA O  
ATOM   1943  CB  LYS A 288      12.806   7.656  -8.058  1.00  0.00      PROA C  
ATOM   1944  CG  LYS A 288      12.874   6.366  -8.856  1.00  0.00      PROA C  
ATOM   1945  CD  LYS A 288      11.900   6.403 -10.036  1.00  0.00      PROA C  
ATOM   1946  CE  LYS A 288      12.436   5.631 -11.235  1.00  0.00      PROA C  
ATOM   1947  NZ  LYS A 288      12.115   4.173 -11.149  1.00  0.00      PROA N1+
ATOM   1948  HN  LYS A 288      11.749   7.020  -5.885  1.00  0.00      PROA H  
ATOM   1949  HA  LYS A 288      14.412   6.966  -6.804  1.00  0.00      PROA H  
ATOM   1950  HB1 LYS A 288      13.187   8.467  -8.726  1.00  0.00      PROA H  
ATOM   1951  HB2 LYS A 288      11.740   7.915  -7.848  1.00  0.00      PROA H  
ATOM   1952  HG1 LYS A 288      12.630   5.496  -8.202  1.00  0.00      PROA H  
ATOM   1953  HG2 LYS A 288      13.919   6.240  -9.219  1.00  0.00      PROA H  
ATOM   1954  HD1 LYS A 288      11.817   7.470 -10.362  1.00  0.00      PROA H  
ATOM   1955  HD2 LYS A 288      10.877   6.089  -9.735  1.00  0.00      PROA H  
ATOM   1956  HE1 LYS A 288      13.538   5.739 -11.325  1.00  0.00      PROA H  
ATOM   1957  HE2 LYS A 288      11.977   6.013 -12.170  1.00  0.00      PROA H  
ATOM   1958  HZ1 LYS A 288      11.089   4.044 -11.362  1.00  0.00      PROA H  
ATOM   1959  HZ2 LYS A 288      12.294   3.802 -10.194  1.00  0.00      PROA H  
ATOM   1960  HZ3 LYS A 288      12.663   3.623 -11.840  1.00  0.00      PROA H  
ATOM   1961  N   SER A 289      15.311   9.322  -6.917  1.00  0.00      PROA N  
ATOM   1962  CA  SER A 289      16.251  10.261  -6.283  1.00  0.00      PROA C  
ATOM   1963  C   SER A 289      17.655  10.106  -6.888  1.00  0.00      PROA C  
ATOM   1964  O   SER A 289      18.182   8.991  -6.987  1.00  0.00      PROA O  
ATOM   1965  CB  SER A 289      16.310  10.029  -4.762  1.00  0.00      PROA C  
ATOM   1966  OG  SER A 289      16.926  11.116  -4.092  1.00  0.00      PROA O  
ATOM   1967  HN  SER A 289      15.712   8.726  -7.606  1.00  0.00      PROA H  
ATOM   1968  HA  SER A 289      15.891  11.259  -6.492  1.00  0.00      PROA H  
ATOM   1969  HB1 SER A 289      16.843   9.075  -4.538  1.00  0.00      PROA H  
ATOM   1970  HB2 SER A 289      15.299   9.934  -4.321  1.00  0.00      PROA H  
ATOM   1971  HG1 SER A 289      16.676  11.053  -3.163  1.00  0.00      PROA H  
ATOM   1972  N   GLY A 290      18.279  11.229  -7.237  1.00  0.00      PROA N  
ATOM   1973  CA  GLY A 290      19.739  11.281  -7.377  1.00  0.00      PROA C  
ATOM   1974  C   GLY A 290      20.433  12.114  -6.309  1.00  0.00      PROA C  
ATOM   1975  O   GLY A 290      21.517  12.645  -6.541  1.00  0.00      PROA O  
ATOM   1976  HN  GLY A 290      17.771  12.082  -7.349  1.00  0.00      PROA H  
ATOM   1977  HA1 GLY A 290      19.947  11.764  -8.322  1.00  0.00      PROA H  
ATOM   1978  HA2 GLY A 290      20.179  10.293  -7.337  1.00  0.00      PROA H  
ATOM   1979  N   ASN A 291      19.754  12.327  -5.183  1.00  0.00      PROA N  
ATOM   1980  CA  ASN A 291      20.414  12.743  -3.940  1.00  0.00      PROA C  
ATOM   1981  C   ASN A 291      20.172  11.796  -2.743  1.00  0.00      PROA C  
ATOM   1982  O   ASN A 291      20.130  12.229  -1.585  1.00  0.00      PROA O  
ATOM   1983  CB  ASN A 291      20.131  14.227  -3.594  1.00  0.00      PROA C  
ATOM   1984  CG  ASN A 291      18.631  14.564  -3.515  1.00  0.00      PROA C  
ATOM   1985  ND2 ASN A 291      17.862  14.099  -4.493  1.00  0.00      PROA N  
ATOM   1986  OD1 ASN A 291      18.209  15.345  -2.657  1.00  0.00      PROA O  
ATOM   1987  HN  ASN A 291      18.843  11.923  -5.084  1.00  0.00      PROA H  
ATOM   1988  HA  ASN A 291      21.486  12.681  -4.087  1.00  0.00      PROA H  
ATOM   1989  HB1 ASN A 291      20.570  14.872  -4.386  1.00  0.00      PROA H  
ATOM   1990  HB2 ASN A 291      20.604  14.513  -2.633  1.00  0.00      PROA H  
ATOM   1991 HD21 ASN A 291      16.923  14.452  -4.552  1.00  0.00      PROA H  
ATOM   1992 HD22 ASN A 291      18.291  13.587  -5.236  1.00  0.00      PROA H  
ATOM   1993  N   GLY A 292      20.117  10.494  -3.029  1.00  0.00      PROA N  
ATOM   1994  CA  GLY A 292      19.951   9.460  -2.003  1.00  0.00      PROA C  
ATOM   1995  C   GLY A 292      18.995   9.838  -0.888  1.00  0.00      PROA C  
ATOM   1996  O   GLY A 292      19.401   9.935   0.271  1.00  0.00      PROA O  
ATOM   1997  HN  GLY A 292      20.240  10.178  -3.967  1.00  0.00      PROA H  
ATOM   1998  HA1 GLY A 292      20.919   9.294  -1.549  1.00  0.00      PROA H  
ATOM   1999  HA2 GLY A 292      19.561   8.576  -2.486  1.00  0.00      PROA H  
ATOM   2000  N   GLY A 293      17.704   9.935  -1.223  1.00  0.00      PROA N  
ATOM   2001  CA  GLY A 293      16.773  10.843  -0.536  1.00  0.00      PROA C  
ATOM   2002  C   GLY A 293      15.695  10.169   0.306  1.00  0.00      PROA C  
ATOM   2003  O   GLY A 293      15.705   8.953   0.505  1.00  0.00      PROA O  
ATOM   2004  HN  GLY A 293      17.409   9.516  -2.076  1.00  0.00      PROA H  
ATOM   2005  HA1 GLY A 293      16.263  11.424  -1.288  1.00  0.00      PROA H  
ATOM   2006  HA2 GLY A 293      17.331  11.469   0.148  1.00  0.00      PROA H  
ATOM   2007  N   THR A 294      14.755  10.965   0.806  1.00  0.00      PROA N  
ATOM   2008  CA  THR A 294      13.642  10.439   1.593  1.00  0.00      PROA C  
ATOM   2009  C   THR A 294      12.260  10.832   1.003  1.00  0.00      PROA C  
ATOM   2010  O   THR A 294      12.168  11.297  -0.139  1.00  0.00      PROA O  
ATOM   2011  CB  THR A 294      13.817  10.811   3.098  1.00  0.00      PROA C  
ATOM   2012  CG2 THR A 294      12.520  11.339   3.726  1.00  0.00      PROA C  
ATOM   2013  OG1 THR A 294      14.287   9.666   3.826  1.00  0.00      PROA O  
ATOM   2014  HN  THR A 294      14.741  11.951   0.628  1.00  0.00      PROA H  
ATOM   2015  HA  THR A 294      13.623   9.361   1.510  1.00  0.00      PROA H  
ATOM   2016  HB  THR A 294      14.575  11.621   3.155  1.00  0.00      PROA H  
ATOM   2017  HG1 THR A 294      14.371   8.907   3.147  1.00  0.00      PROA H  
ATOM   2018 HG21 THR A 294      11.787  10.553   3.997  1.00  0.00      PROA H  
ATOM   2019 HG22 THR A 294      12.082  12.219   3.211  1.00  0.00      PROA H  
ATOM   2020 HG23 THR A 294      12.806  11.746   4.723  1.00  0.00      PROA H  
ATOM   2021  N   ALA A 295      11.155  10.524   1.728  1.00  0.00      PROA N  
ATOM   2022  CA  ALA A 295       9.827  10.963   1.312  1.00  0.00      PROA C  
ATOM   2023  C   ALA A 295       9.451  12.260   1.986  1.00  0.00      PROA C  
ATOM   2024  O   ALA A 295       9.372  12.318   3.220  1.00  0.00      PROA O  
ATOM   2025  CB  ALA A 295       8.840   9.824   1.619  1.00  0.00      PROA C  
ATOM   2026  HN  ALA A 295      11.211  10.103   2.627  1.00  0.00      PROA H  
ATOM   2027  HA  ALA A 295       9.816  11.125   0.241  1.00  0.00      PROA H  
ATOM   2028  HB1 ALA A 295       8.359   9.948   2.606  1.00  0.00      PROA H  
ATOM   2029  HB2 ALA A 295       9.327   8.830   1.548  1.00  0.00      PROA H  
ATOM   2030  HB3 ALA A 295       8.023   9.856   0.865  1.00  0.00      PROA H  
ATOM   2031  N   THR A 296       9.061  13.246   1.176  1.00  0.00      PROA N  
ATOM   2032  CA  THR A 296       8.770  14.616   1.633  1.00  0.00      PROA C  
ATOM   2033  C   THR A 296       7.563  14.703   2.563  1.00  0.00      PROA C  
ATOM   2034  O   THR A 296       6.568  14.013   2.359  1.00  0.00      PROA O  
ATOM   2035  CB  THR A 296       8.461  15.544   0.444  1.00  0.00      PROA C  
ATOM   2036  CG2 THR A 296       8.832  16.989   0.771  1.00  0.00      PROA C  
ATOM   2037  OG1 THR A 296       9.179  15.109  -0.713  1.00  0.00      PROA O  
ATOM   2038  HN  THR A 296       9.002  13.066   0.198  1.00  0.00      PROA H  
ATOM   2039  HA  THR A 296       9.642  14.970   2.163  1.00  0.00      PROA H  
ATOM   2040  HB  THR A 296       7.466  15.599   0.076  1.00  0.00      PROA H  
ATOM   2041  HG1 THR A 296       8.676  14.362  -1.080  1.00  0.00      PROA H  
ATOM   2042 HG21 THR A 296       9.902  17.041   1.067  1.00  0.00      PROA H  
ATOM   2043 HG22 THR A 296       8.231  17.423   1.588  1.00  0.00      PROA H  
ATOM   2044 HG23 THR A 296       8.709  17.627  -0.131  1.00  0.00      PROA H  
ATOM   2045  N   GLU A 297       7.550  15.730   3.407  1.00  0.00      PROA N  
ATOM   2046  CA  GLU A 297       6.295  16.223   3.966  1.00  0.00      PROA C  
ATOM   2047  C   GLU A 297       5.267  16.477   2.863  1.00  0.00      PROA C  
ATOM   2048  O   GLU A 297       4.159  15.944   2.904  1.00  0.00      PROA O  
ATOM   2049  CB  GLU A 297       6.522  17.496   4.778  1.00  0.00      PROA C  
ATOM   2050  CG  GLU A 297       5.809  17.497   6.126  1.00  0.00      PROA C  
ATOM   2051  CD  GLU A 297       5.774  18.880   6.774  1.00  0.00      PROA C  
ATOM   2052  OE1 GLU A 297       6.858  19.428   7.081  1.00  0.00      PROA O  
ATOM   2053  OE2 GLU A 297       4.660  19.403   7.006  1.00  0.00      PROA O1-
ATOM   2054  HN  GLU A 297       8.376  16.205   3.682  1.00  0.00      PROA H  
ATOM   2055  HA  GLU A 297       5.895  15.445   4.608  1.00  0.00      PROA H  
ATOM   2056  HB1 GLU A 297       6.248  18.411   4.210  1.00  0.00      PROA H  
ATOM   2057  HB2 GLU A 297       7.612  17.584   5.003  1.00  0.00      PROA H  
ATOM   2058  HG1 GLU A 297       6.293  16.793   6.832  1.00  0.00      PROA H  
ATOM   2059  HG2 GLU A 297       4.754  17.168   5.991  1.00  0.00      PROA H  
ATOM   2060  N   LYS A 298       5.644  17.259   1.858  1.00  0.00      PROA N  
ATOM   2061  CA  LYS A 298       4.803  17.414   0.678  1.00  0.00      PROA C  
ATOM   2062  C   LYS A 298       4.389  16.043   0.162  1.00  0.00      PROA C  
ATOM   2063  O   LYS A 298       3.232  15.826  -0.181  1.00  0.00      PROA O  
ATOM   2064  CB  LYS A 298       5.533  18.212  -0.416  1.00  0.00      PROA C  
ATOM   2065  CG  LYS A 298       4.744  18.427  -1.712  1.00  0.00      PROA C  
ATOM   2066  CD  LYS A 298       5.198  17.469  -2.807  1.00  0.00      PROA C  
ATOM   2067  CE  LYS A 298       5.788  18.220  -3.989  1.00  0.00      PROA C  
ATOM   2068  NZ  LYS A 298       4.757  18.506  -5.019  1.00  0.00      PROA N1+
ATOM   2069  HN  LYS A 298       6.516  17.730   1.881  1.00  0.00      PROA H  
ATOM   2070  HA  LYS A 298       3.895  17.929   0.967  1.00  0.00      PROA H  
ATOM   2071  HB1 LYS A 298       6.528  17.773  -0.630  1.00  0.00      PROA H  
ATOM   2072  HB2 LYS A 298       5.723  19.222   0.025  1.00  0.00      PROA H  
ATOM   2073  HG1 LYS A 298       4.874  19.487  -2.030  1.00  0.00      PROA H  
ATOM   2074  HG2 LYS A 298       3.655  18.289  -1.512  1.00  0.00      PROA H  
ATOM   2075  HD1 LYS A 298       4.353  16.803  -3.105  1.00  0.00      PROA H  
ATOM   2076  HD2 LYS A 298       5.980  16.783  -2.406  1.00  0.00      PROA H  
ATOM   2077  HE1 LYS A 298       6.546  17.565  -4.480  1.00  0.00      PROA H  
ATOM   2078  HE2 LYS A 298       6.289  19.165  -3.695  1.00  0.00      PROA H  
ATOM   2079  HZ1 LYS A 298       4.129  19.275  -4.715  1.00  0.00      PROA H  
ATOM   2080  HZ2 LYS A 298       4.135  17.666  -5.117  1.00  0.00      PROA H  
ATOM   2081  HZ3 LYS A 298       5.170  18.728  -5.943  1.00  0.00      PROA H  
ATOM   2082  N   ASP A 299       5.319  15.095   0.176  1.00  0.00      PROA N  
ATOM   2083  CA  ASP A 299       5.140  13.843  -0.553  1.00  0.00      PROA C  
ATOM   2084  C   ASP A 299       4.013  13.007   0.041  1.00  0.00      PROA C  
ATOM   2085  O   ASP A 299       3.232  12.413  -0.683  1.00  0.00      PROA O  
ATOM   2086  CB  ASP A 299       6.439  13.045  -0.544  1.00  0.00      PROA C  
ATOM   2087  CG  ASP A 299       7.077  12.952  -1.909  1.00  0.00      PROA C  
ATOM   2088  OD1 ASP A 299       8.250  12.528  -1.975  1.00  0.00      PROA O  
ATOM   2089  OD2 ASP A 299       6.396  13.250  -2.911  1.00  0.00      PROA O1-
ATOM   2090  HN  ASP A 299       6.072  15.134   0.822  1.00  0.00      PROA H  
ATOM   2091  HA  ASP A 299       4.792  14.088  -1.548  1.00  0.00      PROA H  
ATOM   2092  HB1 ASP A 299       6.325  12.004  -0.169  1.00  0.00      PROA H  
ATOM   2093  HB2 ASP A 299       7.082  13.561   0.122  1.00  0.00      PROA H  
ATOM   2094  N   GLU A 300       4.007  12.889   1.363  1.00  0.00      PROA N  
ATOM   2095  CA  GLU A 300       2.811  12.507   2.103  1.00  0.00      PROA C  
ATOM   2096  C   GLU A 300       1.545  13.130   1.522  1.00  0.00      PROA C  
ATOM   2097  O   GLU A 300       0.629  12.407   1.112  1.00  0.00      PROA O  
ATOM   2098  CB  GLU A 300       2.938  12.903   3.574  1.00  0.00      PROA C  
ATOM   2099  CG  GLU A 300       3.442  11.809   4.499  1.00  0.00      PROA C  
ATOM   2100  CD  GLU A 300       4.066  12.373   5.766  1.00  0.00      PROA C  
ATOM   2101  OE1 GLU A 300       4.942  13.258   5.642  1.00  0.00      PROA O  
ATOM   2102  OE2 GLU A 300       3.648  11.975   6.879  1.00  0.00      PROA O1-
ATOM   2103  HN  GLU A 300       4.761  13.259   1.914  1.00  0.00      PROA H  
ATOM   2104  HA  GLU A 300       2.707  11.440   2.028  1.00  0.00      PROA H  
ATOM   2105  HB1 GLU A 300       1.978  13.268   4.011  1.00  0.00      PROA H  
ATOM   2106  HB2 GLU A 300       3.639  13.767   3.615  1.00  0.00      PROA H  
ATOM   2107  HG1 GLU A 300       4.260  11.255   3.986  1.00  0.00      PROA H  
ATOM   2108  HG2 GLU A 300       2.631  11.102   4.757  1.00  0.00      PROA H  
ATOM   2109  N   LYS A 301       1.462  14.463   1.574  1.00  0.00      PROA N  
ATOM   2110  CA  LYS A 301       0.225  15.202   1.249  1.00  0.00      PROA C  
ATOM   2111  C   LYS A 301      -0.419  14.793  -0.075  1.00  0.00      PROA C  
ATOM   2112  O   LYS A 301      -1.434  14.108  -0.083  1.00  0.00      PROA O  
ATOM   2113  CB  LYS A 301       0.449  16.717   1.290  1.00  0.00      PROA C  
ATOM   2114  CG  LYS A 301       0.500  17.299   2.711  1.00  0.00      PROA C  
ATOM   2115  CD  LYS A 301       0.517  18.840   2.714  1.00  0.00      PROA C  
ATOM   2116  CE  LYS A 301      -0.847  19.441   2.362  1.00  0.00      PROA C  
ATOM   2117  NZ  LYS A 301      -0.870  19.997   0.975  1.00  0.00      PROA N1+
ATOM   2118  HN  LYS A 301       2.255  14.998   1.870  1.00  0.00      PROA H  
ATOM   2119  HA  LYS A 301      -0.501  14.949   2.011  1.00  0.00      PROA H  
ATOM   2120  HB1 LYS A 301      -0.413  17.210   0.801  1.00  0.00      PROA H  
ATOM   2121  HB2 LYS A 301       1.360  17.003   0.726  1.00  0.00      PROA H  
ATOM   2122  HG1 LYS A 301       1.421  16.922   3.216  1.00  0.00      PROA H  
ATOM   2123  HG2 LYS A 301      -0.366  16.938   3.306  1.00  0.00      PROA H  
ATOM   2124  HD1 LYS A 301       1.348  19.226   2.090  1.00  0.00      PROA H  
ATOM   2125  HD2 LYS A 301       0.738  19.138   3.770  1.00  0.00      PROA H  
ATOM   2126  HE1 LYS A 301      -1.050  20.295   3.048  1.00  0.00      PROA H  
ATOM   2127  HE2 LYS A 301      -1.669  18.711   2.476  1.00  0.00      PROA H  
ATOM   2128  HZ1 LYS A 301      -0.947  19.232   0.264  1.00  0.00      PROA H  
ATOM   2129  HZ2 LYS A 301       0.004  20.541   0.804  1.00  0.00      PROA H  
ATOM   2130  HZ3 LYS A 301      -1.677  20.636   0.851  1.00  0.00      PROA H  
ATOM   2131  N   ASP A 302       0.215  15.136  -1.186  1.00  0.00      PROA N  
ATOM   2132  CA  ASP A 302      -0.192  14.598  -2.476  1.00  0.00      PROA C  
ATOM   2133  C   ASP A 302      -0.655  13.143  -2.440  1.00  0.00      PROA C  
ATOM   2134  O   ASP A 302      -1.676  12.816  -3.022  1.00  0.00      PROA O  
ATOM   2135  CB  ASP A 302       0.895  14.799  -3.527  1.00  0.00      PROA C  
ATOM   2136  CG  ASP A 302       1.338  16.246  -3.627  1.00  0.00      PROA C  
ATOM   2137  OD1 ASP A 302       1.860  16.646  -4.693  1.00  0.00      PROA O  
ATOM   2138  OD2 ASP A 302       1.071  17.005  -2.670  1.00  0.00      PROA O1-
ATOM   2139  HN  ASP A 302       1.015  15.744  -1.221  1.00  0.00      PROA H  
ATOM   2140  HA  ASP A 302      -1.057  15.168  -2.786  1.00  0.00      PROA H  
ATOM   2141  HB1 ASP A 302       0.521  14.493  -4.528  1.00  0.00      PROA H  
ATOM   2142  HB2 ASP A 302       1.795  14.195  -3.282  1.00  0.00      PROA H  
ATOM   2143  N   PHE A 303       0.110  12.260  -1.812  1.00  0.00      PROA N  
ATOM   2144  CA  PHE A 303      -0.248  10.846  -1.790  1.00  0.00      PROA C  
ATOM   2145  C   PHE A 303      -1.503  10.680  -0.946  1.00  0.00      PROA C  
ATOM   2146  O   PHE A 303      -2.377   9.867  -1.250  1.00  0.00      PROA O  
ATOM   2147  CB  PHE A 303       0.896  10.020  -1.199  1.00  0.00      PROA C  
ATOM   2148  CG  PHE A 303       0.730   8.516  -1.340  1.00  0.00      PROA C  
ATOM   2149  CD1 PHE A 303       1.389   7.653  -0.470  1.00  0.00      PROA C  
ATOM   2150  CD2 PHE A 303       0.023   7.965  -2.398  1.00  0.00      PROA C  
ATOM   2151  CE1 PHE A 303       1.307   6.268  -0.627  1.00  0.00      PROA C  
ATOM   2152  CE2 PHE A 303      -0.042   6.570  -2.564  1.00  0.00      PROA C  
ATOM   2153  CZ  PHE A 303       0.629   5.726  -1.694  1.00  0.00      PROA C  
ATOM   2154  HN  PHE A 303       0.941  12.536  -1.327  1.00  0.00      PROA H  
ATOM   2155  HA  PHE A 303      -0.532  10.509  -2.744  1.00  0.00      PROA H  
ATOM   2156  HB1 PHE A 303       1.296  10.413  -0.269  1.00  0.00      PROA H  
ATOM   2157  HB2 PHE A 303       1.746  10.226  -1.895  1.00  0.00      PROA H  
ATOM   2158  HD1 PHE A 303       2.073   8.027   0.265  1.00  0.00      PROA H  
ATOM   2159  HD2 PHE A 303      -0.538   8.565  -3.092  1.00  0.00      PROA H  
ATOM   2160  HE1 PHE A 303       1.838   5.618   0.058  1.00  0.00      PROA H  
ATOM   2161  HE2 PHE A 303      -0.713   6.199  -3.272  1.00  0.00      PROA H  
ATOM   2162  HZ  PHE A 303       0.573   4.652  -1.817  1.00  0.00      PROA H  
ATOM   2163  N   ALA A 304      -1.587  11.431   0.138  1.00  0.00      PROA N  
ATOM   2164  CA  ALA A 304      -2.629  11.173   1.110  1.00  0.00      PROA C  
ATOM   2165  C   ALA A 304      -3.943  11.834   0.699  1.00  0.00      PROA C  
ATOM   2166  O   ALA A 304      -5.016  11.374   1.078  1.00  0.00      PROA O  
ATOM   2167  CB  ALA A 304      -2.192  11.618   2.497  1.00  0.00      PROA C  
ATOM   2168  HN  ALA A 304      -0.854  12.076   0.385  1.00  0.00      PROA H  
ATOM   2169  HA  ALA A 304      -2.830  10.110   1.161  1.00  0.00      PROA H  
ATOM   2170  HB1 ALA A 304      -1.772  12.648   2.463  1.00  0.00      PROA H  
ATOM   2171  HB2 ALA A 304      -1.408  10.944   2.896  1.00  0.00      PROA H  
ATOM   2172  HB3 ALA A 304      -3.033  11.611   3.217  1.00  0.00      PROA H  
ATOM   2173  N   ALA A 305      -3.840  12.936  -0.044  1.00  0.00      PROA N  
ATOM   2174  CA  ALA A 305      -4.995  13.576  -0.679  1.00  0.00      PROA C  
ATOM   2175  C   ALA A 305      -5.657  12.580  -1.591  1.00  0.00      PROA C  
ATOM   2176  O   ALA A 305      -6.658  11.966  -1.224  1.00  0.00      PROA O  
ATOM   2177  CB  ALA A 305      -4.570  14.773  -1.482  1.00  0.00      PROA C  
ATOM   2178  HN  ALA A 305      -2.925  13.318  -0.220  1.00  0.00      PROA H  
ATOM   2179  HA  ALA A 305      -5.711  13.853   0.084  1.00  0.00      PROA H  
ATOM   2180  HB1 ALA A 305      -3.757  14.533  -2.202  1.00  0.00      PROA H  
ATOM   2181  HB2 ALA A 305      -4.166  15.549  -0.793  1.00  0.00      PROA H  
ATOM   2182  HB3 ALA A 305      -5.422  15.232  -2.031  1.00  0.00      PROA H  
ATOM   2183  N   TYR A 306      -5.016  12.310  -2.722  1.00  0.00      PROA N  
ATOM   2184  CA  TYR A 306      -5.506  11.277  -3.623  1.00  0.00      PROA C  
ATOM   2185  C   TYR A 306      -6.045   9.993  -2.966  1.00  0.00      PROA C  
ATOM   2186  O   TYR A 306      -7.090   9.488  -3.361  1.00  0.00      PROA O  
ATOM   2187  CB  TYR A 306      -4.492  10.929  -4.691  1.00  0.00      PROA C  
ATOM   2188  CG  TYR A 306      -4.951   9.773  -5.520  1.00  0.00      PROA C  
ATOM   2189  CD1 TYR A 306      -5.508   9.978  -6.773  1.00  0.00      PROA C  
ATOM   2190  CD2 TYR A 306      -5.102   8.531  -4.954  1.00  0.00      PROA C  
ATOM   2191  CE1 TYR A 306      -5.912   8.913  -7.554  1.00  0.00      PROA C  
ATOM   2192  CE2 TYR A 306      -5.599   7.478  -5.685  1.00  0.00      PROA C  
ATOM   2193  CZ  TYR A 306      -5.977   7.665  -6.992  1.00  0.00      PROA C  
ATOM   2194  OH  TYR A 306      -6.406   6.589  -7.731  1.00  0.00      PROA O  
ATOM   2195  HN  TYR A 306      -4.137  12.738  -2.927  1.00  0.00      PROA H  
ATOM   2196  HA  TYR A 306      -6.363  11.706  -4.124  1.00  0.00      PROA H  
ATOM   2197  HB1 TYR A 306      -3.524  10.644  -4.216  1.00  0.00      PROA H  
ATOM   2198  HB2 TYR A 306      -4.296  11.810  -5.343  1.00  0.00      PROA H  
ATOM   2199  HD1 TYR A 306      -5.488  10.972  -7.200  1.00  0.00      PROA H  
ATOM   2200  HD2 TYR A 306      -4.605   8.279  -4.025  1.00  0.00      PROA H  
ATOM   2201  HE1 TYR A 306      -6.244   9.072  -8.571  1.00  0.00      PROA H  
ATOM   2202  HE2 TYR A 306      -5.354   6.487  -5.331  1.00  0.00      PROA H  
ATOM   2203  HH  TYR A 306      -6.370   5.826  -7.142  1.00  0.00      PROA H  
ATOM   2204  N   LEU A 307      -5.379   9.470  -1.949  1.00  0.00      PROA N  
ATOM   2205  CA  LEU A 307      -5.988   8.349  -1.238  1.00  0.00      PROA C  
ATOM   2206  C   LEU A 307      -7.367   8.670  -0.612  1.00  0.00      PROA C  
ATOM   2207  O   LEU A 307      -8.272   7.835  -0.641  1.00  0.00      PROA O  
ATOM   2208  CB  LEU A 307      -5.042   7.741  -0.202  1.00  0.00      PROA C  
ATOM   2209  CG  LEU A 307      -3.690   7.196  -0.631  1.00  0.00      PROA C  
ATOM   2210  CD1 LEU A 307      -3.002   6.778   0.623  1.00  0.00      PROA C  
ATOM   2211  CD2 LEU A 307      -3.849   6.021  -1.571  1.00  0.00      PROA C  
ATOM   2212  HN  LEU A 307      -4.506   9.831  -1.612  1.00  0.00      PROA H  
ATOM   2213  HA  LEU A 307      -6.182   7.573  -1.964  1.00  0.00      PROA H  
ATOM   2214  HB1 LEU A 307      -5.569   6.975   0.399  1.00  0.00      PROA H  
ATOM   2215  HB2 LEU A 307      -4.816   8.567   0.520  1.00  0.00      PROA H  
ATOM   2216  HG  LEU A 307      -3.088   7.887  -1.210  1.00  0.00      PROA H  
ATOM   2217 HD11 LEU A 307      -3.591   6.038   1.202  1.00  0.00      PROA H  
ATOM   2218 HD12 LEU A 307      -2.813   7.654   1.284  1.00  0.00      PROA H  
ATOM   2219 HD13 LEU A 307      -2.016   6.319   0.385  1.00  0.00      PROA H  
ATOM   2220 HD21 LEU A 307      -4.396   6.314  -2.492  1.00  0.00      PROA H  
ATOM   2221 HD22 LEU A 307      -4.386   5.200  -1.088  1.00  0.00      PROA H  
ATOM   2222 HD23 LEU A 307      -2.849   5.638  -1.872  1.00  0.00      PROA H  
ATOM   2223  N   ALA A 308      -7.516   9.835   0.012  1.00  0.00      PROA N  
ATOM   2224  CA  ALA A 308      -8.781  10.141   0.697  1.00  0.00      PROA C  
ATOM   2225  C   ALA A 308      -9.991  10.001  -0.232  1.00  0.00      PROA C  
ATOM   2226  O   ALA A 308     -11.060   9.555   0.205  1.00  0.00      PROA O  
ATOM   2227  CB  ALA A 308      -8.758  11.520   1.343  1.00  0.00      PROA C  
ATOM   2228  HN  ALA A 308      -6.806  10.549  -0.005  1.00  0.00      PROA H  
ATOM   2229  HA  ALA A 308      -8.910   9.406   1.480  1.00  0.00      PROA H  
ATOM   2230  HB1 ALA A 308      -8.694  12.321   0.575  1.00  0.00      PROA H  
ATOM   2231  HB2 ALA A 308      -7.861  11.612   1.992  1.00  0.00      PROA H  
ATOM   2232  HB3 ALA A 308      -9.666  11.691   1.960  1.00  0.00      PROA H  
ATOM   2233  N   PHE A 309      -9.814  10.373  -1.504  1.00  0.00      PROA N  
ATOM   2234  CA  PHE A 309     -10.813  10.083  -2.510  1.00  0.00      PROA C  
ATOM   2235  C   PHE A 309     -11.016   8.590  -2.674  1.00  0.00      PROA C  
ATOM   2236  O   PHE A 309     -12.092   8.090  -2.340  1.00  0.00      PROA O  
ATOM   2237  CB  PHE A 309     -10.500  10.754  -3.843  1.00  0.00      PROA C  
ATOM   2238  CG  PHE A 309     -10.853  12.210  -3.868  1.00  0.00      PROA C  
ATOM   2239  CD1 PHE A 309      -9.881  13.168  -3.660  1.00  0.00      PROA C  
ATOM   2240  CD2 PHE A 309     -12.175  12.604  -3.830  1.00  0.00      PROA C  
ATOM   2241  CE1 PHE A 309     -10.217  14.485  -3.491  1.00  0.00      PROA C  
ATOM   2242  CE2 PHE A 309     -12.506  13.915  -3.613  1.00  0.00      PROA C  
ATOM   2243  CZ  PHE A 309     -11.532  14.859  -3.477  1.00  0.00      PROA C  
ATOM   2244  HN  PHE A 309      -8.941  10.773  -1.782  1.00  0.00      PROA H  
ATOM   2245  HA  PHE A 309     -11.761  10.453  -2.141  1.00  0.00      PROA H  
ATOM   2246  HB1 PHE A 309     -11.087  10.293  -4.668  1.00  0.00      PROA H  
ATOM   2247  HB2 PHE A 309      -9.422  10.636  -4.095  1.00  0.00      PROA H  
ATOM   2248  HD1 PHE A 309      -8.839  12.874  -3.616  1.00  0.00      PROA H  
ATOM   2249  HD2 PHE A 309     -12.952  11.856  -3.920  1.00  0.00      PROA H  
ATOM   2250  HE1 PHE A 309      -9.436  15.223  -3.347  1.00  0.00      PROA H  
ATOM   2251  HE2 PHE A 309     -13.550  14.204  -3.563  1.00  0.00      PROA H  
ATOM   2252  HZ  PHE A 309     -11.791  15.898  -3.318  1.00  0.00      PROA H  
ATOM   2253  N   CYS A 310      -9.955   7.859  -3.025  1.00  0.00      PROA N  
ATOM   2254  CA  CYS A 310     -10.024   6.397  -3.095  1.00  0.00      PROA C  
ATOM   2255  C   CYS A 310     -10.858   5.756  -1.995  1.00  0.00      PROA C  
ATOM   2256  O   CYS A 310     -11.628   4.844  -2.268  1.00  0.00      PROA O  
ATOM   2257  CB  CYS A 310      -8.639   5.782  -3.074  1.00  0.00      PROA C  
ATOM   2258  SG  CYS A 310      -7.650   6.276  -4.447  1.00  0.00      PROA S  
ATOM   2259  HN  CYS A 310      -9.063   8.292  -3.152  1.00  0.00      PROA H  
ATOM   2260  HA  CYS A 310     -10.510   6.140  -4.026  1.00  0.00      PROA H  
ATOM   2261  HB1 CYS A 310      -8.744   4.675  -3.059  1.00  0.00      PROA H  
ATOM   2262  HB2 CYS A 310      -8.105   6.029  -2.134  1.00  0.00      PROA H  
ATOM   2263  HG1 CYS A 310      -7.361   7.501  -4.008  1.00  0.00      PROA H  
ATOM   2264  N   GLY A 311     -10.613   6.134  -0.744  1.00  0.00      PROA N  
ATOM   2265  CA  GLY A 311     -11.199   5.412   0.384  1.00  0.00      PROA C  
ATOM   2266  C   GLY A 311     -12.705   5.480   0.268  1.00  0.00      PROA C  
ATOM   2267  O   GLY A 311     -13.401   4.494   0.468  1.00  0.00      PROA O  
ATOM   2268  HN  GLY A 311      -9.953   6.872  -0.562  1.00  0.00      PROA H  
ATOM   2269  HA1 GLY A 311     -10.768   5.810   1.251  1.00  0.00      PROA H  
ATOM   2270  HA2 GLY A 311     -10.965   4.364   0.269  1.00  0.00      PROA H  
ATOM   2271  N   ILE A 312     -13.173   6.588  -0.284  1.00  0.00      PROA N  
ATOM   2272  CA  ILE A 312     -14.586   6.824  -0.488  1.00  0.00      PROA C  
ATOM   2273  C   ILE A 312     -15.073   5.978  -1.671  1.00  0.00      PROA C  
ATOM   2274  O   ILE A 312     -15.848   5.038  -1.488  1.00  0.00      PROA O  
ATOM   2275  CB  ILE A 312     -14.842   8.324  -0.750  1.00  0.00      PROA C  
ATOM   2276  CG1 ILE A 312     -15.014   9.088   0.553  1.00  0.00      PROA C  
ATOM   2277  CG2 ILE A 312     -16.041   8.532  -1.626  1.00  0.00      PROA C  
ATOM   2278  CD  ILE A 312     -14.706  10.552   0.371  1.00  0.00      PROA C  
ATOM   2279  HN  ILE A 312     -12.536   7.303  -0.582  1.00  0.00      PROA H  
ATOM   2280  HA  ILE A 312     -15.144   6.498   0.378  1.00  0.00      PROA H  
ATOM   2281  HB  ILE A 312     -13.966   8.772  -1.261  1.00  0.00      PROA H  
ATOM   2282 HG11 ILE A 312     -14.288   8.679   1.298  1.00  0.00      PROA H  
ATOM   2283 HG12 ILE A 312     -16.040   8.941   0.959  1.00  0.00      PROA H  
ATOM   2284 HG21 ILE A 312     -16.886   7.869  -1.332  1.00  0.00      PROA H  
ATOM   2285 HG22 ILE A 312     -15.825   8.399  -2.704  1.00  0.00      PROA H  
ATOM   2286 HG23 ILE A 312     -16.427   9.566  -1.516  1.00  0.00      PROA H  
ATOM   2287  HD1 ILE A 312     -15.467  11.064  -0.249  1.00  0.00      PROA H  
ATOM   2288  HD2 ILE A 312     -13.704  10.696  -0.093  1.00  0.00      PROA H  
ATOM   2289  HD3 ILE A 312     -14.685  11.067   1.357  1.00  0.00      PROA H  
TER   
END
