# Supplementary material for: Coevolving residues distant from the ligand binding site are involved in GAF domain function
Source: Commun Chem. 2025 Apr 7;8:107. doi: 10.1038/s42004-025-01447-9 (PMC11977230; doi:10.1038/s42004-025-01447-9)
Supplement: Supplementary file 4 — Supplementary Data [file 42004_2025_1447_MOESM4_ESM.zip › Apo_L267A-pdb.txt]

CRYST1    0.000    0.000    0.000  90.00  90.00  90.00 P 1           1
ATOM      1  N   ASP X 164     -16.641  -1.195  -9.618  1.00  0.00      PROA N  
ATOM      2  CA  ASP X 164     -16.139  -2.564  -9.584  1.00  0.00      PROA C  
ATOM      3  C   ASP X 164     -14.771  -2.680  -8.879  1.00  0.00      PROA C  
ATOM      4  O   ASP X 164     -13.768  -2.177  -9.382  1.00  0.00      PROA O  
ATOM      5  CB  ASP X 164     -16.052  -3.123 -11.003  1.00  0.00      PROA C  
ATOM      6  CG  ASP X 164     -15.471  -4.535 -11.035  1.00  0.00      PROA C  
ATOM      7  OD1 ASP X 164     -14.647  -4.828 -11.938  1.00  0.00      PROA O  
ATOM      8  OD2 ASP X 164     -15.751  -5.320 -10.093  1.00  0.00      PROA O1-
ATOM      9  HN  ASP X 164     -16.370  -0.631 -10.385  1.00  0.00      PROA H  
ATOM     10  HA  ASP X 164     -16.817  -3.190  -9.017  1.00  0.00      PROA H  
ATOM     11  HB1 ASP X 164     -15.423  -2.479 -11.646  1.00  0.00      PROA H  
ATOM     12  HB2 ASP X 164     -17.054  -3.155 -11.472  1.00  0.00      PROA H  
ATOM     13  N   VAL X 165     -14.710  -3.355  -7.731  1.00  0.00      PROA N  
ATOM     14  CA  VAL X 165     -13.515  -3.240  -6.888  1.00  0.00      PROA C  
ATOM     15  C   VAL X 165     -12.240  -3.641  -7.594  1.00  0.00      PROA C  
ATOM     16  O   VAL X 165     -11.259  -2.904  -7.550  1.00  0.00      PROA O  
ATOM     17  CB  VAL X 165     -13.559  -4.086  -5.652  1.00  0.00      PROA C  
ATOM     18  CG1 VAL X 165     -12.187  -4.078  -5.041  1.00  0.00      PROA C  
ATOM     19  CG2 VAL X 165     -14.575  -3.560  -4.706  1.00  0.00      PROA C  
ATOM     20  HN  VAL X 165     -15.488  -3.891  -7.376  1.00  0.00      PROA H  
ATOM     21  HA  VAL X 165     -13.404  -2.205  -6.597  1.00  0.00      PROA H  
ATOM     22  HB  VAL X 165     -13.844  -5.139  -5.913  1.00  0.00      PROA H  
ATOM     23 HG11 VAL X 165     -11.814  -3.044  -4.872  1.00  0.00      PROA H  
ATOM     24 HG12 VAL X 165     -11.416  -4.690  -5.551  1.00  0.00      PROA H  
ATOM     25 HG13 VAL X 165     -12.300  -4.551  -4.043  1.00  0.00      PROA H  
ATOM     26 HG21 VAL X 165     -15.583  -3.487  -5.172  1.00  0.00      PROA H  
ATOM     27 HG22 VAL X 165     -14.302  -2.544  -4.341  1.00  0.00      PROA H  
ATOM     28 HG23 VAL X 165     -14.674  -4.225  -3.820  1.00  0.00      PROA H  
ATOM     29  N   THR X 166     -12.210  -4.859  -8.135  1.00  0.00      PROA N  
ATOM     30  CA  THR X 166     -11.128  -5.246  -9.036  1.00  0.00      PROA C  
ATOM     31  C   THR X 166     -10.741  -4.124 -10.000  1.00  0.00      PROA C  
ATOM     32  O   THR X 166      -9.614  -3.645  -9.988  1.00  0.00      PROA O  
ATOM     33  CB  THR X 166     -11.485  -6.462  -9.848  1.00  0.00      PROA C  
ATOM     34  CG2 THR X 166     -10.630  -6.512 -11.068  1.00  0.00      PROA C  
ATOM     35  OG1 THR X 166     -11.244  -7.631  -9.067  1.00  0.00      PROA O  
ATOM     36  HN  THR X 166     -13.010  -5.451  -8.080  1.00  0.00      PROA H  
ATOM     37  HA  THR X 166     -10.250  -5.446  -8.440  1.00  0.00      PROA H  
ATOM     38  HB  THR X 166     -12.565  -6.429 -10.146  1.00  0.00      PROA H  
ATOM     39  HG1 THR X 166     -11.230  -8.366  -9.691  1.00  0.00      PROA H  
ATOM     40 HG21 THR X 166      -9.551  -6.385 -10.834  1.00  0.00      PROA H  
ATOM     41 HG22 THR X 166     -10.926  -5.798 -11.864  1.00  0.00      PROA H  
ATOM     42 HG23 THR X 166     -10.729  -7.510 -11.555  1.00  0.00      PROA H  
ATOM     43  N   ALA X 167     -11.708  -3.653 -10.777  1.00  0.00      PROA N  
ATOM     44  CA  ALA X 167     -11.450  -2.625 -11.771  1.00  0.00      PROA C  
ATOM     45  C   ALA X 167     -10.885  -1.415 -11.084  1.00  0.00      PROA C  
ATOM     46  O   ALA X 167      -9.964  -0.775 -11.584  1.00  0.00      PROA O  
ATOM     47  CB  ALA X 167     -12.715  -2.248 -12.458  1.00  0.00      PROA C  
ATOM     48  HN  ALA X 167     -12.646  -4.013 -10.763  1.00  0.00      PROA H  
ATOM     49  HA  ALA X 167     -10.708  -2.983 -12.467  1.00  0.00      PROA H  
ATOM     50  HB1 ALA X 167     -13.456  -1.799 -11.768  1.00  0.00      PROA H  
ATOM     51  HB2 ALA X 167     -13.183  -3.145 -12.921  1.00  0.00      PROA H  
ATOM     52  HB3 ALA X 167     -12.526  -1.521 -13.281  1.00  0.00      PROA H  
ATOM     53  N   LEU X 168     -11.531  -1.030  -9.994  1.00  0.00      PROA N  
ATOM     54  CA  LEU X 168     -11.230   0.237  -9.356  1.00  0.00      PROA C  
ATOM     55  C   LEU X 168      -9.828   0.172  -8.735  1.00  0.00      PROA C  
ATOM     56  O   LEU X 168      -9.000   1.103  -8.911  1.00  0.00      PROA O  
ATOM     57  CB  LEU X 168     -12.280   0.548  -8.291  1.00  0.00      PROA C  
ATOM     58  CG  LEU X 168     -11.815   1.521  -7.224  1.00  0.00      PROA C  
ATOM     59  CD1 LEU X 168     -11.692   2.920  -7.810  1.00  0.00      PROA C  
ATOM     60  CD2 LEU X 168     -12.793   1.470  -6.063  1.00  0.00      PROA C  
ATOM     61  HN  LEU X 168     -12.318  -1.563  -9.660  1.00  0.00      PROA H  
ATOM     62  HA  LEU X 168     -11.214   1.023 -10.099  1.00  0.00      PROA H  
ATOM     63  HB1 LEU X 168     -12.517  -0.412  -7.772  1.00  0.00      PROA H  
ATOM     64  HB2 LEU X 168     -13.226   0.893  -8.756  1.00  0.00      PROA H  
ATOM     65  HG  LEU X 168     -10.838   1.240  -6.763  1.00  0.00      PROA H  
ATOM     66 HD11 LEU X 168     -12.669   3.257  -8.220  1.00  0.00      PROA H  
ATOM     67 HD12 LEU X 168     -10.939   2.932  -8.623  1.00  0.00      PROA H  
ATOM     68 HD13 LEU X 168     -11.375   3.641  -7.026  1.00  0.00      PROA H  
ATOM     69 HD21 LEU X 168     -12.777   0.477  -5.569  1.00  0.00      PROA H  
ATOM     70 HD22 LEU X 168     -13.831   1.663  -6.417  1.00  0.00      PROA H  
ATOM     71 HD23 LEU X 168     -12.532   2.264  -5.334  1.00  0.00      PROA H  
ATOM     72  N   CYS X 169      -9.537  -0.980  -8.119  1.00  0.00      PROA N  
ATOM     73  CA  CYS X 169      -8.230  -1.248  -7.562  1.00  0.00      PROA C  
ATOM     74  C   CYS X 169      -7.134  -1.111  -8.594  1.00  0.00      PROA C  
ATOM     75  O   CYS X 169      -6.187  -0.328  -8.396  1.00  0.00      PROA O  
ATOM     76  CB  CYS X 169      -8.178  -2.622  -6.981  1.00  0.00      PROA C  
ATOM     77  SG  CYS X 169      -8.802  -2.633  -5.346  1.00  0.00      PROA S  
ATOM     78  HN  CYS X 169     -10.234  -1.702  -8.029  1.00  0.00      PROA H  
ATOM     79  HA  CYS X 169      -8.016  -0.499  -6.809  1.00  0.00      PROA H  
ATOM     80  HB1 CYS X 169      -7.128  -2.993  -6.912  1.00  0.00      PROA H  
ATOM     81  HB2 CYS X 169      -8.727  -3.349  -7.619  1.00  0.00      PROA H  
ATOM     82  HG1 CYS X 169     -10.077  -2.573  -5.720  1.00  0.00      PROA H  
ATOM     83  N   HSD X 170      -7.305  -1.748  -9.750  1.00  0.00      PROA N  
ATOM     84  CA  HSD X 170      -6.321  -1.537 -10.782  1.00  0.00      PROA C  
ATOM     85  C   HSD X 170      -6.098  -0.047 -11.045  1.00  0.00      PROA C  
ATOM     86  O   HSD X 170      -4.958   0.438 -10.999  1.00  0.00      PROA O  
ATOM     87  CB  HSD X 170      -6.649  -2.301 -12.048  1.00  0.00      PROA C  
ATOM     88  CG  HSD X 170      -6.403  -3.771 -11.936  1.00  0.00      PROA C  
ATOM     89  CD2 HSD X 170      -5.722  -4.625 -12.734  1.00  0.00      PROA C  
ATOM     90  ND1 HSD X 170      -6.976  -4.546 -10.949  1.00  0.00      PROA N  
ATOM     91  CE1 HSD X 170      -6.647  -5.812 -11.133  1.00  0.00      PROA C  
ATOM     92  NE2 HSD X 170      -5.878  -5.885 -12.203  1.00  0.00      PROA N  
ATOM     93  HN  HSD X 170      -8.128  -2.286  -9.941  1.00  0.00      PROA H  
ATOM     94  HA  HSD X 170      -5.371  -1.909 -10.419  1.00  0.00      PROA H  
ATOM     95  HB1 HSD X 170      -6.001  -1.949 -12.883  1.00  0.00      PROA H  
ATOM     96  HB2 HSD X 170      -7.708  -2.127 -12.341  1.00  0.00      PROA H  
ATOM     97  HD1 HSD X 170      -7.733  -4.224 -10.369  1.00  0.00      PROA H  
ATOM     98  HD2 HSD X 170      -5.127  -4.449 -13.621  1.00  0.00      PROA H  
ATOM     99  HE1 HSD X 170      -7.077  -6.658 -10.596  1.00  0.00      PROA H  
ATOM    100  N   LYS X 171      -7.183   0.708 -11.169  1.00  0.00      PROA N  
ATOM    101  CA  LYS X 171      -7.033   2.088 -11.599  1.00  0.00      PROA C  
ATOM    102  C   LYS X 171      -6.312   2.892 -10.521  1.00  0.00      PROA C  
ATOM    103  O   LYS X 171      -5.552   3.822 -10.820  1.00  0.00      PROA O  
ATOM    104  CB  LYS X 171      -8.382   2.713 -11.935  1.00  0.00      PROA C  
ATOM    105  CG  LYS X 171      -8.289   4.136 -12.482  1.00  0.00      PROA C  
ATOM    106  CD  LYS X 171      -7.986   4.130 -13.973  1.00  0.00      PROA C  
ATOM    107  CE  LYS X 171      -9.176   3.632 -14.774  1.00  0.00      PROA C  
ATOM    108  NZ  LYS X 171     -10.175   4.703 -15.029  1.00  0.00      PROA N1+
ATOM    109  HN  LYS X 171      -8.104   0.328 -11.074  1.00  0.00      PROA H  
ATOM    110  HA  LYS X 171      -6.403   2.107 -12.478  1.00  0.00      PROA H  
ATOM    111  HB1 LYS X 171      -8.981   2.738 -10.992  1.00  0.00      PROA H  
ATOM    112  HB2 LYS X 171      -8.923   2.019 -12.610  1.00  0.00      PROA H  
ATOM    113  HG1 LYS X 171      -7.509   4.715 -11.949  1.00  0.00      PROA H  
ATOM    114  HG2 LYS X 171      -9.256   4.657 -12.302  1.00  0.00      PROA H  
ATOM    115  HD1 LYS X 171      -7.113   3.459 -14.157  1.00  0.00      PROA H  
ATOM    116  HD2 LYS X 171      -7.669   5.143 -14.310  1.00  0.00      PROA H  
ATOM    117  HE1 LYS X 171      -9.700   2.770 -14.321  1.00  0.00      PROA H  
ATOM    118  HE2 LYS X 171      -8.813   3.301 -15.777  1.00  0.00      PROA H  
ATOM    119  HZ1 LYS X 171     -10.163   4.998 -16.038  1.00  0.00      PROA H  
ATOM    120  HZ2 LYS X 171     -10.013   5.509 -14.407  1.00  0.00      PROA H  
ATOM    121  HZ3 LYS X 171     -11.118   4.280 -14.819  1.00  0.00      PROA H  
ATOM    122  N   ILE X 172      -6.518   2.512  -9.263  1.00  0.00      PROA N  
ATOM    123  CA  ILE X 172      -5.849   3.235  -8.195  1.00  0.00      PROA C  
ATOM    124  C   ILE X 172      -4.359   2.916  -8.232  1.00  0.00      PROA C  
ATOM    125  O   ILE X 172      -3.490   3.807  -8.190  1.00  0.00      PROA O  
ATOM    126  CB  ILE X 172      -6.396   2.891  -6.811  1.00  0.00      PROA C  
ATOM    127  CG1 ILE X 172      -7.830   3.393  -6.657  1.00  0.00      PROA C  
ATOM    128  CG2 ILE X 172      -5.507   3.515  -5.746  1.00  0.00      PROA C  
ATOM    129  CD  ILE X 172      -8.353   3.303  -5.225  1.00  0.00      PROA C  
ATOM    130  HN  ILE X 172      -7.135   1.753  -9.040  1.00  0.00      PROA H  
ATOM    131  HA  ILE X 172      -5.945   4.295  -8.370  1.00  0.00      PROA H  
ATOM    132  HB  ILE X 172      -6.399   1.782  -6.676  1.00  0.00      PROA H  
ATOM    133 HG11 ILE X 172      -8.514   2.840  -7.333  1.00  0.00      PROA H  
ATOM    134 HG12 ILE X 172      -7.863   4.462  -6.966  1.00  0.00      PROA H  
ATOM    135 HG21 ILE X 172      -5.527   4.616  -5.810  1.00  0.00      PROA H  
ATOM    136 HG22 ILE X 172      -4.447   3.190  -5.801  1.00  0.00      PROA H  
ATOM    137 HG23 ILE X 172      -5.805   3.209  -4.723  1.00  0.00      PROA H  
ATOM    138  HD1 ILE X 172      -7.682   3.723  -4.463  1.00  0.00      PROA H  
ATOM    139  HD2 ILE X 172      -8.506   2.233  -4.957  1.00  0.00      PROA H  
ATOM    140  HD3 ILE X 172      -9.342   3.805  -5.144  1.00  0.00      PROA H  
ATOM    141  N   PHE X 173      -4.074   1.626  -8.274  1.00  0.00      PROA N  
ATOM    142  CA  PHE X 173      -2.700   1.179  -8.304  1.00  0.00      PROA C  
ATOM    143  C   PHE X 173      -1.963   1.960  -9.380  1.00  0.00      PROA C  
ATOM    144  O   PHE X 173      -0.921   2.578  -9.123  1.00  0.00      PROA O  
ATOM    145  CB  PHE X 173      -2.667  -0.305  -8.628  1.00  0.00      PROA C  
ATOM    146  CG  PHE X 173      -1.300  -0.882  -8.653  1.00  0.00      PROA C  
ATOM    147  CD1 PHE X 173      -0.500  -0.835  -7.521  1.00  0.00      PROA C  
ATOM    148  CD2 PHE X 173      -0.837  -1.534  -9.785  1.00  0.00      PROA C  
ATOM    149  CE1 PHE X 173       0.695  -1.504  -7.487  1.00  0.00      PROA C  
ATOM    150  CE2 PHE X 173       0.374  -2.177  -9.770  1.00  0.00      PROA C  
ATOM    151  CZ  PHE X 173       1.135  -2.179  -8.613  1.00  0.00      PROA C  
ATOM    152  HN  PHE X 173      -4.794   0.930  -8.351  1.00  0.00      PROA H  
ATOM    153  HA  PHE X 173      -2.234   1.397  -7.353  1.00  0.00      PROA H  
ATOM    154  HB1 PHE X 173      -3.170  -0.521  -9.595  1.00  0.00      PROA H  
ATOM    155  HB2 PHE X 173      -3.230  -0.858  -7.844  1.00  0.00      PROA H  
ATOM    156  HD1 PHE X 173      -0.847  -0.327  -6.633  1.00  0.00      PROA H  
ATOM    157  HD2 PHE X 173      -1.441  -1.559 -10.682  1.00  0.00      PROA H  
ATOM    158  HE1 PHE X 173       1.321  -1.484  -6.605  1.00  0.00      PROA H  
ATOM    159  HE2 PHE X 173       0.751  -2.670 -10.657  1.00  0.00      PROA H  
ATOM    160  HZ  PHE X 173       2.110  -2.656  -8.609  1.00  0.00      PROA H  
ATOM    161  N   LEU X 174      -2.570   2.002 -10.561  1.00  0.00      PROA N  
ATOM    162  CA  LEU X 174      -2.006   2.720 -11.679  1.00  0.00      PROA C  
ATOM    163  C   LEU X 174      -1.775   4.153 -11.263  1.00  0.00      PROA C  
ATOM    164  O   LEU X 174      -0.813   4.784 -11.684  1.00  0.00      PROA O  
ATOM    165  CB  LEU X 174      -2.979   2.686 -12.847  1.00  0.00      PROA C  
ATOM    166  CG  LEU X 174      -2.466   2.974 -14.256  1.00  0.00      PROA C  
ATOM    167  CD1 LEU X 174      -1.164   3.754 -14.222  1.00  0.00      PROA C  
ATOM    168  CD2 LEU X 174      -2.299   1.649 -14.988  1.00  0.00      PROA C  
ATOM    169  HN  LEU X 174      -3.417   1.486 -10.715  1.00  0.00      PROA H  
ATOM    170  HA  LEU X 174      -1.058   2.258 -11.919  1.00  0.00      PROA H  
ATOM    171  HB1 LEU X 174      -3.841   3.362 -12.643  1.00  0.00      PROA H  
ATOM    172  HB2 LEU X 174      -3.424   1.662 -12.860  1.00  0.00      PROA H  
ATOM    173  HG  LEU X 174      -3.239   3.563 -14.805  1.00  0.00      PROA H  
ATOM    174 HD11 LEU X 174      -0.378   3.271 -13.607  1.00  0.00      PROA H  
ATOM    175 HD12 LEU X 174      -1.332   4.804 -13.907  1.00  0.00      PROA H  
ATOM    176 HD13 LEU X 174      -0.751   3.811 -15.254  1.00  0.00      PROA H  
ATOM    177 HD21 LEU X 174      -3.224   1.034 -14.928  1.00  0.00      PROA H  
ATOM    178 HD22 LEU X 174      -1.464   1.062 -14.547  1.00  0.00      PROA H  
ATOM    179 HD23 LEU X 174      -2.088   1.839 -16.060  1.00  0.00      PROA H  
ATOM    180  N   HSD X 175      -2.721   4.720 -10.532  1.00  0.00      PROA N  
ATOM    181  CA  HSD X 175      -2.639   6.142 -10.294  1.00  0.00      PROA C  
ATOM    182  C   HSD X 175      -1.497   6.469  -9.350  1.00  0.00      PROA C  
ATOM    183  O   HSD X 175      -0.661   7.312  -9.684  1.00  0.00      PROA O  
ATOM    184  CB  HSD X 175      -3.972   6.743  -9.827  1.00  0.00      PROA C  
ATOM    185  CG  HSD X 175      -4.961   6.939 -10.935  1.00  0.00      PROA C  
ATOM    186  CD2 HSD X 175      -4.804   6.931 -12.282  1.00  0.00      PROA C  
ATOM    187  ND1 HSD X 175      -6.316   7.043 -10.708  1.00  0.00      PROA N  
ATOM    188  CE1 HSD X 175      -6.948   7.104 -11.868  1.00  0.00      PROA C  
ATOM    189  NE2 HSD X 175      -6.052   7.056 -12.839  1.00  0.00      PROA N  
ATOM    190  HN  HSD X 175      -3.498   4.200 -10.177  1.00  0.00      PROA H  
ATOM    191  HA  HSD X 175      -2.374   6.635 -11.219  1.00  0.00      PROA H  
ATOM    192  HB1 HSD X 175      -3.820   7.742  -9.374  1.00  0.00      PROA H  
ATOM    193  HB2 HSD X 175      -4.391   6.070  -9.050  1.00  0.00      PROA H  
ATOM    194  HD1 HSD X 175      -6.717   6.963  -9.788  1.00  0.00      PROA H  
ATOM    195  HD2 HSD X 175      -3.923   6.798 -12.898  1.00  0.00      PROA H  
ATOM    196  HE1 HSD X 175      -8.028   7.166 -11.991  1.00  0.00      PROA H  
ATOM    197  N   ILE X 176      -1.387   5.753  -8.227  1.00  0.00      PROA N  
ATOM    198  CA  ILE X 176      -0.379   6.139  -7.240  1.00  0.00      PROA C  
ATOM    199  C   ILE X 176       0.958   6.258  -7.949  1.00  0.00      PROA C  
ATOM    200  O   ILE X 176       1.802   7.068  -7.569  1.00  0.00      PROA O  
ATOM    201  CB  ILE X 176      -0.218   5.153  -6.061  1.00  0.00      PROA C  
ATOM    202  CG1 ILE X 176      -0.017   3.740  -6.547  1.00  0.00      PROA C  
ATOM    203  CG2 ILE X 176      -1.408   5.175  -5.135  1.00  0.00      PROA C  
ATOM    204  CD  ILE X 176      -0.219   2.764  -5.431  1.00  0.00      PROA C  
ATOM    205  HN  ILE X 176      -2.009   4.989  -8.032  1.00  0.00      PROA H  
ATOM    206  HA  ILE X 176      -0.642   7.092  -6.825  1.00  0.00      PROA H  
ATOM    207  HB  ILE X 176       0.672   5.452  -5.454  1.00  0.00      PROA H  
ATOM    208 HG11 ILE X 176       0.955   3.583  -7.060  1.00  0.00      PROA H  
ATOM    209 HG12 ILE X 176      -0.862   3.546  -7.221  1.00  0.00      PROA H  
ATOM    210 HG21 ILE X 176      -2.281   4.704  -5.642  1.00  0.00      PROA H  
ATOM    211 HG22 ILE X 176      -1.714   6.224  -4.927  1.00  0.00      PROA H  
ATOM    212 HG23 ILE X 176      -1.254   4.635  -4.179  1.00  0.00      PROA H  
ATOM    213  HD1 ILE X 176      -1.284   2.634  -5.141  1.00  0.00      PROA H  
ATOM    214  HD2 ILE X 176       0.381   3.039  -4.535  1.00  0.00      PROA H  
ATOM    215  HD3 ILE X 176       0.135   1.758  -5.757  1.00  0.00      PROA H  
ATOM    216  N   HSD X 177       1.142   5.466  -9.005  1.00  0.00      PROA N  
ATOM    217  CA  HSD X 177       2.443   5.392  -9.645  1.00  0.00      PROA C  
ATOM    218  C   HSD X 177       3.002   6.778  -9.914  1.00  0.00      PROA C  
ATOM    219  O   HSD X 177       3.820   7.267  -9.142  1.00  0.00      PROA O  
ATOM    220  CB  HSD X 177       2.396   4.555 -10.910  1.00  0.00      PROA C  
ATOM    221  CG  HSD X 177       2.684   3.106 -10.675  1.00  0.00      PROA C  
ATOM    222  CD2 HSD X 177       2.422   2.307  -9.615  1.00  0.00      PROA C  
ATOM    223  ND1 HSD X 177       3.268   2.297 -11.627  1.00  0.00      PROA N  
ATOM    224  CE1 HSD X 177       3.356   1.064 -11.161  1.00  0.00      PROA C  
ATOM    225  NE2 HSD X 177       2.840   1.041  -9.945  1.00  0.00      PROA N  
ATOM    226  HN  HSD X 177       0.427   4.836  -9.305  1.00  0.00      PROA H  
ATOM    227  HA  HSD X 177       3.129   4.934  -8.946  1.00  0.00      PROA H  
ATOM    228  HB1 HSD X 177       3.213   4.876 -11.597  1.00  0.00      PROA H  
ATOM    229  HB2 HSD X 177       1.456   4.675 -11.470  1.00  0.00      PROA H  
ATOM    230  HD1 HSD X 177       3.454   2.551 -12.579  1.00  0.00      PROA H  
ATOM    231  HD2 HSD X 177       1.950   2.504  -8.663  1.00  0.00      PROA H  
ATOM    232  HE1 HSD X 177       3.765   0.198 -11.685  1.00  0.00      PROA H  
ATOM    233  N   GLY X 178       2.458   7.468 -10.907  1.00  0.00      PROA N  
ATOM    234  CA  GLY X 178       2.880   8.840 -11.190  1.00  0.00      PROA C  
ATOM    235  C   GLY X 178       2.353   9.840 -10.176  1.00  0.00      PROA C  
ATOM    236  O   GLY X 178       2.530  11.044 -10.324  1.00  0.00      PROA O  
ATOM    237  HN  GLY X 178       1.721   7.055 -11.436  1.00  0.00      PROA H  
ATOM    238  HA1 GLY X 178       2.469   9.118 -12.148  1.00  0.00      PROA H  
ATOM    239  HA2 GLY X 178       3.960   8.893 -11.168  1.00  0.00      PROA H  
ATOM    240  N   LEU X 179       1.699   9.351  -9.137  1.00  0.00      PROA N  
ATOM    241  CA  LEU X 179       1.282  10.223  -8.044  1.00  0.00      PROA C  
ATOM    242  C   LEU X 179       2.481  10.822  -7.300  1.00  0.00      PROA C  
ATOM    243  O   LEU X 179       2.590  12.036  -7.156  1.00  0.00      PROA O  
ATOM    244  CB  LEU X 179       0.374   9.460  -7.075  1.00  0.00      PROA C  
ATOM    245  CG  LEU X 179      -0.600  10.295  -6.252  1.00  0.00      PROA C  
ATOM    246  CD1 LEU X 179       0.055  10.685  -4.926  1.00  0.00      PROA C  
ATOM    247  CD2 LEU X 179      -1.025  11.522  -7.061  1.00  0.00      PROA C  
ATOM    248  HN  LEU X 179       1.629   8.363  -8.981  1.00  0.00      PROA H  
ATOM    249  HA  LEU X 179       0.792  11.046  -8.536  1.00  0.00      PROA H  
ATOM    250  HB1 LEU X 179       0.932   8.801  -6.380  1.00  0.00      PROA H  
ATOM    251  HB2 LEU X 179      -0.259   8.836  -7.746  1.00  0.00      PROA H  
ATOM    252  HG  LEU X 179      -1.483   9.694  -5.960  1.00  0.00      PROA H  
ATOM    253 HD11 LEU X 179       0.784  11.497  -5.115  1.00  0.00      PROA H  
ATOM    254 HD12 LEU X 179       0.517   9.831  -4.397  1.00  0.00      PROA H  
ATOM    255 HD13 LEU X 179      -0.754  11.158  -4.338  1.00  0.00      PROA H  
ATOM    256 HD21 LEU X 179      -1.413  11.237  -8.062  1.00  0.00      PROA H  
ATOM    257 HD22 LEU X 179      -0.188  12.242  -7.178  1.00  0.00      PROA H  
ATOM    258 HD23 LEU X 179      -1.830  12.066  -6.520  1.00  0.00      PROA H  
ATOM    259  N   ILE X 180       3.375   9.967  -6.817  1.00  0.00      PROA N  
ATOM    260  CA  ILE X 180       4.645  10.434  -6.262  1.00  0.00      PROA C  
ATOM    261  C   ILE X 180       5.783   9.454  -6.541  1.00  0.00      PROA C  
ATOM    262  O   ILE X 180       5.568   8.235  -6.555  1.00  0.00      PROA O  
ATOM    263  CB  ILE X 180       4.549  10.664  -4.744  1.00  0.00      PROA C  
ATOM    264  CG1 ILE X 180       4.661   9.335  -3.990  1.00  0.00      PROA C  
ATOM    265  CG2 ILE X 180       3.266  11.412  -4.396  1.00  0.00      PROA C  
ATOM    266  CD  ILE X 180       4.978   9.508  -2.519  1.00  0.00      PROA C  
ATOM    267  HN  ILE X 180       3.264   8.980  -6.939  1.00  0.00      PROA H  
ATOM    268  HA  ILE X 180       4.908  11.367  -6.738  1.00  0.00      PROA H  
ATOM    269  HB  ILE X 180       5.414  11.300  -4.433  1.00  0.00      PROA H  
ATOM    270 HG11 ILE X 180       5.476   8.651  -4.299  1.00  0.00      PROA H  
ATOM    271 HG12 ILE X 180       3.707   8.778  -4.109  1.00  0.00      PROA H  
ATOM    272 HG21 ILE X 180       2.444  10.693  -4.488  1.00  0.00      PROA H  
ATOM    273 HG22 ILE X 180       3.113  12.340  -4.973  1.00  0.00      PROA H  
ATOM    274 HG23 ILE X 180       3.298  11.715  -3.325  1.00  0.00      PROA H  
ATOM    275  HD1 ILE X 180       4.188  10.097  -2.004  1.00  0.00      PROA H  
ATOM    276  HD2 ILE X 180       5.944  10.042  -2.382  1.00  0.00      PROA H  
ATOM    277  HD3 ILE X 180       5.052   8.519  -2.014  1.00  0.00      PROA H  
ATOM    278  N   SER X 181       7.009   9.983  -6.569  1.00  0.00      PROA N  
ATOM    279  CA  SER X 181       8.152   9.280  -7.174  1.00  0.00      PROA C  
ATOM    280  C   SER X 181       8.883   8.273  -6.256  1.00  0.00      PROA C  
ATOM    281  O   SER X 181       9.604   8.654  -5.323  1.00  0.00      PROA O  
ATOM    282  CB  SER X 181       9.137  10.280  -7.781  1.00  0.00      PROA C  
ATOM    283  OG  SER X 181       9.670   9.754  -8.980  1.00  0.00      PROA O  
ATOM    284  HN  SER X 181       7.125  10.950  -6.362  1.00  0.00      PROA H  
ATOM    285  HA  SER X 181       7.744   8.693  -7.989  1.00  0.00      PROA H  
ATOM    286  HB1 SER X 181       9.957  10.525  -7.073  1.00  0.00      PROA H  
ATOM    287  HB2 SER X 181       8.604  11.222  -8.033  1.00  0.00      PROA H  
ATOM    288  HG1 SER X 181       8.915   9.795  -9.603  1.00  0.00      PROA H  
ATOM    289  N   ALA X 182       8.724   6.987  -6.541  1.00  0.00      PROA N  
ATOM    290  CA  ALA X 182       9.571   5.985  -5.918  1.00  0.00      PROA C  
ATOM    291  C   ALA X 182       9.654   4.723  -6.789  1.00  0.00      PROA C  
ATOM    292  O   ALA X 182       9.412   4.796  -8.001  1.00  0.00      PROA O  
ATOM    293  CB  ALA X 182       9.090   5.673  -4.498  1.00  0.00      PROA C  
ATOM    294  HN  ALA X 182       8.068   6.647  -7.222  1.00  0.00      PROA H  
ATOM    295  HA  ALA X 182      10.563   6.355  -5.882  1.00  0.00      PROA H  
ATOM    296  HB1 ALA X 182       8.095   5.177  -4.535  1.00  0.00      PROA H  
ATOM    297  HB2 ALA X 182       8.971   6.614  -3.932  1.00  0.00      PROA H  
ATOM    298  HB3 ALA X 182       9.787   5.011  -3.949  1.00  0.00      PROA H  
ATOM    299  N   ASP X 183      10.210   3.644  -6.235  1.00  0.00      PROA N  
ATOM    300  CA  ASP X 183      10.694   2.546  -7.061  1.00  0.00      PROA C  
ATOM    301  C   ASP X 183       9.657   1.456  -7.108  1.00  0.00      PROA C  
ATOM    302  O   ASP X 183       9.398   0.875  -8.155  1.00  0.00      PROA O  
ATOM    303  CB  ASP X 183      12.028   1.984  -6.539  1.00  0.00      PROA C  
ATOM    304  CG  ASP X 183      12.603   0.897  -7.461  1.00  0.00      PROA C  
ATOM    305  OD1 ASP X 183      12.730   1.179  -8.678  1.00  0.00      PROA O  
ATOM    306  OD2 ASP X 183      12.837  -0.257  -7.002  1.00  0.00      PROA O1-
ATOM    307  HN  ASP X 183      10.450   3.601  -5.262  1.00  0.00      PROA H  
ATOM    308  HA  ASP X 183      10.834   2.877  -8.081  1.00  0.00      PROA H  
ATOM    309  HB1 ASP X 183      11.904   1.564  -5.522  1.00  0.00      PROA H  
ATOM    310  HB2 ASP X 183      12.773   2.803  -6.484  1.00  0.00      PROA H  
ATOM    311  N   ARG X 184       9.084   1.141  -5.960  1.00  0.00      PROA N  
ATOM    312  CA  ARG X 184       8.102   0.079  -5.932  1.00  0.00      PROA C  
ATOM    313  C   ARG X 184       6.845   0.464  -5.157  1.00  0.00      PROA C  
ATOM    314  O   ARG X 184       6.914   1.002  -4.038  1.00  0.00      PROA O  
ATOM    315  CB  ARG X 184       8.702  -1.201  -5.380  1.00  0.00      PROA C  
ATOM    316  CG  ARG X 184       9.808  -1.770  -6.221  1.00  0.00      PROA C  
ATOM    317  CD  ARG X 184      10.351  -3.024  -5.559  1.00  0.00      PROA C  
ATOM    318  NE  ARG X 184      11.137  -3.828  -6.481  1.00  0.00      PROA N  
ATOM    319  CZ  ARG X 184      11.677  -4.996  -6.168  1.00  0.00      PROA C  
ATOM    320  NH1 ARG X 184      11.522  -5.483  -4.942  1.00  0.00      PROA N1+
ATOM    321  NH2 ARG X 184      12.427  -5.639  -7.052  1.00  0.00      PROA N  
ATOM    322  HN  ARG X 184       9.322   1.600  -5.107  1.00  0.00      PROA H  
ATOM    323  HA  ARG X 184       7.756  -0.139  -6.932  1.00  0.00      PROA H  
ATOM    324  HB1 ARG X 184       7.911  -1.973  -5.247  1.00  0.00      PROA H  
ATOM    325  HB2 ARG X 184       9.110  -0.983  -4.365  1.00  0.00      PROA H  
ATOM    326  HG1 ARG X 184      10.639  -1.043  -6.342  1.00  0.00      PROA H  
ATOM    327  HG2 ARG X 184       9.411  -1.999  -7.237  1.00  0.00      PROA H  
ATOM    328  HD1 ARG X 184       9.488  -3.643  -5.209  1.00  0.00      PROA H  
ATOM    329  HD2 ARG X 184      10.972  -2.742  -4.675  1.00  0.00      PROA H  
ATOM    330  HE  ARG X 184      11.259  -3.493  -7.408  1.00  0.00      PROA H  
ATOM    331 HH11 ARG X 184      11.133  -4.919  -4.223  1.00  0.00      PROA H  
ATOM    332 HH12 ARG X 184      12.021  -6.298  -4.661  1.00  0.00      PROA H  
ATOM    333 HH21 ARG X 184      12.955  -6.466  -6.815  1.00  0.00      PROA H  
ATOM    334 HH22 ARG X 184      12.583  -5.212  -7.928  1.00  0.00      PROA H  
ATOM    335  N   TYR X 185       5.695   0.203  -5.771  1.00  0.00      PROA N  
ATOM    336  CA  TYR X 185       4.428   0.498  -5.133  1.00  0.00      PROA C  
ATOM    337  C   TYR X 185       3.647  -0.758  -4.774  1.00  0.00      PROA C  
ATOM    338  O   TYR X 185       3.847  -1.832  -5.340  1.00  0.00      PROA O  
ATOM    339  CB  TYR X 185       3.599   1.412  -6.014  1.00  0.00      PROA C  
ATOM    340  CG  TYR X 185       4.336   2.639  -6.492  1.00  0.00      PROA C  
ATOM    341  CD1 TYR X 185       4.294   3.830  -5.752  1.00  0.00      PROA C  
ATOM    342  CD2 TYR X 185       4.950   2.658  -7.755  1.00  0.00      PROA C  
ATOM    343  CE1 TYR X 185       4.918   4.982  -6.214  1.00  0.00      PROA C  
ATOM    344  CE2 TYR X 185       5.555   3.808  -8.239  1.00  0.00      PROA C  
ATOM    345  CZ  TYR X 185       5.569   4.961  -7.450  1.00  0.00      PROA C  
ATOM    346  OH  TYR X 185       6.237   6.090  -7.892  1.00  0.00      PROA O  
ATOM    347  HN  TYR X 185       5.636  -0.131  -6.689  1.00  0.00      PROA H  
ATOM    348  HA  TYR X 185       4.593   1.026  -4.203  1.00  0.00      PROA H  
ATOM    349  HB1 TYR X 185       2.674   1.748  -5.497  1.00  0.00      PROA H  
ATOM    350  HB2 TYR X 185       3.287   0.849  -6.929  1.00  0.00      PROA H  
ATOM    351  HD1 TYR X 185       3.791   3.840  -4.795  1.00  0.00      PROA H  
ATOM    352  HD2 TYR X 185       4.950   1.756  -8.353  1.00  0.00      PROA H  
ATOM    353  HE1 TYR X 185       4.926   5.875  -5.609  1.00  0.00      PROA H  
ATOM    354  HE2 TYR X 185       6.072   3.793  -9.183  1.00  0.00      PROA H  
ATOM    355  HH  TYR X 185       5.812   6.842  -7.439  1.00  0.00      PROA H  
ATOM    356  N   SER X 186       2.725  -0.606  -3.844  1.00  0.00      PROA N  
ATOM    357  CA  SER X 186       1.966  -1.718  -3.359  1.00  0.00      PROA C  
ATOM    358  C   SER X 186       0.571  -1.160  -3.010  1.00  0.00      PROA C  
ATOM    359  O   SER X 186       0.480  -0.096  -2.398  1.00  0.00      PROA O  
ATOM    360  CB  SER X 186       2.682  -2.261  -2.123  1.00  0.00      PROA C  
ATOM    361  OG  SER X 186       2.071  -3.446  -1.652  1.00  0.00      PROA O  
ATOM    362  HN  SER X 186       2.586   0.284  -3.407  1.00  0.00      PROA H  
ATOM    363  HA  SER X 186       1.849  -2.472  -4.128  1.00  0.00      PROA H  
ATOM    364  HB1 SER X 186       2.683  -1.495  -1.316  1.00  0.00      PROA H  
ATOM    365  HB2 SER X 186       3.744  -2.482  -2.386  1.00  0.00      PROA H  
ATOM    366  HG1 SER X 186       1.985  -4.048  -2.403  1.00  0.00      PROA H  
ATOM    367  N   LEU X 187      -0.507  -1.819  -3.438  1.00  0.00      PROA N  
ATOM    368  CA  LEU X 187      -1.840  -1.530  -2.875  1.00  0.00      PROA C  
ATOM    369  C   LEU X 187      -2.372  -2.670  -2.017  1.00  0.00      PROA C  
ATOM    370  O   LEU X 187      -2.241  -3.821  -2.374  1.00  0.00      PROA O  
ATOM    371  CB  LEU X 187      -2.840  -1.214  -3.991  1.00  0.00      PROA C  
ATOM    372  CG  LEU X 187      -4.263  -0.715  -3.694  1.00  0.00      PROA C  
ATOM    373  CD1 LEU X 187      -4.307   0.207  -2.496  1.00  0.00      PROA C  
ATOM    374  CD2 LEU X 187      -4.780   0.023  -4.911  1.00  0.00      PROA C  
ATOM    375  HN  LEU X 187      -0.424  -2.611  -4.048  1.00  0.00      PROA H  
ATOM    376  HA  LEU X 187      -1.781  -0.668  -2.226  1.00  0.00      PROA H  
ATOM    377  HB1 LEU X 187      -2.905  -2.083  -4.684  1.00  0.00      PROA H  
ATOM    378  HB2 LEU X 187      -2.344  -0.398  -4.574  1.00  0.00      PROA H  
ATOM    379  HG  LEU X 187      -4.922  -1.595  -3.488  1.00  0.00      PROA H  
ATOM    380 HD11 LEU X 187      -3.517   0.980  -2.592  1.00  0.00      PROA H  
ATOM    381 HD12 LEU X 187      -4.193  -0.307  -1.528  1.00  0.00      PROA H  
ATOM    382 HD13 LEU X 187      -5.289   0.728  -2.458  1.00  0.00      PROA H  
ATOM    383 HD21 LEU X 187      -4.769  -0.637  -5.806  1.00  0.00      PROA H  
ATOM    384 HD22 LEU X 187      -4.150   0.912  -5.130  1.00  0.00      PROA H  
ATOM    385 HD23 LEU X 187      -5.824   0.366  -4.749  1.00  0.00      PROA H  
ATOM    386  N   PHE X 188      -3.045  -2.349  -0.926  1.00  0.00      PROA N  
ATOM    387  CA  PHE X 188      -3.708  -3.381  -0.151  1.00  0.00      PROA C  
ATOM    388  C   PHE X 188      -5.169  -3.059   0.086  1.00  0.00      PROA C  
ATOM    389  O   PHE X 188      -5.480  -2.016   0.658  1.00  0.00      PROA O  
ATOM    390  CB  PHE X 188      -3.027  -3.555   1.204  1.00  0.00      PROA C  
ATOM    391  CG  PHE X 188      -1.713  -4.254   1.127  1.00  0.00      PROA C  
ATOM    392  CD1 PHE X 188      -0.546  -3.540   0.836  1.00  0.00      PROA C  
ATOM    393  CD2 PHE X 188      -1.635  -5.626   1.303  1.00  0.00      PROA C  
ATOM    394  CE1 PHE X 188       0.678  -4.187   0.716  1.00  0.00      PROA C  
ATOM    395  CE2 PHE X 188      -0.420  -6.271   1.192  1.00  0.00      PROA C  
ATOM    396  CZ  PHE X 188       0.727  -5.557   0.841  1.00  0.00      PROA C  
ATOM    397  HN  PHE X 188      -3.043  -1.419  -0.544  1.00  0.00      PROA H  
ATOM    398  HA  PHE X 188      -3.701  -4.332  -0.668  1.00  0.00      PROA H  
ATOM    399  HB1 PHE X 188      -3.664  -4.138   1.895  1.00  0.00      PROA H  
ATOM    400  HB2 PHE X 188      -2.863  -2.563   1.678  1.00  0.00      PROA H  
ATOM    401  HD1 PHE X 188      -0.594  -2.466   0.715  1.00  0.00      PROA H  
ATOM    402  HD2 PHE X 188      -2.529  -6.190   1.529  1.00  0.00      PROA H  
ATOM    403  HE1 PHE X 188       1.583  -3.611   0.612  1.00  0.00      PROA H  
ATOM    404  HE2 PHE X 188      -0.368  -7.345   1.306  1.00  0.00      PROA H  
ATOM    405  HZ  PHE X 188       1.675  -6.072   0.749  1.00  0.00      PROA H  
ATOM    406  N   LEU X 189      -5.975  -4.104   0.017  1.00  0.00      PROA N  
ATOM    407  CA  LEU X 189      -7.393  -4.008   0.233  1.00  0.00      PROA C  
ATOM    408  C   LEU X 189      -7.837  -4.715   1.519  1.00  0.00      PROA C  
ATOM    409  O   LEU X 189      -7.977  -5.929   1.519  1.00  0.00      PROA O  
ATOM    410  CB  LEU X 189      -8.068  -4.692  -0.950  1.00  0.00      PROA C  
ATOM    411  CG  LEU X 189      -9.588  -4.667  -0.995  1.00  0.00      PROA C  
ATOM    412  CD1 LEU X 189     -10.096  -3.517  -0.106  1.00  0.00      PROA C  
ATOM    413  CD2 LEU X 189     -10.001  -4.449  -2.432  1.00  0.00      PROA C  
ATOM    414  HN  LEU X 189      -5.636  -5.003  -0.265  1.00  0.00      PROA H  
ATOM    415  HA  LEU X 189      -7.675  -2.967   0.309  1.00  0.00      PROA H  
ATOM    416  HB1 LEU X 189      -7.718  -5.745  -1.051  1.00  0.00      PROA H  
ATOM    417  HB2 LEU X 189      -7.693  -4.151  -1.852  1.00  0.00      PROA H  
ATOM    418  HG  LEU X 189      -9.999  -5.628  -0.602  1.00  0.00      PROA H  
ATOM    419 HD11 LEU X 189      -9.597  -2.555  -0.341  1.00  0.00      PROA H  
ATOM    420 HD12 LEU X 189     -10.099  -3.693   0.967  1.00  0.00      PROA H  
ATOM    421 HD13 LEU X 189     -11.173  -3.374  -0.347  1.00  0.00      PROA H  
ATOM    422 HD21 LEU X 189      -9.509  -5.174  -3.111  1.00  0.00      PROA H  
ATOM    423 HD22 LEU X 189      -9.748  -3.418  -2.757  1.00  0.00      PROA H  
ATOM    424 HD23 LEU X 189     -11.100  -4.576  -2.490  1.00  0.00      PROA H  
ATOM    425  N   VAL X 190      -8.330  -3.969   2.503  1.00  0.00      PROA N  
ATOM    426  CA  VAL X 190      -8.941  -4.611   3.695  1.00  0.00      PROA C  
ATOM    427  C   VAL X 190     -10.049  -5.582   3.314  1.00  0.00      PROA C  
ATOM    428  O   VAL X 190     -10.768  -5.329   2.372  1.00  0.00      PROA O  
ATOM    429  CB  VAL X 190      -9.559  -3.587   4.649  1.00  0.00      PROA C  
ATOM    430  CG1 VAL X 190     -10.156  -4.285   5.861  1.00  0.00      PROA C  
ATOM    431  CG2 VAL X 190      -8.538  -2.591   5.064  1.00  0.00      PROA C  
ATOM    432  HN  VAL X 190      -8.482  -2.982   2.415  1.00  0.00      PROA H  
ATOM    433  HA  VAL X 190      -8.171  -5.167   4.209  1.00  0.00      PROA H  
ATOM    434  HB  VAL X 190     -10.385  -3.049   4.117  1.00  0.00      PROA H  
ATOM    435 HG11 VAL X 190      -9.438  -5.001   6.316  1.00  0.00      PROA H  
ATOM    436 HG12 VAL X 190     -11.106  -4.810   5.628  1.00  0.00      PROA H  
ATOM    437 HG13 VAL X 190     -10.411  -3.522   6.629  1.00  0.00      PROA H  
ATOM    438 HG21 VAL X 190      -7.915  -2.206   4.236  1.00  0.00      PROA H  
ATOM    439 HG22 VAL X 190      -7.833  -3.063   5.780  1.00  0.00      PROA H  
ATOM    440 HG23 VAL X 190      -8.997  -1.739   5.595  1.00  0.00      PROA H  
ATOM    441  N   CYS X 191     -10.252  -6.632   4.091  1.00  0.00      PROA N  
ATOM    442  CA  CYS X 191     -11.364  -7.530   3.858  1.00  0.00      PROA C  
ATOM    443  C   CYS X 191     -11.944  -7.941   5.193  1.00  0.00      PROA C  
ATOM    444  O   CYS X 191     -11.504  -7.489   6.239  1.00  0.00      PROA O  
ATOM    445  CB  CYS X 191     -10.925  -8.771   3.099  1.00  0.00      PROA C  
ATOM    446  SG  CYS X 191     -10.186  -8.418   1.501  1.00  0.00      PROA S  
ATOM    447  HN  CYS X 191      -9.567  -6.905   4.768  1.00  0.00      PROA H  
ATOM    448  HA  CYS X 191     -12.149  -7.033   3.305  1.00  0.00      PROA H  
ATOM    449  HB1 CYS X 191     -11.775  -9.469   2.940  1.00  0.00      PROA H  
ATOM    450  HB2 CYS X 191     -10.170  -9.308   3.720  1.00  0.00      PROA H  
ATOM    451  HG1 CYS X 191      -9.348  -7.477   1.933  1.00  0.00      PROA H  
ATOM    452  N   GLU X 192     -12.978  -8.754   5.172  1.00  0.00      PROA N  
ATOM    453  CA  GLU X 192     -13.661  -9.057   6.393  1.00  0.00      PROA C  
ATOM    454  C   GLU X 192     -14.561 -10.224   6.081  1.00  0.00      PROA C  
ATOM    455  O   GLU X 192     -15.261 -10.206   5.080  1.00  0.00      PROA O  
ATOM    456  CB  GLU X 192     -14.463  -7.855   6.909  1.00  0.00      PROA C  
ATOM    457  CG  GLU X 192     -15.435  -8.217   8.047  1.00  0.00      PROA C  
ATOM    458  CD  GLU X 192     -15.859  -7.018   8.902  1.00  0.00      PROA C  
ATOM    459  OE1 GLU X 192     -15.699  -5.872   8.437  1.00  0.00      PROA O  
ATOM    460  OE2 GLU X 192     -16.399  -7.228  10.015  1.00  0.00      PROA O1-
ATOM    461  HN  GLU X 192     -13.397  -9.107   4.341  1.00  0.00      PROA H  
ATOM    462  HA  GLU X 192     -12.953  -9.374   7.140  1.00  0.00      PROA H  
ATOM    463  HB1 GLU X 192     -15.041  -7.388   6.080  1.00  0.00      PROA H  
ATOM    464  HB2 GLU X 192     -13.740  -7.093   7.279  1.00  0.00      PROA H  
ATOM    465  HG1 GLU X 192     -14.919  -8.931   8.723  1.00  0.00      PROA H  
ATOM    466  HG2 GLU X 192     -16.356  -8.685   7.651  1.00  0.00      PROA H  
ATOM    467  N   ASP X 193     -14.245 -11.346   6.698  1.00  0.00      PROA N  
ATOM    468  CA  ASP X 193     -15.088 -12.474   6.570  1.00  0.00      PROA C  
ATOM    469  C   ASP X 193     -16.283 -12.198   7.429  1.00  0.00      PROA C  
ATOM    470  O   ASP X 193     -16.445 -11.091   7.931  1.00  0.00      PROA O  
ATOM    471  CB  ASP X 193     -14.365 -13.747   6.996  1.00  0.00      PROA C  
ATOM    472  CG  ASP X 193     -13.961 -13.746   8.450  1.00  0.00      PROA C  
ATOM    473  OD1 ASP X 193     -14.705 -13.175   9.287  1.00  0.00      PROA O  
ATOM    474  OD2 ASP X 193     -12.982 -14.468   8.762  1.00  0.00      PROA O1-
ATOM    475  HN  ASP X 193     -13.601 -11.351   7.469  1.00  0.00      PROA H  
ATOM    476  HA  ASP X 193     -15.421 -12.577   5.546  1.00  0.00      PROA H  
ATOM    477  HB1 ASP X 193     -13.437 -13.849   6.392  1.00  0.00      PROA H  
ATOM    478  HB2 ASP X 193     -14.985 -14.648   6.813  1.00  0.00      PROA H  
ATOM    479  N   SER X 194     -17.140 -13.202   7.549  1.00  0.00      PROA N  
ATOM    480  CA  SER X 194     -18.510 -13.010   7.952  1.00  0.00      PROA C  
ATOM    481  C   SER X 194     -18.519 -13.039   9.450  1.00  0.00      PROA C  
ATOM    482  O   SER X 194     -19.579 -13.152  10.062  1.00  0.00      PROA O  
ATOM    483  CB  SER X 194     -19.344 -14.172   7.421  1.00  0.00      PROA C  
ATOM    484  OG  SER X 194     -19.435 -15.221   8.368  1.00  0.00      PROA O  
ATOM    485  HN  SER X 194     -16.885 -14.119   7.250  1.00  0.00      PROA H  
ATOM    486  HA  SER X 194     -18.880 -12.056   7.602  1.00  0.00      PROA H  
ATOM    487  HB1 SER X 194     -18.936 -14.552   6.458  1.00  0.00      PROA H  
ATOM    488  HB2 SER X 194     -20.377 -13.806   7.220  1.00  0.00      PROA H  
ATOM    489  HG1 SER X 194     -19.574 -14.795   9.233  1.00  0.00      PROA H  
ATOM    490  N   SER X 195     -17.331 -13.302   9.983  1.00  0.00      PROA N  
ATOM    491  CA  SER X 195     -17.124 -13.437  11.415  1.00  0.00      PROA C  
ATOM    492  C   SER X 195     -16.370 -12.207  11.883  1.00  0.00      PROA C  
ATOM    493  O   SER X 195     -16.030 -12.053  13.057  1.00  0.00      PROA O  
ATOM    494  CB  SER X 195     -16.329 -14.699  11.713  1.00  0.00      PROA C  
ATOM    495  OG  SER X 195     -17.216 -15.761  12.003  1.00  0.00      PROA O  
ATOM    496  HN  SER X 195     -16.475 -13.330   9.442  1.00  0.00      PROA H  
ATOM    497  HA  SER X 195     -18.060 -13.442  11.957  1.00  0.00      PROA H  
ATOM    498  HB1 SER X 195     -15.660 -14.577  12.598  1.00  0.00      PROA H  
ATOM    499  HB2 SER X 195     -15.671 -14.953  10.850  1.00  0.00      PROA H  
ATOM    500  HG1 SER X 195     -17.013 -16.455  11.359  1.00  0.00      PROA H  
ATOM    501  N   ASN X 196     -16.218 -11.272  10.960  1.00  0.00      PROA N  
ATOM    502  CA  ASN X 196     -15.773  -9.957  11.316  1.00  0.00      PROA C  
ATOM    503  C   ASN X 196     -14.276  -9.956  11.525  1.00  0.00      PROA C  
ATOM    504  O   ASN X 196     -13.675  -8.893  11.639  1.00  0.00      PROA O  
ATOM    505  CB  ASN X 196     -16.499  -9.477  12.569  1.00  0.00      PROA C  
ATOM    506  CG  ASN X 196     -17.973  -9.249  12.326  1.00  0.00      PROA C  
ATOM    507  ND2 ASN X 196     -18.286  -8.335  11.406  1.00  0.00      PROA N  
ATOM    508  OD1 ASN X 196     -18.810 -10.007  12.823  1.00  0.00      PROA O  
ATOM    509  HN  ASN X 196     -16.363 -11.466   9.989  1.00  0.00      PROA H  
ATOM    510  HA  ASN X 196     -15.965  -9.347  10.463  1.00  0.00      PROA H  
ATOM    511  HB1 ASN X 196     -16.083  -8.457  12.773  1.00  0.00      PROA H  
ATOM    512  HB2 ASN X 196     -16.351  -9.973  13.537  1.00  0.00      PROA H  
ATOM    513 HD21 ASN X 196     -17.531  -7.886  10.891  1.00  0.00      PROA H  
ATOM    514 HD22 ASN X 196     -19.233  -8.255  11.116  1.00  0.00      PROA H  
ATOM    515  N   ASP X 197     -13.651 -11.122  11.380  1.00  0.00      PROA N  
ATOM    516  CA  ASP X 197     -12.192 -11.166  11.293  1.00  0.00      PROA C  
ATOM    517  C   ASP X 197     -11.709 -10.499  10.012  1.00  0.00      PROA C  
ATOM    518  O   ASP X 197     -12.323 -10.667   8.975  1.00  0.00      PROA O  
ATOM    519  CB  ASP X 197     -11.679 -12.601  11.424  1.00  0.00      PROA C  
ATOM    520  CG  ASP X 197     -12.048 -13.217  12.766  1.00  0.00      PROA C  
ATOM    521  OD1 ASP X 197     -12.105 -12.462  13.760  1.00  0.00      PROA O  
ATOM    522  OD2 ASP X 197     -12.447 -14.403  12.801  1.00  0.00      PROA O1-
ATOM    523  HN  ASP X 197     -14.136 -11.968  11.157  1.00  0.00      PROA H  
ATOM    524  HA  ASP X 197     -11.799 -10.588  12.117  1.00  0.00      PROA H  
ATOM    525  HB1 ASP X 197     -10.574 -12.639  11.334  1.00  0.00      PROA H  
ATOM    526  HB2 ASP X 197     -12.120 -13.232  10.627  1.00  0.00      PROA H  
ATOM    527  N   LYS X 198     -10.760  -9.576  10.136  1.00  0.00      PROA N  
ATOM    528  CA  LYS X 198     -10.367  -8.733   9.012  1.00  0.00      PROA C  
ATOM    529  C   LYS X 198      -9.030  -9.157   8.410  1.00  0.00      PROA C  
ATOM    530  O   LYS X 198      -8.341  -9.973   8.962  1.00  0.00      PROA O  
ATOM    531  CB  LYS X 198     -10.293  -7.278   9.464  1.00  0.00      PROA C  
ATOM    532  CG  LYS X 198     -11.607  -6.728   9.984  1.00  0.00      PROA C  
ATOM    533  CD  LYS X 198     -11.851  -5.341   9.447  1.00  0.00      PROA C  
ATOM    534  CE  LYS X 198     -11.970  -4.323  10.559  1.00  0.00      PROA C  
ATOM    535  NZ  LYS X 198     -12.071  -2.947   9.975  1.00  0.00      PROA N1+
ATOM    536  HN  LYS X 198     -10.284  -9.508  10.996  1.00  0.00      PROA H  
ATOM    537  HA  LYS X 198     -11.101  -8.803   8.222  1.00  0.00      PROA H  
ATOM    538  HB1 LYS X 198      -9.985  -6.683   8.572  1.00  0.00      PROA H  
ATOM    539  HB2 LYS X 198      -9.498  -7.129  10.226  1.00  0.00      PROA H  
ATOM    540  HG1 LYS X 198     -11.666  -6.773  11.093  1.00  0.00      PROA H  
ATOM    541  HG2 LYS X 198     -12.437  -7.383   9.609  1.00  0.00      PROA H  
ATOM    542  HD1 LYS X 198     -12.816  -5.361   8.877  1.00  0.00      PROA H  
ATOM    543  HD2 LYS X 198     -11.067  -5.026   8.724  1.00  0.00      PROA H  
ATOM    544  HE1 LYS X 198     -11.059  -4.349  11.197  1.00  0.00      PROA H  
ATOM    545  HE2 LYS X 198     -12.868  -4.509  11.187  1.00  0.00      PROA H  
ATOM    546  HZ1 LYS X 198     -12.896  -2.922   9.336  1.00  0.00      PROA H  
ATOM    547  HZ2 LYS X 198     -11.212  -2.729   9.436  1.00  0.00      PROA H  
ATOM    548  HZ3 LYS X 198     -12.196  -2.259  10.743  1.00  0.00      PROA H  
ATOM    549  N   PHE X 199      -8.583  -8.485   7.370  1.00  0.00      PROA N  
ATOM    550  CA  PHE X 199      -7.237  -8.743   6.884  1.00  0.00      PROA C  
ATOM    551  C   PHE X 199      -7.040  -8.062   5.558  1.00  0.00      PROA C  
ATOM    552  O   PHE X 199      -8.011  -7.616   4.960  1.00  0.00      PROA O  
ATOM    553  CB  PHE X 199      -7.034 -10.220   6.694  1.00  0.00      PROA C  
ATOM    554  CG  PHE X 199      -7.994 -10.837   5.733  1.00  0.00      PROA C  
ATOM    555  CD1 PHE X 199      -9.205 -11.374   6.186  1.00  0.00      PROA C  
ATOM    556  CD2 PHE X 199      -7.661 -10.975   4.392  1.00  0.00      PROA C  
ATOM    557  CE1 PHE X 199     -10.046 -12.093   5.335  1.00  0.00      PROA C  
ATOM    558  CE2 PHE X 199      -8.522 -11.658   3.521  1.00  0.00      PROA C  
ATOM    559  CZ  PHE X 199      -9.730 -12.198   3.997  1.00  0.00      PROA C  
ATOM    560  HN  PHE X 199      -9.170  -7.865   6.855  1.00  0.00      PROA H  
ATOM    561  HA  PHE X 199      -6.521  -8.344   7.588  1.00  0.00      PROA H  
ATOM    562  HB1 PHE X 199      -6.949 -10.878   7.577  1.00  0.00      PROA H  
ATOM    563  HB2 PHE X 199      -6.017 -10.368   6.251  1.00  0.00      PROA H  
ATOM    564  HD1 PHE X 199      -9.465 -11.359   7.232  1.00  0.00      PROA H  
ATOM    565  HD2 PHE X 199      -6.723 -10.596   4.028  1.00  0.00      PROA H  
ATOM    566  HE1 PHE X 199     -10.970 -12.506   5.720  1.00  0.00      PROA H  
ATOM    567  HE2 PHE X 199      -8.287 -11.775   2.478  1.00  0.00      PROA H  
ATOM    568  HZ  PHE X 199     -10.396 -12.706   3.318  1.00  0.00      PROA H  
ATOM    569  N   LEU X 200      -5.790  -7.767   5.217  1.00  0.00      PROA N  
ATOM    570  CA  LEU X 200      -5.503  -7.072   3.976  1.00  0.00      PROA C  
ATOM    571  C   LEU X 200      -5.022  -8.173   3.068  1.00  0.00      PROA C  
ATOM    572  O   LEU X 200      -4.813  -9.275   3.553  1.00  0.00      PROA O  
ATOM    573  CB  LEU X 200      -4.410  -6.029   4.185  1.00  0.00      PROA C  
ATOM    574  CG  LEU X 200      -4.345  -5.236   5.506  1.00  0.00      PROA C  
ATOM    575  CD1 LEU X 200      -4.874  -3.836   5.399  1.00  0.00      PROA C  
ATOM    576  CD2 LEU X 200      -4.958  -5.905   6.694  1.00  0.00      PROA C  
ATOM    577  HN  LEU X 200      -5.015  -8.150   5.719  1.00  0.00      PROA H  
ATOM    578  HA  LEU X 200      -6.392  -6.620   3.557  1.00  0.00      PROA H  
ATOM    579  HB1 LEU X 200      -4.432  -5.318   3.338  1.00  0.00      PROA H  
ATOM    580  HB2 LEU X 200      -3.420  -6.551   4.144  1.00  0.00      PROA H  
ATOM    581  HG  LEU X 200      -3.250  -5.123   5.741  1.00  0.00      PROA H  
ATOM    582 HD11 LEU X 200      -5.950  -3.860   5.122  1.00  0.00      PROA H  
ATOM    583 HD12 LEU X 200      -4.331  -3.278   4.606  1.00  0.00      PROA H  
ATOM    584 HD13 LEU X 200      -4.771  -3.284   6.353  1.00  0.00      PROA H  
ATOM    585 HD21 LEU X 200      -4.492  -6.878   6.962  1.00  0.00      PROA H  
ATOM    586 HD22 LEU X 200      -6.068  -5.907   6.670  1.00  0.00      PROA H  
ATOM    587 HD23 LEU X 200      -4.727  -5.266   7.581  1.00  0.00      PROA H  
ATOM    588  N   ILE X 201      -5.207  -7.999   1.769  1.00  0.00      PROA N  
ATOM    589  CA  ILE X 201      -4.587  -8.873   0.793  1.00  0.00      PROA C  
ATOM    590  C   ILE X 201      -4.107  -7.932  -0.257  1.00  0.00      PROA C  
ATOM    591  O   ILE X 201      -4.723  -6.891  -0.449  1.00  0.00      PROA O  
ATOM    592  CB  ILE X 201      -5.606  -9.784   0.072  1.00  0.00      PROA C  
ATOM    593  CG1 ILE X 201      -6.497  -8.959  -0.845  1.00  0.00      PROA C  
ATOM    594  CG2 ILE X 201      -6.425 -10.660   1.050  1.00  0.00      PROA C  
ATOM    595  CD  ILE X 201      -7.791  -9.630  -1.131  1.00  0.00      PROA C  
ATOM    596  HN  ILE X 201      -5.701  -7.211   1.406  1.00  0.00      PROA H  
ATOM    597  HA  ILE X 201      -3.761  -9.412   1.224  1.00  0.00      PROA H  
ATOM    598  HB  ILE X 201      -5.030 -10.500  -0.564  1.00  0.00      PROA H  
ATOM    599 HG11 ILE X 201      -5.994  -8.721  -1.810  1.00  0.00      PROA H  
ATOM    600 HG12 ILE X 201      -6.794  -8.003  -0.345  1.00  0.00      PROA H  
ATOM    601 HG21 ILE X 201      -7.151 -10.025   1.603  1.00  0.00      PROA H  
ATOM    602 HG22 ILE X 201      -5.748 -11.123   1.798  1.00  0.00      PROA H  
ATOM    603 HG23 ILE X 201      -6.966 -11.475   0.529  1.00  0.00      PROA H  
ATOM    604  HD1 ILE X 201      -8.428  -9.746  -0.229  1.00  0.00      PROA H  
ATOM    605  HD2 ILE X 201      -7.634 -10.632  -1.588  1.00  0.00      PROA H  
ATOM    606  HD3 ILE X 201      -8.385  -9.023  -1.851  1.00  0.00      PROA H  
ATOM    607  N   SER X 202      -3.156  -8.359  -1.077  1.00  0.00      PROA N  
ATOM    608  CA  SER X 202      -2.841  -7.618  -2.278  1.00  0.00      PROA C  
ATOM    609  C   SER X 202      -2.353  -8.547  -3.342  1.00  0.00      PROA C  
ATOM    610  O   SER X 202      -1.397  -9.285  -3.106  1.00  0.00      PROA O  
ATOM    611  CB  SER X 202      -1.737  -6.616  -2.019  1.00  0.00      PROA C  
ATOM    612  OG  SER X 202      -1.100  -6.343  -3.260  1.00  0.00      PROA O  
ATOM    613  HN  SER X 202      -2.685  -9.231  -0.909  1.00  0.00      PROA H  
ATOM    614  HA  SER X 202      -3.715  -7.109  -2.662  1.00  0.00      PROA H  
ATOM    615  HB1 SER X 202      -0.964  -7.110  -1.383  1.00  0.00      PROA H  
ATOM    616  HB2 SER X 202      -2.110  -5.768  -1.424  1.00  0.00      PROA H  
ATOM    617  HG1 SER X 202      -0.938  -5.383  -3.239  1.00  0.00      PROA H  
ATOM    618  N   ARG X 203      -2.843  -8.347  -4.560  1.00  0.00      PROA N  
ATOM    619  CA  ARG X 203      -2.283  -8.989  -5.739  1.00  0.00      PROA C  
ATOM    620  C   ARG X 203      -1.589  -7.918  -6.518  1.00  0.00      PROA C  
ATOM    621  O   ARG X 203      -1.213  -8.112  -7.661  1.00  0.00      PROA O  
ATOM    622  CB  ARG X 203      -3.369  -9.590  -6.630  1.00  0.00      PROA C  
ATOM    623  CG  ARG X 203      -4.139 -10.762  -6.026  1.00  0.00      PROA C  
ATOM    624  CD  ARG X 203      -4.832 -11.583  -7.129  1.00  0.00      PROA C  
ATOM    625  NE  ARG X 203      -5.429 -12.794  -6.580  1.00  0.00      PROA N  
ATOM    626  CZ  ARG X 203      -6.413 -12.799  -5.683  1.00  0.00      PROA C  
ATOM    627  NH1 ARG X 203      -6.985 -11.660  -5.312  1.00  0.00      PROA N1+
ATOM    628  NH2 ARG X 203      -6.865 -13.947  -5.189  1.00  0.00      PROA N  
ATOM    629  HN  ARG X 203      -3.568  -7.683  -4.705  1.00  0.00      PROA H  
ATOM    630  HA  ARG X 203      -1.543  -9.735  -5.477  1.00  0.00      PROA H  
ATOM    631  HB1 ARG X 203      -2.836  -9.965  -7.525  1.00  0.00      PROA H  
ATOM    632  HB2 ARG X 203      -4.086  -8.803  -6.954  1.00  0.00      PROA H  
ATOM    633  HG1 ARG X 203      -4.822 -10.382  -5.241  1.00  0.00      PROA H  
ATOM    634  HG2 ARG X 203      -3.391 -11.418  -5.526  1.00  0.00      PROA H  
ATOM    635  HD1 ARG X 203      -4.071 -11.932  -7.854  1.00  0.00      PROA H  
ATOM    636  HD2 ARG X 203      -5.601 -10.989  -7.673  1.00  0.00      PROA H  
ATOM    637  HE  ARG X 203      -5.054 -13.688  -6.796  1.00  0.00      PROA H  
ATOM    638 HH11 ARG X 203      -6.746 -10.817  -5.764  1.00  0.00      PROA H  
ATOM    639 HH12 ARG X 203      -7.792 -11.737  -4.709  1.00  0.00      PROA H  
ATOM    640 HH21 ARG X 203      -6.660 -14.808  -5.649  1.00  0.00      PROA H  
ATOM    641 HH22 ARG X 203      -7.720 -13.904  -4.676  1.00  0.00      PROA H  
ATOM    642  N   LEU X 204      -1.575  -6.720  -5.980  1.00  0.00      PROA N  
ATOM    643  CA  LEU X 204      -1.022  -5.653  -6.766  1.00  0.00      PROA C  
ATOM    644  C   LEU X 204       0.185  -5.073  -6.066  1.00  0.00      PROA C  
ATOM    645  O   LEU X 204       0.077  -4.095  -5.316  1.00  0.00      PROA O  
ATOM    646  CB  LEU X 204      -2.080  -4.599  -7.096  1.00  0.00      PROA C  
ATOM    647  CG  LEU X 204      -3.311  -5.127  -7.841  1.00  0.00      PROA C  
ATOM    648  CD1 LEU X 204      -4.542  -5.158  -6.911  1.00  0.00      PROA C  
ATOM    649  CD2 LEU X 204      -3.571  -4.285  -9.057  1.00  0.00      PROA C  
ATOM    650  HN  LEU X 204      -1.736  -6.572  -5.001  1.00  0.00      PROA H  
ATOM    651  HA  LEU X 204      -0.654  -5.975  -7.732  1.00  0.00      PROA H  
ATOM    652  HB1 LEU X 204      -1.594  -3.811  -7.719  1.00  0.00      PROA H  
ATOM    653  HB2 LEU X 204      -2.414  -4.097  -6.160  1.00  0.00      PROA H  
ATOM    654  HG  LEU X 204      -3.098  -6.163  -8.199  1.00  0.00      PROA H  
ATOM    655 HD11 LEU X 204      -4.747  -4.137  -6.523  1.00  0.00      PROA H  
ATOM    656 HD12 LEU X 204      -4.361  -5.828  -6.046  1.00  0.00      PROA H  
ATOM    657 HD13 LEU X 204      -5.442  -5.506  -7.456  1.00  0.00      PROA H  
ATOM    658 HD21 LEU X 204      -2.659  -4.215  -9.692  1.00  0.00      PROA H  
ATOM    659 HD22 LEU X 204      -3.860  -3.251  -8.768  1.00  0.00      PROA H  
ATOM    660 HD23 LEU X 204      -4.382  -4.712  -9.685  1.00  0.00      PROA H  
ATOM    661  N   PHE X 205       1.341  -5.579  -6.505  1.00  0.00      PROA N  
ATOM    662  CA  PHE X 205       2.597  -5.697  -5.734  1.00  0.00      PROA C  
ATOM    663  C   PHE X 205       3.692  -5.390  -6.759  1.00  0.00      PROA C  
ATOM    664  O   PHE X 205       3.803  -6.082  -7.774  1.00  0.00      PROA O  
ATOM    665  CB  PHE X 205       2.791  -7.153  -5.220  1.00  0.00      PROA C  
ATOM    666  CG  PHE X 205       2.648  -8.246  -6.318  1.00  0.00      PROA C  
ATOM    667  CD1 PHE X 205       2.770  -7.938  -7.692  1.00  0.00      PROA C  
ATOM    668  CD2 PHE X 205       2.407  -9.586  -5.972  1.00  0.00      PROA C  
ATOM    669  CE1 PHE X 205       2.635  -8.932  -8.690  1.00  0.00      PROA C  
ATOM    670  CE2 PHE X 205       2.248 -10.583  -6.978  1.00  0.00      PROA C  
ATOM    671  CZ  PHE X 205       2.333 -10.243  -8.331  1.00  0.00      PROA C  
ATOM    672  HN  PHE X 205       1.346  -6.144  -7.323  1.00  0.00      PROA H  
ATOM    673  HA  PHE X 205       2.634  -4.960  -4.944  1.00  0.00      PROA H  
ATOM    674  HB1 PHE X 205       2.015  -7.356  -4.450  1.00  0.00      PROA H  
ATOM    675  HB2 PHE X 205       3.792  -7.273  -4.752  1.00  0.00      PROA H  
ATOM    676  HD1 PHE X 205       2.106  -7.174  -8.100  1.00  0.00      PROA H  
ATOM    677  HD2 PHE X 205       2.332  -9.855  -4.930  1.00  0.00      PROA H  
ATOM    678  HE1 PHE X 205       2.756  -8.588  -9.704  1.00  0.00      PROA H  
ATOM    679  HE2 PHE X 205       2.092 -11.610  -6.695  1.00  0.00      PROA H  
ATOM    680  HZ  PHE X 205       2.308 -11.066  -9.018  1.00  0.00      PROA H  
ATOM    681  N   ASP X 206       4.418  -4.298  -6.588  1.00  0.00      PROA N  
ATOM    682  CA  ASP X 206       5.624  -4.121  -7.384  1.00  0.00      PROA C  
ATOM    683  C   ASP X 206       6.691  -5.160  -7.025  1.00  0.00      PROA C  
ATOM    684  O   ASP X 206       7.043  -5.322  -5.853  1.00  0.00      PROA O  
ATOM    685  CB  ASP X 206       6.176  -2.718  -7.213  1.00  0.00      PROA C  
ATOM    686  CG  ASP X 206       5.588  -1.754  -8.191  1.00  0.00      PROA C  
ATOM    687  OD1 ASP X 206       5.690  -0.536  -7.950  1.00  0.00      PROA O  
ATOM    688  OD2 ASP X 206       5.013  -2.210  -9.196  1.00  0.00      PROA O1-
ATOM    689  HN  ASP X 206       4.184  -3.541  -5.974  1.00  0.00      PROA H  
ATOM    690  HA  ASP X 206       5.378  -4.316  -8.422  1.00  0.00      PROA H  
ATOM    691  HB1 ASP X 206       7.270  -2.691  -7.410  1.00  0.00      PROA H  
ATOM    692  HB2 ASP X 206       6.008  -2.374  -6.178  1.00  0.00      PROA H  
ATOM    693  N   VAL X 207       7.223  -5.845  -8.037  1.00  0.00      PROA N  
ATOM    694  CA  VAL X 207       8.337  -6.761  -7.822  1.00  0.00      PROA C  
ATOM    695  C   VAL X 207       9.572  -6.431  -8.662  1.00  0.00      PROA C  
ATOM    696  O   VAL X 207       9.599  -5.431  -9.402  1.00  0.00      PROA O  
ATOM    697  CB  VAL X 207       7.934  -8.200  -8.089  1.00  0.00      PROA C  
ATOM    698  CG1 VAL X 207       6.873  -8.634  -7.113  1.00  0.00      PROA C  
ATOM    699  CG2 VAL X 207       7.462  -8.338  -9.510  1.00  0.00      PROA C  
ATOM    700  HN  VAL X 207       6.898  -5.730  -8.971  1.00  0.00      PROA H  
ATOM    701  HA  VAL X 207       8.669  -6.703  -6.796  1.00  0.00      PROA H  
ATOM    702  HB  VAL X 207       8.799  -8.892  -7.936  1.00  0.00      PROA H  
ATOM    703 HG11 VAL X 207       5.939  -8.040  -7.240  1.00  0.00      PROA H  
ATOM    704 HG12 VAL X 207       7.214  -8.513  -6.062  1.00  0.00      PROA H  
ATOM    705 HG13 VAL X 207       6.607  -9.702  -7.270  1.00  0.00      PROA H  
ATOM    706 HG21 VAL X 207       7.957  -7.672 -10.233  1.00  0.00      PROA H  
ATOM    707 HG22 VAL X 207       6.378  -8.084  -9.568  1.00  0.00      PROA H  
ATOM    708 HG23 VAL X 207       7.572  -9.385  -9.865  1.00  0.00      PROA H  
ATOM    709  N   ALA X 208      10.625  -7.226  -8.463  1.00  0.00      PROA N  
ATOM    710  CA  ALA X 208      11.625  -7.480  -9.506  1.00  0.00      PROA C  
ATOM    711  C   ALA X 208      11.103  -7.090 -10.892  1.00  0.00      PROA C  
ATOM    712  O   ALA X 208       9.931  -7.322 -11.208  1.00  0.00      PROA O  
ATOM    713  CB  ALA X 208      12.069  -8.952  -9.488  1.00  0.00      PROA C  
ATOM    714  HN  ALA X 208      10.595  -7.922  -7.757  1.00  0.00      PROA H  
ATOM    715  HA  ALA X 208      12.483  -6.857  -9.307  1.00  0.00      PROA H  
ATOM    716  HB1 ALA X 208      11.209  -9.616  -9.727  1.00  0.00      PROA H  
ATOM    717  HB2 ALA X 208      12.448  -9.222  -8.479  1.00  0.00      PROA H  
ATOM    718  HB3 ALA X 208      12.875  -9.137 -10.228  1.00  0.00      PROA H  
ATOM    719  N   GLU X 209      11.994  -6.571 -11.736  1.00  0.00      PROA N  
ATOM    720  CA  GLU X 209      11.659  -5.469 -12.647  1.00  0.00      PROA C  
ATOM    721  C   GLU X 209      11.427  -5.892 -14.112  1.00  0.00      PROA C  
ATOM    722  O   GLU X 209      10.588  -5.303 -14.801  1.00  0.00      PROA O  
ATOM    723  CB  GLU X 209      12.714  -4.356 -12.546  1.00  0.00      PROA C  
ATOM    724  CG  GLU X 209      12.578  -3.248 -13.575  1.00  0.00      PROA C  
ATOM    725  CD  GLU X 209      13.333  -3.560 -14.851  1.00  0.00      PROA C  
ATOM    726  OE1 GLU X 209      13.314  -2.719 -15.777  1.00  0.00      PROA O  
ATOM    727  OE2 GLU X 209      13.906  -4.670 -14.948  1.00  0.00      PROA O1-
ATOM    728  HN  GLU X 209      12.966  -6.631 -11.537  1.00  0.00      PROA H  
ATOM    729  HA  GLU X 209      10.715  -5.037 -12.335  1.00  0.00      PROA H  
ATOM    730  HB1 GLU X 209      13.738  -4.797 -12.556  1.00  0.00      PROA H  
ATOM    731  HB2 GLU X 209      12.587  -3.907 -11.533  1.00  0.00      PROA H  
ATOM    732  HG1 GLU X 209      13.032  -2.315 -13.174  1.00  0.00      PROA H  
ATOM    733  HG2 GLU X 209      11.519  -3.039 -13.820  1.00  0.00      PROA H  
ATOM    734  N   GLY X 210      12.126  -6.935 -14.563  1.00  0.00      PROA N  
ATOM    735  CA  GLY X 210      11.914  -7.491 -15.908  1.00  0.00      PROA C  
ATOM    736  C   GLY X 210      11.804  -9.012 -15.968  1.00  0.00      PROA C  
ATOM    737  O   GLY X 210      12.466  -9.655 -16.791  1.00  0.00      PROA O  
ATOM    738  HN  GLY X 210      12.892  -7.258 -14.020  1.00  0.00      PROA H  
ATOM    739  HA1 GLY X 210      12.779  -7.216 -16.494  1.00  0.00      PROA H  
ATOM    740  HA2 GLY X 210      11.002  -7.105 -16.341  1.00  0.00      PROA H  
ATOM    741  N   SER X 211      10.839  -9.564 -15.226  1.00  0.00      PROA N  
ATOM    742  CA  SER X 211      11.007 -10.860 -14.546  1.00  0.00      PROA C  
ATOM    743  C   SER X 211       9.690 -11.425 -13.986  1.00  0.00      PROA C  
ATOM    744  O   SER X 211       9.426 -11.310 -12.785  1.00  0.00      PROA O  
ATOM    745  CB  SER X 211      12.051 -10.735 -13.422  1.00  0.00      PROA C  
ATOM    746  OG  SER X 211      11.928 -11.776 -12.461  1.00  0.00      PROA O  
ATOM    747  HN  SER X 211      10.172  -8.950 -14.812  1.00  0.00      PROA H  
ATOM    748  HA  SER X 211      11.373 -11.585 -15.260  1.00  0.00      PROA H  
ATOM    749  HB1 SER X 211      11.911  -9.761 -12.899  1.00  0.00      PROA H  
ATOM    750  HB2 SER X 211      13.074 -10.751 -13.863  1.00  0.00      PROA H  
ATOM    751  HG1 SER X 211      10.994 -11.752 -12.188  1.00  0.00      PROA H  
ATOM    752  N   THR X 212       8.921 -12.122 -14.827  1.00  0.00      PROA N  
ATOM    753  CA  THR X 212       7.560 -12.552 -14.459  1.00  0.00      PROA C  
ATOM    754  C   THR X 212       7.002 -13.761 -15.246  1.00  0.00      PROA C  
ATOM    755  O   THR X 212       7.065 -13.798 -16.478  1.00  0.00      PROA O  
ATOM    756  CB  THR X 212       6.547 -11.352 -14.464  1.00  0.00      PROA C  
ATOM    757  CG2 THR X 212       5.814 -11.236 -15.807  1.00  0.00      PROA C  
ATOM    758  OG1 THR X 212       5.595 -11.503 -13.399  1.00  0.00      PROA O  
ATOM    759  HN  THR X 212       9.208 -12.310 -15.761  1.00  0.00      PROA H  
ATOM    760  HA  THR X 212       7.625 -12.894 -13.435  1.00  0.00      PROA H  
ATOM    761  HB  THR X 212       7.113 -10.411 -14.272  1.00  0.00      PROA H  
ATOM    762  HG1 THR X 212       4.973 -10.769 -13.463  1.00  0.00      PROA H  
ATOM    763 HG21 THR X 212       5.104 -12.075 -15.958  1.00  0.00      PROA H  
ATOM    764 HG22 THR X 212       6.533 -11.218 -16.650  1.00  0.00      PROA H  
ATOM    765 HG23 THR X 212       5.221 -10.296 -15.832  1.00  0.00      PROA H  
ATOM    766  N   LEU X 213       6.491 -14.757 -14.519  1.00  0.00      PROA N  
ATOM    767  CA  LEU X 213       5.441 -15.653 -15.027  1.00  0.00      PROA C  
ATOM    768  C   LEU X 213       4.270 -14.841 -15.599  1.00  0.00      PROA C  
ATOM    769  O   LEU X 213       4.223 -14.574 -16.805  1.00  0.00      PROA O  
ATOM    770  CB  LEU X 213       4.962 -16.624 -13.921  1.00  0.00      PROA C  
ATOM    771  CG  LEU X 213       3.871 -17.682 -14.189  1.00  0.00      PROA C  
ATOM    772  CD1 LEU X 213       4.454 -19.032 -14.603  1.00  0.00      PROA C  
ATOM    773  CD2 LEU X 213       2.958 -17.852 -12.978  1.00  0.00      PROA C  
ATOM    774  HN  LEU X 213       6.671 -14.777 -13.538  1.00  0.00      PROA H  
ATOM    775  HA  LEU X 213       5.849 -16.219 -15.852  1.00  0.00      PROA H  
ATOM    776  HB1 LEU X 213       4.626 -16.011 -13.053  1.00  0.00      PROA H  
ATOM    777  HB2 LEU X 213       5.854 -17.173 -13.541  1.00  0.00      PROA H  
ATOM    778  HG  LEU X 213       3.227 -17.320 -15.030  1.00  0.00      PROA H  
ATOM    779 HD11 LEU X 213       5.054 -19.449 -13.769  1.00  0.00      PROA H  
ATOM    780 HD12 LEU X 213       5.093 -18.925 -15.506  1.00  0.00      PROA H  
ATOM    781 HD13 LEU X 213       3.622 -19.726 -14.840  1.00  0.00      PROA H  
ATOM    782 HD21 LEU X 213       2.525 -16.880 -12.657  1.00  0.00      PROA H  
ATOM    783 HD22 LEU X 213       3.524 -18.277 -12.121  1.00  0.00      PROA H  
ATOM    784 HD23 LEU X 213       2.119 -18.536 -13.228  1.00  0.00      PROA H  
ATOM    785  N   GLU X 214       3.367 -14.401 -14.722  1.00  0.00      PROA N  
ATOM    786  CA  GLU X 214       2.434 -13.314 -15.040  1.00  0.00      PROA C  
ATOM    787  C   GLU X 214       2.405 -12.270 -13.923  1.00  0.00      PROA C  
ATOM    788  O   GLU X 214       3.161 -12.376 -12.949  1.00  0.00      PROA O  
ATOM    789  CB  GLU X 214       1.024 -13.862 -15.310  1.00  0.00      PROA C  
ATOM    790  CG  GLU X 214       0.647 -15.080 -14.464  1.00  0.00      PROA C  
ATOM    791  CD  GLU X 214      -0.451 -15.914 -15.094  1.00  0.00      PROA C  
ATOM    792  OE1 GLU X 214      -0.542 -15.930 -16.340  1.00  0.00      PROA O  
ATOM    793  OE2 GLU X 214      -1.226 -16.548 -14.342  1.00  0.00      PROA O1-
ATOM    794  HN  GLU X 214       3.363 -14.739 -13.789  1.00  0.00      PROA H  
ATOM    795  HA  GLU X 214       2.775 -12.785 -15.922  1.00  0.00      PROA H  
ATOM    796  HB1 GLU X 214       1.108 -14.214 -16.372  1.00  0.00      PROA H  
ATOM    797  HB2 GLU X 214       0.211 -13.110 -15.317  1.00  0.00      PROA H  
ATOM    798  HG1 GLU X 214       0.278 -14.770 -13.471  1.00  0.00      PROA H  
ATOM    799  HG2 GLU X 214       1.466 -15.809 -14.318  1.00  0.00      PROA H  
ATOM    800  N   GLU X 215       1.495 -11.305 -14.038  1.00  0.00      PROA N  
ATOM    801  CA  GLU X 215       1.649 -10.007 -13.379  1.00  0.00      PROA C  
ATOM    802  C   GLU X 215       1.139  -9.987 -11.929  1.00  0.00      PROA C  
ATOM    803  O   GLU X 215       1.907 -10.184 -10.977  1.00  0.00      PROA O  
ATOM    804  CB  GLU X 215       0.969  -8.913 -14.206  1.00  0.00      PROA C  
ATOM    805  CG  GLU X 215       1.629  -7.553 -14.087  1.00  0.00      PROA C  
ATOM    806  CD  GLU X 215       2.397  -7.175 -15.331  1.00  0.00      PROA C  
ATOM    807  OE1 GLU X 215       1.869  -6.381 -16.136  1.00  0.00      PROA O  
ATOM    808  OE2 GLU X 215       3.501  -7.722 -15.537  1.00  0.00      PROA O1-
ATOM    809  HN  GLU X 215       0.826 -11.358 -14.770  1.00  0.00      PROA H  
ATOM    810  HA  GLU X 215       2.707  -9.776 -13.340  1.00  0.00      PROA H  
ATOM    811  HB1 GLU X 215      -0.128  -8.832 -14.079  1.00  0.00      PROA H  
ATOM    812  HB2 GLU X 215       1.074  -9.250 -15.270  1.00  0.00      PROA H  
ATOM    813  HG1 GLU X 215       2.326  -7.500 -13.223  1.00  0.00      PROA H  
ATOM    814  HG2 GLU X 215       0.852  -6.772 -13.928  1.00  0.00      PROA H  
ATOM    815  N   VAL X 216      -0.136  -9.642 -11.762  1.00  0.00      PROA N  
ATOM    816  CA  VAL X 216      -1.016 -10.408 -10.889  1.00  0.00      PROA C  
ATOM    817  C   VAL X 216      -0.773 -11.890 -11.189  1.00  0.00      PROA C  
ATOM    818  O   VAL X 216      -1.275 -12.414 -12.191  1.00  0.00      PROA O  
ATOM    819  CB  VAL X 216      -2.515 -10.054 -11.128  1.00  0.00      PROA C  
ATOM    820  CG1 VAL X 216      -3.420 -10.843 -10.178  1.00  0.00      PROA C  
ATOM    821  CG2 VAL X 216      -2.750  -8.546 -10.989  1.00  0.00      PROA C  
ATOM    822  HN  VAL X 216      -0.594  -9.140 -12.481  1.00  0.00      PROA H  
ATOM    823  HA  VAL X 216      -0.738 -10.199  -9.865  1.00  0.00      PROA H  
ATOM    824  HB  VAL X 216      -2.793 -10.323 -12.178  1.00  0.00      PROA H  
ATOM    825 HG11 VAL X 216      -2.937 -10.883  -9.192  1.00  0.00      PROA H  
ATOM    826 HG12 VAL X 216      -3.525 -11.887 -10.540  1.00  0.00      PROA H  
ATOM    827 HG13 VAL X 216      -4.429 -10.387 -10.116  1.00  0.00      PROA H  
ATOM    828 HG21 VAL X 216      -2.167  -7.977 -11.742  1.00  0.00      PROA H  
ATOM    829 HG22 VAL X 216      -2.448  -8.194  -9.979  1.00  0.00      PROA H  
ATOM    830 HG23 VAL X 216      -3.822  -8.301 -11.148  1.00  0.00      PROA H  
ATOM    831  N   SER X 217       0.167 -12.490 -10.451  1.00  0.00      PROA N  
ATOM    832  CA  SER X 217       0.900 -13.666 -10.944  1.00  0.00      PROA C  
ATOM    833  C   SER X 217       0.257 -14.993 -10.559  1.00  0.00      PROA C  
ATOM    834  O   SER X 217       0.953 -15.981 -10.326  1.00  0.00      PROA O  
ATOM    835  CB  SER X 217       2.363 -13.651 -10.498  1.00  0.00      PROA C  
ATOM    836  OG  SER X 217       3.110 -14.571 -11.276  1.00  0.00      PROA O  
ATOM    837  HN  SER X 217       0.611 -11.964  -9.729  1.00  0.00      PROA H  
ATOM    838  HA  SER X 217       0.916 -13.612 -12.018  1.00  0.00      PROA H  
ATOM    839  HB1 SER X 217       2.464 -13.914  -9.422  1.00  0.00      PROA H  
ATOM    840  HB2 SER X 217       2.791 -12.631 -10.616  1.00  0.00      PROA H  
ATOM    841  HG1 SER X 217       3.449 -14.001 -11.989  1.00  0.00      PROA H  
ATOM    842  N   ASN X 218      -1.069 -15.030 -10.621  1.00  0.00      PROA N  
ATOM    843  CA  ASN X 218      -1.860 -16.031  -9.923  1.00  0.00      PROA C  
ATOM    844  C   ASN X 218      -1.748 -15.979  -8.403  1.00  0.00      PROA C  
ATOM    845  O   ASN X 218      -2.005 -16.977  -7.740  1.00  0.00      PROA O  
ATOM    846  CB  ASN X 218      -1.513 -17.430 -10.423  1.00  0.00      PROA C  
ATOM    847  CG  ASN X 218      -2.717 -18.163 -10.986  1.00  0.00      PROA C  
ATOM    848  ND2 ASN X 218      -2.472 -19.300 -11.645  1.00  0.00      PROA N  
ATOM    849  OD1 ASN X 218      -3.858 -17.727 -10.806  1.00  0.00      PROA O  
ATOM    850  HN  ASN X 218      -1.539 -14.311 -11.131  1.00  0.00      PROA H  
ATOM    851  HA  ASN X 218      -2.884 -15.767 -10.141  1.00  0.00      PROA H  
ATOM    852  HB1 ASN X 218      -0.995 -18.078  -9.687  1.00  0.00      PROA H  
ATOM    853  HB2 ASN X 218      -0.826 -17.330 -11.298  1.00  0.00      PROA H  
ATOM    854 HD21 ASN X 218      -3.244 -19.791 -12.035  1.00  0.00      PROA H  
ATOM    855 HD22 ASN X 218      -1.521 -19.604 -11.753  1.00  0.00      PROA H  
ATOM    856  N   ASN X 219      -1.360 -14.826  -7.851  1.00  0.00      PROA N  
ATOM    857  CA  ASN X 219      -0.443 -14.818  -6.698  1.00  0.00      PROA C  
ATOM    858  C   ASN X 219      -0.537 -13.621  -5.765  1.00  0.00      PROA C  
ATOM    859  O   ASN X 219      -0.115 -12.521  -6.115  1.00  0.00      PROA O  
ATOM    860  CB  ASN X 219       1.009 -15.001  -7.156  1.00  0.00      PROA C  
ATOM    861  CG  ASN X 219       1.697 -16.165  -6.470  1.00  0.00      PROA C  
ATOM    862  ND2 ASN X 219       0.909 -17.125  -5.998  1.00  0.00      PROA N  
ATOM    863  OD1 ASN X 219       2.925 -16.237  -6.439  1.00  0.00      PROA O  
ATOM    864  HN  ASN X 219      -1.317 -14.019  -8.428  1.00  0.00      PROA H  
ATOM    865  HA  ASN X 219      -0.823 -15.612  -6.073  1.00  0.00      PROA H  
ATOM    866  HB1 ASN X 219       1.648 -14.103  -7.022  1.00  0.00      PROA H  
ATOM    867  HB2 ASN X 219       1.053 -15.252  -8.213  1.00  0.00      PROA H  
ATOM    868 HD21 ASN X 219       1.350 -17.907  -5.547  1.00  0.00      PROA H  
ATOM    869 HD22 ASN X 219      -0.033 -17.207  -6.316  1.00  0.00      PROA H  
ATOM    870  N   CYS X 220      -0.789 -13.923  -4.501  1.00  0.00      PROA N  
ATOM    871  CA  CYS X 220      -1.585 -13.050  -3.662  1.00  0.00      PROA C  
ATOM    872  C   CYS X 220      -1.113 -12.976  -2.216  1.00  0.00      PROA C  
ATOM    873  O   CYS X 220      -1.487 -13.818  -1.395  1.00  0.00      PROA O  
ATOM    874  CB  CYS X 220      -3.054 -13.469  -3.702  1.00  0.00      PROA C  
ATOM    875  SG  CYS X 220      -4.154 -12.340  -2.780  1.00  0.00      PROA S  
ATOM    876  HN  CYS X 220      -0.695 -14.859  -4.167  1.00  0.00      PROA H  
ATOM    877  HA  CYS X 220      -1.515 -12.039  -4.046  1.00  0.00      PROA H  
ATOM    878  HB1 CYS X 220      -3.150 -14.503  -3.299  1.00  0.00      PROA H  
ATOM    879  HB2 CYS X 220      -3.375 -13.521  -4.763  1.00  0.00      PROA H  
ATOM    880  HG1 CYS X 220      -3.595 -12.556  -1.591  1.00  0.00      PROA H  
ATOM    881  N   ILE X 221      -0.476 -11.856  -1.880  1.00  0.00      PROA N  
ATOM    882  CA  ILE X 221      -0.061 -11.574  -0.510  1.00  0.00      PROA C  
ATOM    883  C   ILE X 221      -1.271 -11.486   0.434  1.00  0.00      PROA C  
ATOM    884  O   ILE X 221      -2.213 -10.774   0.116  1.00  0.00      PROA O  
ATOM    885  CB  ILE X 221       0.670 -10.219  -0.442  1.00  0.00      PROA C  
ATOM    886  CG1 ILE X 221       1.757 -10.127  -1.510  1.00  0.00      PROA C  
ATOM    887  CG2 ILE X 221       1.264 -10.015   0.935  1.00  0.00      PROA C  
ATOM    888  CD  ILE X 221       2.816  -9.052  -1.222  1.00  0.00      PROA C  
ATOM    889  HN  ILE X 221      -0.317 -11.122  -2.539  1.00  0.00      PROA H  
ATOM    890  HA  ILE X 221       0.590 -12.370  -0.177  1.00  0.00      PROA H  
ATOM    891  HB  ILE X 221      -0.051  -9.387  -0.646  1.00  0.00      PROA H  
ATOM    892 HG11 ILE X 221       1.290  -9.910  -2.498  1.00  0.00      PROA H  
ATOM    893 HG12 ILE X 221       2.279 -11.108  -1.596  1.00  0.00      PROA H  
ATOM    894 HG21 ILE X 221       2.032 -10.787   1.156  1.00  0.00      PROA H  
ATOM    895 HG22 ILE X 221       0.500 -10.047   1.738  1.00  0.00      PROA H  
ATOM    896 HG23 ILE X 221       1.739  -9.017   1.044  1.00  0.00      PROA H  
ATOM    897  HD1 ILE X 221       3.462  -9.330  -0.364  1.00  0.00      PROA H  
ATOM    898  HD2 ILE X 221       2.341  -8.070  -1.017  1.00  0.00      PROA H  
ATOM    899  HD3 ILE X 221       3.484  -8.924  -2.103  1.00  0.00      PROA H  
ATOM    900  N   ARG X 222      -1.172 -11.997   1.660  1.00  0.00      PROA N  
ATOM    901  CA  ARG X 222      -2.204 -11.721   2.647  1.00  0.00      PROA C  
ATOM    902  C   ARG X 222      -1.699 -11.556   4.078  1.00  0.00      PROA C  
ATOM    903  O   ARG X 222      -1.538 -12.555   4.761  1.00  0.00      PROA O  
ATOM    904  CB  ARG X 222      -3.221 -12.848   2.658  1.00  0.00      PROA C  
ATOM    905  CG  ARG X 222      -3.791 -13.050   4.049  1.00  0.00      PROA C  
ATOM    906  CD  ARG X 222      -4.925 -14.062   4.115  1.00  0.00      PROA C  
ATOM    907  NE  ARG X 222      -5.574 -14.028   5.430  1.00  0.00      PROA N  
ATOM    908  CZ  ARG X 222      -6.864 -14.285   5.646  1.00  0.00      PROA C  
ATOM    909  NH1 ARG X 222      -7.650 -14.670   4.640  1.00  0.00      PROA N1+
ATOM    910  NH2 ARG X 222      -7.365 -14.170   6.877  1.00  0.00      PROA N  
ATOM    911  HN  ARG X 222      -0.395 -12.541   1.963  1.00  0.00      PROA H  
ATOM    912  HA  ARG X 222      -2.718 -10.796   2.427  1.00  0.00      PROA H  
ATOM    913  HB1 ARG X 222      -2.729 -13.798   2.344  1.00  0.00      PROA H  
ATOM    914  HB2 ARG X 222      -4.020 -12.620   1.918  1.00  0.00      PROA H  
ATOM    915  HG1 ARG X 222      -4.146 -12.105   4.525  1.00  0.00      PROA H  
ATOM    916  HG2 ARG X 222      -3.216 -13.701   4.756  1.00  0.00      PROA H  
ATOM    917  HD1 ARG X 222      -4.568 -15.099   3.915  1.00  0.00      PROA H  
ATOM    918  HD2 ARG X 222      -5.653 -13.770   3.321  1.00  0.00      PROA H  
ATOM    919  HE  ARG X 222      -4.981 -13.903   6.260  1.00  0.00      PROA H  
ATOM    920 HH11 ARG X 222      -7.274 -14.647   3.732  1.00  0.00      PROA H  
ATOM    921 HH12 ARG X 222      -8.619 -14.775   4.820  1.00  0.00      PROA H  
ATOM    922 HH21 ARG X 222      -6.712 -13.907   7.621  1.00  0.00      PROA H  
ATOM    923 HH22 ARG X 222      -8.338 -14.136   7.039  1.00  0.00      PROA H  
ATOM    924  N   LEU X 223      -1.743 -10.340   4.620  1.00  0.00      PROA N  
ATOM    925  CA  LEU X 223      -1.357 -10.056   6.025  1.00  0.00      PROA C  
ATOM    926  C   LEU X 223      -2.557 -10.139   6.939  1.00  0.00      PROA C  
ATOM    927  O   LEU X 223      -3.552  -9.524   6.655  1.00  0.00      PROA O  
ATOM    928  CB  LEU X 223      -0.766  -8.644   6.097  1.00  0.00      PROA C  
ATOM    929  CG  LEU X 223       0.173  -8.578   4.887  1.00  0.00      PROA C  
ATOM    930  CD1 LEU X 223       0.278  -7.240   4.201  1.00  0.00      PROA C  
ATOM    931  CD2 LEU X 223       1.553  -9.127   5.213  1.00  0.00      PROA C  
ATOM    932  HN  LEU X 223      -2.116  -9.569   4.119  1.00  0.00      PROA H  
ATOM    933  HA  LEU X 223      -0.629 -10.788   6.349  1.00  0.00      PROA H  
ATOM    934  HB1 LEU X 223      -0.244  -8.443   7.055  1.00  0.00      PROA H  
ATOM    935  HB2 LEU X 223      -1.571  -7.885   5.962  1.00  0.00      PROA H  
ATOM    936  HG  LEU X 223      -0.042  -9.141   3.952  1.00  0.00      PROA H  
ATOM    937 HD11 LEU X 223       0.855  -6.566   4.860  1.00  0.00      PROA H  
ATOM    938 HD12 LEU X 223      -0.718  -6.803   3.980  1.00  0.00      PROA H  
ATOM    939 HD13 LEU X 223       0.865  -7.321   3.260  1.00  0.00      PROA H  
ATOM    940 HD21 LEU X 223       1.492 -10.200   5.501  1.00  0.00      PROA H  
ATOM    941 HD22 LEU X 223       2.004  -8.569   6.063  1.00  0.00      PROA H  
ATOM    942 HD23 LEU X 223       2.233  -9.038   4.339  1.00  0.00      PROA H  
ATOM    943  N   GLU X 224      -2.480 -10.815   8.071  1.00  0.00      PROA N  
ATOM    944  CA  GLU X 224      -3.567 -10.668   9.041  1.00  0.00      PROA C  
ATOM    945  C   GLU X 224      -3.461  -9.320   9.713  1.00  0.00      PROA C  
ATOM    946  O   GLU X 224      -2.622  -8.514   9.345  1.00  0.00      PROA O  
ATOM    947  CB  GLU X 224      -3.573 -11.774  10.092  1.00  0.00      PROA C  
ATOM    948  CG  GLU X 224      -3.335 -13.156   9.533  1.00  0.00      PROA C  
ATOM    949  CD  GLU X 224      -4.412 -13.583   8.550  1.00  0.00      PROA C  
ATOM    950  OE1 GLU X 224      -5.603 -13.645   8.953  1.00  0.00      PROA O  
ATOM    951  OE2 GLU X 224      -4.052 -13.905   7.390  1.00  0.00      PROA O1-
ATOM    952  HN  GLU X 224      -1.735 -11.436   8.282  1.00  0.00      PROA H  
ATOM    953  HA  GLU X 224      -4.515 -10.713   8.517  1.00  0.00      PROA H  
ATOM    954  HB1 GLU X 224      -4.549 -11.772  10.633  1.00  0.00      PROA H  
ATOM    955  HB2 GLU X 224      -2.763 -11.586  10.837  1.00  0.00      PROA H  
ATOM    956  HG1 GLU X 224      -3.351 -13.898  10.363  1.00  0.00      PROA H  
ATOM    957  HG2 GLU X 224      -2.348 -13.240   9.031  1.00  0.00      PROA H  
ATOM    958  N   TRP X 225      -4.330  -9.068  10.685  1.00  0.00      PROA N  
ATOM    959  CA  TRP X 225      -4.674  -7.697  11.054  1.00  0.00      PROA C  
ATOM    960  C   TRP X 225      -3.740  -7.256  12.142  1.00  0.00      PROA C  
ATOM    961  O   TRP X 225      -3.639  -7.911  13.160  1.00  0.00      PROA O  
ATOM    962  CB  TRP X 225      -6.110  -7.610  11.580  1.00  0.00      PROA C  
ATOM    963  CG  TRP X 225      -6.594  -6.193  11.857  1.00  0.00      PROA C  
ATOM    964  CD1 TRP X 225      -6.925  -5.658  13.072  1.00  0.00      PROA C  
ATOM    965  CD2 TRP X 225      -6.991  -5.219  10.881  1.00  0.00      PROA C  
ATOM    966  CE2 TRP X 225      -7.408  -4.069  11.585  1.00  0.00      PROA C  
ATOM    967  CE3 TRP X 225      -7.015  -5.200   9.483  1.00  0.00      PROA C  
ATOM    968  NE1 TRP X 225      -7.305  -4.346  12.923  1.00  0.00      PROA N  
ATOM    969  CZ2 TRP X 225      -7.833  -2.911  10.933  1.00  0.00      PROA C  
ATOM    970  CZ3 TRP X 225      -7.385  -4.033   8.842  1.00  0.00      PROA C  
ATOM    971  CH2 TRP X 225      -7.841  -2.925   9.566  1.00  0.00      PROA C  
ATOM    972  HN  TRP X 225      -4.944  -9.778  11.016  1.00  0.00      PROA H  
ATOM    973  HA  TRP X 225      -4.552  -7.045  10.198  1.00  0.00      PROA H  
ATOM    974  HB1 TRP X 225      -6.211  -8.223  12.504  1.00  0.00      PROA H  
ATOM    975  HB2 TRP X 225      -6.788  -8.064  10.823  1.00  0.00      PROA H  
ATOM    976  HD1 TRP X 225      -6.841  -6.198  14.011  1.00  0.00      PROA H  
ATOM    977  HE1 TRP X 225      -7.873  -3.866  13.566  1.00  0.00      PROA H  
ATOM    978  HE3 TRP X 225      -6.708  -6.068   8.919  1.00  0.00      PROA H  
ATOM    979  HZ2 TRP X 225      -8.138  -2.036  11.489  1.00  0.00      PROA H  
ATOM    980  HZ3 TRP X 225      -7.382  -3.993   7.760  1.00  0.00      PROA H  
ATOM    981  HH2 TRP X 225      -8.133  -2.031   9.025  1.00  0.00      PROA H  
ATOM    982  N   ASN X 226      -3.028  -6.164  11.909  1.00  0.00      PROA N  
ATOM    983  CA  ASN X 226      -2.053  -5.661  12.872  1.00  0.00      PROA C  
ATOM    984  C   ASN X 226      -0.659  -6.268  12.785  1.00  0.00      PROA C  
ATOM    985  O   ASN X 226       0.209  -5.908  13.565  1.00  0.00      PROA O  
ATOM    986  CB  ASN X 226      -2.571  -5.786  14.299  1.00  0.00      PROA C  
ATOM    987  CG  ASN X 226      -1.963  -4.760  15.218  1.00  0.00      PROA C  
ATOM    988  ND2 ASN X 226      -2.298  -4.864  16.497  1.00  0.00      PROA N  
ATOM    989  OD1 ASN X 226      -1.250  -3.838  14.782  1.00  0.00      PROA O  
ATOM    990  HN  ASN X 226      -3.164  -5.607  11.093  1.00  0.00      PROA H  
ATOM    991  HA  ASN X 226      -1.936  -4.615  12.656  1.00  0.00      PROA H  
ATOM    992  HB1 ASN X 226      -2.374  -6.791  14.733  1.00  0.00      PROA H  
ATOM    993  HB2 ASN X 226      -3.671  -5.606  14.303  1.00  0.00      PROA H  
ATOM    994 HD21 ASN X 226      -2.188  -4.050  17.056  1.00  0.00      PROA H  
ATOM    995 HD22 ASN X 226      -2.766  -5.685  16.817  1.00  0.00      PROA H  
ATOM    996  N   LYS X 227      -0.469  -7.255  11.918  1.00  0.00      PROA N  
ATOM    997  CA  LYS X 227       0.857  -7.821  11.690  1.00  0.00      PROA C  
ATOM    998  C   LYS X 227       1.452  -7.063  10.535  1.00  0.00      PROA C  
ATOM    999  O   LYS X 227       0.736  -6.624   9.669  1.00  0.00      PROA O  
ATOM   1000  CB  LYS X 227       0.764  -9.313  11.337  1.00  0.00      PROA C  
ATOM   1001  CG  LYS X 227       0.188 -10.208  12.449  1.00  0.00      PROA C  
ATOM   1002  CD  LYS X 227       0.186  -9.496  13.799  1.00  0.00      PROA C  
ATOM   1003  CE  LYS X 227       0.199 -10.481  14.967  1.00  0.00      PROA C  
ATOM   1004  NZ  LYS X 227      -0.210 -11.837  14.527  1.00  0.00      PROA N1+
ATOM   1005  HN  LYS X 227      -1.204  -7.570  11.323  1.00  0.00      PROA H  
ATOM   1006  HA  LYS X 227       1.515  -7.633  12.525  1.00  0.00      PROA H  
ATOM   1007  HB1 LYS X 227       1.790  -9.685  11.100  1.00  0.00      PROA H  
ATOM   1008  HB2 LYS X 227       0.151  -9.453  10.416  1.00  0.00      PROA H  
ATOM   1009  HG1 LYS X 227       0.846 -11.109  12.422  1.00  0.00      PROA H  
ATOM   1010  HG2 LYS X 227      -0.848 -10.510  12.169  1.00  0.00      PROA H  
ATOM   1011  HD1 LYS X 227      -0.726  -8.864  13.894  1.00  0.00      PROA H  
ATOM   1012  HD2 LYS X 227       1.081  -8.861  13.969  1.00  0.00      PROA H  
ATOM   1013  HE1 LYS X 227      -0.466 -10.153  15.794  1.00  0.00      PROA H  
ATOM   1014  HE2 LYS X 227       1.238 -10.571  15.361  1.00  0.00      PROA H  
ATOM   1015  HZ1 LYS X 227       0.314 -12.094  13.667  1.00  0.00      PROA H  
ATOM   1016  HZ2 LYS X 227      -1.226 -11.894  14.337  1.00  0.00      PROA H  
ATOM   1017  HZ3 LYS X 227       0.013 -12.572  15.232  1.00  0.00      PROA H  
ATOM   1018  N   GLY X 228       2.754  -6.869  10.535  1.00  0.00      PROA N  
ATOM   1019  CA  GLY X 228       3.434  -6.344   9.357  1.00  0.00      PROA C  
ATOM   1020  C   GLY X 228       3.477  -4.855   9.527  1.00  0.00      PROA C  
ATOM   1021  O   GLY X 228       2.709  -4.311  10.299  1.00  0.00      PROA O  
ATOM   1022  HN  GLY X 228       3.309  -7.168  11.305  1.00  0.00      PROA H  
ATOM   1023  HA1 GLY X 228       2.892  -6.575   8.450  1.00  0.00      PROA H  
ATOM   1024  HA2 GLY X 228       4.450  -6.713   9.365  1.00  0.00      PROA H  
ATOM   1025  N   ILE X 229       4.361  -4.178   8.814  1.00  0.00      PROA N  
ATOM   1026  CA  ILE X 229       4.216  -2.730   8.709  1.00  0.00      PROA C  
ATOM   1027  C   ILE X 229       2.766  -2.347   8.341  1.00  0.00      PROA C  
ATOM   1028  O   ILE X 229       2.119  -1.612   9.092  1.00  0.00      PROA O  
ATOM   1029  CB  ILE X 229       5.199  -2.124   7.699  1.00  0.00      PROA C  
ATOM   1030  CG1 ILE X 229       6.579  -1.982   8.340  1.00  0.00      PROA C  
ATOM   1031  CG2 ILE X 229       4.682  -0.774   7.223  1.00  0.00      PROA C  
ATOM   1032  CD  ILE X 229       7.564  -1.161   7.528  1.00  0.00      PROA C  
ATOM   1033  HN  ILE X 229       5.069  -4.616   8.271  1.00  0.00      PROA H  
ATOM   1034  HA  ILE X 229       4.398  -2.292   9.681  1.00  0.00      PROA H  
ATOM   1035  HB  ILE X 229       5.281  -2.789   6.806  1.00  0.00      PROA H  
ATOM   1036 HG11 ILE X 229       7.003  -2.994   8.524  1.00  0.00      PROA H  
ATOM   1037 HG12 ILE X 229       6.473  -1.488   9.337  1.00  0.00      PROA H  
ATOM   1038 HG21 ILE X 229       4.535  -0.079   8.080  1.00  0.00      PROA H  
ATOM   1039 HG22 ILE X 229       3.741  -0.830   6.641  1.00  0.00      PROA H  
ATOM   1040 HG23 ILE X 229       5.392  -0.291   6.520  1.00  0.00      PROA H  
ATOM   1041  HD1 ILE X 229       7.282  -0.086   7.509  1.00  0.00      PROA H  
ATOM   1042  HD2 ILE X 229       7.630  -1.535   6.485  1.00  0.00      PROA H  
ATOM   1043  HD3 ILE X 229       8.577  -1.216   7.987  1.00  0.00      PROA H  
ATOM   1044  N   VAL X 230       2.233  -2.916   7.248  1.00  0.00      PROA N  
ATOM   1045  CA  VAL X 230       0.885  -2.574   6.798  1.00  0.00      PROA C  
ATOM   1046  C   VAL X 230      -0.232  -3.055   7.700  1.00  0.00      PROA C  
ATOM   1047  O   VAL X 230      -0.842  -2.255   8.374  1.00  0.00      PROA O  
ATOM   1048  CB  VAL X 230       0.611  -2.801   5.288  1.00  0.00      PROA C  
ATOM   1049  CG1 VAL X 230       1.880  -2.819   4.513  1.00  0.00      PROA C  
ATOM   1050  CG2 VAL X 230      -0.183  -4.024   5.049  1.00  0.00      PROA C  
ATOM   1051  HN  VAL X 230       2.777  -3.495   6.653  1.00  0.00      PROA H  
ATOM   1052  HA  VAL X 230       0.839  -1.496   6.889  1.00  0.00      PROA H  
ATOM   1053  HB  VAL X 230       0.004  -1.928   4.928  1.00  0.00      PROA H  
ATOM   1054 HG11 VAL X 230       2.490  -3.724   4.724  1.00  0.00      PROA H  
ATOM   1055 HG12 VAL X 230       2.500  -1.919   4.725  1.00  0.00      PROA H  
ATOM   1056 HG13 VAL X 230       1.666  -2.818   3.420  1.00  0.00      PROA H  
ATOM   1057 HG21 VAL X 230      -1.236  -3.917   5.393  1.00  0.00      PROA H  
ATOM   1058 HG22 VAL X 230       0.274  -4.883   5.571  1.00  0.00      PROA H  
ATOM   1059 HG23 VAL X 230      -0.224  -4.258   3.960  1.00  0.00      PROA H  
ATOM   1060  N   GLY X 231      -0.274  -4.336   7.978  1.00  0.00      PROA N  
ATOM   1061  CA  GLY X 231      -1.011  -4.787   9.158  1.00  0.00      PROA C  
ATOM   1062  C   GLY X 231      -1.240  -3.707  10.202  1.00  0.00      PROA C  
ATOM   1063  O   GLY X 231      -2.338  -3.539  10.703  1.00  0.00      PROA O  
ATOM   1064  HN  GLY X 231       0.321  -4.997   7.537  1.00  0.00      PROA H  
ATOM   1065  HA1 GLY X 231      -1.111  -5.792   9.483  1.00  0.00      PROA H  
ATOM   1066  HA2 GLY X 231      -1.994  -4.740   8.710  1.00  0.00      PROA H  
ATOM   1067  N   HSD X 232      -0.199  -2.965  10.543  1.00  0.00      PROA N  
ATOM   1068  CA  HSD X 232      -0.255  -2.052  11.683  1.00  0.00      PROA C  
ATOM   1069  C   HSD X 232      -0.816  -0.685  11.263  1.00  0.00      PROA C  
ATOM   1070  O   HSD X 232      -1.719  -0.149  11.907  1.00  0.00      PROA O  
ATOM   1071  CB  HSD X 232       1.140  -1.890  12.298  1.00  0.00      PROA C  
ATOM   1072  CG  HSD X 232       1.149  -1.163  13.604  1.00  0.00      PROA C  
ATOM   1073  CD2 HSD X 232       1.805  -0.042  13.993  1.00  0.00      PROA C  
ATOM   1074  ND1 HSD X 232       0.503  -1.641  14.727  1.00  0.00      PROA N  
ATOM   1075  CE1 HSD X 232       0.767  -0.847  15.753  1.00  0.00      PROA C  
ATOM   1076  NE2 HSD X 232       1.559   0.128  15.336  1.00  0.00      PROA N  
ATOM   1077  HN  HSD X 232       0.678  -3.064  10.074  1.00  0.00      PROA H  
ATOM   1078  HA  HSD X 232      -0.921  -2.453  12.436  1.00  0.00      PROA H  
ATOM   1079  HB1 HSD X 232       1.827  -1.381  11.589  1.00  0.00      PROA H  
ATOM   1080  HB2 HSD X 232       1.552  -2.908  12.478  1.00  0.00      PROA H  
ATOM   1081  HD1 HSD X 232      -0.098  -2.456  14.735  1.00  0.00      PROA H  
ATOM   1082  HD2 HSD X 232       2.447   0.634  13.442  1.00  0.00      PROA H  
ATOM   1083  HE1 HSD X 232       0.351  -0.952  16.757  1.00  0.00      PROA H  
ATOM   1084  N   VAL X 233      -0.275  -0.115  10.191  1.00  0.00      PROA N  
ATOM   1085  CA  VAL X 233      -0.934   1.012   9.548  1.00  0.00      PROA C  
ATOM   1086  C   VAL X 233      -2.469   0.863   9.545  1.00  0.00      PROA C  
ATOM   1087  O   VAL X 233      -3.159   1.583  10.245  1.00  0.00      PROA O  
ATOM   1088  CB  VAL X 233      -0.431   1.194   8.134  1.00  0.00      PROA C  
ATOM   1089  CG1 VAL X 233      -1.144   2.357   7.480  1.00  0.00      PROA C  
ATOM   1090  CG2 VAL X 233       1.035   1.408   8.158  1.00  0.00      PROA C  
ATOM   1091  HN  VAL X 233       0.492  -0.537   9.709  1.00  0.00      PROA H  
ATOM   1092  HA  VAL X 233      -0.713   1.904  10.113  1.00  0.00      PROA H  
ATOM   1093  HB  VAL X 233      -0.631   0.278   7.523  1.00  0.00      PROA H  
ATOM   1094 HG11 VAL X 233      -1.043   3.271   8.106  1.00  0.00      PROA H  
ATOM   1095 HG12 VAL X 233      -2.220   2.161   7.302  1.00  0.00      PROA H  
ATOM   1096 HG13 VAL X 233      -0.681   2.577   6.493  1.00  0.00      PROA H  
ATOM   1097 HG21 VAL X 233       1.611   0.476   7.994  1.00  0.00      PROA H  
ATOM   1098 HG22 VAL X 233       1.352   1.841   9.135  1.00  0.00      PROA H  
ATOM   1099 HG23 VAL X 233       1.341   2.165   7.408  1.00  0.00      PROA H  
ATOM   1100  N   ALA X 234      -2.986  -0.104   8.794  1.00  0.00      PROA N  
ATOM   1101  CA  ALA X 234      -4.314  -0.630   9.050  1.00  0.00      PROA C  
ATOM   1102  C   ALA X 234      -4.784  -0.340  10.462  1.00  0.00      PROA C  
ATOM   1103  O   ALA X 234      -5.763   0.382  10.663  1.00  0.00      PROA O  
ATOM   1104  CB  ALA X 234      -4.364  -2.110   8.779  1.00  0.00      PROA C  
ATOM   1105  HN  ALA X 234      -2.360  -0.688   8.283  1.00  0.00      PROA H  
ATOM   1106  HA  ALA X 234      -4.985  -0.116   8.379  1.00  0.00      PROA H  
ATOM   1107  HB1 ALA X 234      -4.172  -2.769   9.640  1.00  0.00      PROA H  
ATOM   1108  HB2 ALA X 234      -3.637  -2.378   7.982  1.00  0.00      PROA H  
ATOM   1109  HB3 ALA X 234      -5.376  -2.377   8.408  1.00  0.00      PROA H  
ATOM   1110  N   ALA X 235      -4.245  -1.084  11.415  1.00  0.00      PROA N  
ATOM   1111  CA  ALA X 235      -4.975  -1.336  12.655  1.00  0.00      PROA C  
ATOM   1112  C   ALA X 235      -4.938  -0.136  13.568  1.00  0.00      PROA C  
ATOM   1113  O   ALA X 235      -5.702  -0.059  14.497  1.00  0.00      PROA O  
ATOM   1114  CB  ALA X 235      -4.442  -2.570  13.367  1.00  0.00      PROA C  
ATOM   1115  HN  ALA X 235      -3.419  -1.618  11.244  1.00  0.00      PROA H  
ATOM   1116  HA  ALA X 235      -6.016  -1.503  12.418  1.00  0.00      PROA H  
ATOM   1117  HB1 ALA X 235      -3.372  -2.438  13.638  1.00  0.00      PROA H  
ATOM   1118  HB2 ALA X 235      -4.513  -3.448  12.687  1.00  0.00      PROA H  
ATOM   1119  HB3 ALA X 235      -5.035  -2.794  14.277  1.00  0.00      PROA H  
ATOM   1120  N   LEU X 236      -4.274   0.910  13.125  1.00  0.00      PROA N  
ATOM   1121  CA  LEU X 236      -4.118   2.123  13.914  1.00  0.00      PROA C  
ATOM   1122  C   LEU X 236      -4.599   3.278  13.036  1.00  0.00      PROA C  
ATOM   1123  O   LEU X 236      -4.645   4.423  13.471  1.00  0.00      PROA O  
ATOM   1124  CB  LEU X 236      -2.620   2.346  14.177  1.00  0.00      PROA C  
ATOM   1125  CG  LEU X 236      -1.795   1.833  15.354  1.00  0.00      PROA C  
ATOM   1126  CD1 LEU X 236      -1.159   3.054  15.974  1.00  0.00      PROA C  
ATOM   1127  CD2 LEU X 236      -2.593   1.033  16.367  1.00  0.00      PROA C  
ATOM   1128  HN  LEU X 236      -3.677   0.793  12.329  1.00  0.00      PROA H  
ATOM   1129  HA  LEU X 236      -4.704   2.126  14.822  1.00  0.00      PROA H  
ATOM   1130  HB1 LEU X 236      -2.434   3.451  14.171  1.00  0.00      PROA H  
ATOM   1131  HB2 LEU X 236      -2.093   2.002  13.253  1.00  0.00      PROA H  
ATOM   1132  HG  LEU X 236      -0.984   1.176  14.950  1.00  0.00      PROA H  
ATOM   1133 HD11 LEU X 236      -1.930   3.761  16.345  1.00  0.00      PROA H  
ATOM   1134 HD12 LEU X 236      -0.517   3.582  15.234  1.00  0.00      PROA H  
ATOM   1135 HD13 LEU X 236      -0.512   2.761  16.828  1.00  0.00      PROA H  
ATOM   1136 HD21 LEU X 236      -3.069   0.181  15.843  1.00  0.00      PROA H  
ATOM   1137 HD22 LEU X 236      -3.394   1.666  16.810  1.00  0.00      PROA H  
ATOM   1138 HD23 LEU X 236      -1.933   0.664  17.180  1.00  0.00      PROA H  
ATOM   1139  N   GLY X 237      -4.532   3.023  11.740  1.00  0.00      PROA N  
ATOM   1140  CA  GLY X 237      -4.868   4.006  10.727  1.00  0.00      PROA C  
ATOM   1141  C   GLY X 237      -4.159   5.333  10.820  1.00  0.00      PROA C  
ATOM   1142  O   GLY X 237      -4.800   6.373  10.660  1.00  0.00      PROA O  
ATOM   1143  HN  GLY X 237      -4.241   2.128  11.395  1.00  0.00      PROA H  
ATOM   1144  HA1 GLY X 237      -5.924   4.207  10.817  1.00  0.00      PROA H  
ATOM   1145  HA2 GLY X 237      -4.607   3.577   9.773  1.00  0.00      PROA H  
ATOM   1146  N   GLU X 238      -2.858   5.303  11.112  1.00  0.00      PROA N  
ATOM   1147  CA  GLU X 238      -1.978   6.446  10.860  1.00  0.00      PROA C  
ATOM   1148  C   GLU X 238      -0.884   6.129   9.850  1.00  0.00      PROA C  
ATOM   1149  O   GLU X 238      -0.294   5.040   9.858  1.00  0.00      PROA O  
ATOM   1150  CB  GLU X 238      -1.350   6.966  12.157  1.00  0.00      PROA C  
ATOM   1151  CG  GLU X 238      -2.327   7.535  13.207  1.00  0.00      PROA C  
ATOM   1152  CD  GLU X 238      -2.994   8.851  12.777  1.00  0.00      PROA C  
ATOM   1153  OE1 GLU X 238      -2.263   9.782  12.372  1.00  0.00      PROA O  
ATOM   1154  OE2 GLU X 238      -4.253   8.938  12.814  1.00  0.00      PROA O1-
ATOM   1155  HN  GLU X 238      -2.416   4.449  11.381  1.00  0.00      PROA H  
ATOM   1156  HA  GLU X 238      -2.591   7.240  10.465  1.00  0.00      PROA H  
ATOM   1157  HB1 GLU X 238      -0.536   7.701  12.025  1.00  0.00      PROA H  
ATOM   1158  HB2 GLU X 238      -0.861   6.080  12.633  1.00  0.00      PROA H  
ATOM   1159  HG1 GLU X 238      -1.780   7.739  14.148  1.00  0.00      PROA H  
ATOM   1160  HG2 GLU X 238      -3.132   6.801  13.423  1.00  0.00      PROA H  
ATOM   1161  N   PRO X 239      -0.554   7.110   9.014  1.00  0.00      PROA N  
ATOM   1162  CA  PRO X 239       0.460   6.919   7.988  1.00  0.00      PROA C  
ATOM   1163  C   PRO X 239       1.813   6.633   8.619  1.00  0.00      PROA C  
ATOM   1164  O   PRO X 239       1.962   6.805   9.828  1.00  0.00      PROA O  
ATOM   1165  CB  PRO X 239       0.499   8.274   7.296  1.00  0.00      PROA C  
ATOM   1166  CG  PRO X 239       0.095   9.241   8.361  1.00  0.00      PROA C  
ATOM   1167  CD  PRO X 239      -0.711   8.519   9.392  1.00  0.00      PROA C  
ATOM   1168  HA  PRO X 239       0.235   6.066   7.372  1.00  0.00      PROA H  
ATOM   1169  HB1 PRO X 239      -0.273   8.273   6.491  1.00  0.00      PROA H  
ATOM   1170  HB2 PRO X 239       1.478   8.519   6.827  1.00  0.00      PROA H  
ATOM   1171  HG1 PRO X 239       1.025   9.624   8.851  1.00  0.00      PROA H  
ATOM   1172  HG2 PRO X 239      -0.444  10.122   7.948  1.00  0.00      PROA H  
ATOM   1173  HD1 PRO X 239      -0.280   8.746  10.391  1.00  0.00      PROA H  
ATOM   1174  HD2 PRO X 239      -1.782   8.818   9.363  1.00  0.00      PROA H  
ATOM   1175  N   LEU X 240       2.772   6.146   7.827  1.00  0.00      PROA N  
ATOM   1176  CA  LEU X 240       4.145   5.916   8.302  1.00  0.00      PROA C  
ATOM   1177  C   LEU X 240       5.181   6.326   7.276  1.00  0.00      PROA C  
ATOM   1178  O   LEU X 240       5.102   5.933   6.105  1.00  0.00      PROA O  
ATOM   1179  CB  LEU X 240       4.373   4.466   8.727  1.00  0.00      PROA C  
ATOM   1180  CG  LEU X 240       4.063   4.284  10.210  1.00  0.00      PROA C  
ATOM   1181  CD1 LEU X 240       4.134   2.829  10.693  1.00  0.00      PROA C  
ATOM   1182  CD2 LEU X 240       4.935   5.212  11.043  1.00  0.00      PROA C  
ATOM   1183  HN  LEU X 240       2.564   5.847   6.899  1.00  0.00      PROA H  
ATOM   1184  HA  LEU X 240       4.310   6.611   9.104  1.00  0.00      PROA H  
ATOM   1185  HB1 LEU X 240       5.430   4.144   8.583  1.00  0.00      PROA H  
ATOM   1186  HB2 LEU X 240       3.730   3.794   8.117  1.00  0.00      PROA H  
ATOM   1187  HG  LEU X 240       2.996   4.587  10.360  1.00  0.00      PROA H  
ATOM   1188 HD11 LEU X 240       5.160   2.426  10.553  1.00  0.00      PROA H  
ATOM   1189 HD12 LEU X 240       3.425   2.195  10.119  1.00  0.00      PROA H  
ATOM   1190 HD13 LEU X 240       3.874   2.758  11.770  1.00  0.00      PROA H  
ATOM   1191 HD21 LEU X 240       4.605   6.268  10.990  1.00  0.00      PROA H  
ATOM   1192 HD22 LEU X 240       5.997   5.133  10.727  1.00  0.00      PROA H  
ATOM   1193 HD23 LEU X 240       4.877   4.904  12.110  1.00  0.00      PROA H  
ATOM   1194  N   ASN X 241       6.079   7.209   7.715  1.00  0.00      PROA N  
ATOM   1195  CA  ASN X 241       7.175   7.700   6.887  1.00  0.00      PROA C  
ATOM   1196  C   ASN X 241       8.512   7.222   7.435  1.00  0.00      PROA C  
ATOM   1197  O   ASN X 241       9.194   7.983   8.125  1.00  0.00      PROA O  
ATOM   1198  CB  ASN X 241       7.168   9.228   6.853  1.00  0.00      PROA C  
ATOM   1199  CG  ASN X 241       7.899   9.787   5.649  1.00  0.00      PROA C  
ATOM   1200  ND2 ASN X 241       8.682   8.944   4.982  1.00  0.00      PROA N  
ATOM   1201  OD1 ASN X 241       7.728  10.955   5.294  1.00  0.00      PROA O  
ATOM   1202  HN  ASN X 241       6.047   7.544   8.661  1.00  0.00      PROA H  
ATOM   1203  HA  ASN X 241       7.053   7.288   5.891  1.00  0.00      PROA H  
ATOM   1204  HB1 ASN X 241       7.541   9.712   7.775  1.00  0.00      PROA H  
ATOM   1205  HB2 ASN X 241       6.109   9.560   6.729  1.00  0.00      PROA H  
ATOM   1206 HD21 ASN X 241       9.167   9.347   4.216  1.00  0.00      PROA H  
ATOM   1207 HD22 ASN X 241       8.854   8.023   5.317  1.00  0.00      PROA H  
ATOM   1208  N   ILE X 242       8.877   5.970   7.130  1.00  0.00      PROA N  
ATOM   1209  CA  ILE X 242      10.181   5.413   7.510  1.00  0.00      PROA C  
ATOM   1210  C   ILE X 242      11.316   5.908   6.617  1.00  0.00      PROA C  
ATOM   1211  O   ILE X 242      11.120   6.190   5.420  1.00  0.00      PROA O  
ATOM   1212  CB  ILE X 242      10.199   3.858   7.589  1.00  0.00      PROA C  
ATOM   1213  CG1 ILE X 242       8.837   3.256   7.255  1.00  0.00      PROA C  
ATOM   1214  CG2 ILE X 242      10.562   3.405   8.996  1.00  0.00      PROA C  
ATOM   1215  CD  ILE X 242       8.153   2.563   8.453  1.00  0.00      PROA C  
ATOM   1216  HN  ILE X 242       8.286   5.387   6.573  1.00  0.00      PROA H  
ATOM   1217  HA  ILE X 242      10.394   5.775   8.507  1.00  0.00      PROA H  
ATOM   1218  HB  ILE X 242      10.949   3.427   6.881  1.00  0.00      PROA H  
ATOM   1219 HG11 ILE X 242       9.137   2.312   6.744  1.00  0.00      PROA H  
ATOM   1220 HG12 ILE X 242       8.129   3.764   6.589  1.00  0.00      PROA H  
ATOM   1221 HG21 ILE X 242       9.915   3.848   9.775  1.00  0.00      PROA H  
ATOM   1222 HG22 ILE X 242      11.596   3.741   9.236  1.00  0.00      PROA H  
ATOM   1223 HG23 ILE X 242      10.601   2.299   9.085  1.00  0.00      PROA H  
ATOM   1224  HD1 ILE X 242       8.084   3.161   9.381  1.00  0.00      PROA H  
ATOM   1225  HD2 ILE X 242       8.607   1.566   8.610  1.00  0.00      PROA H  
ATOM   1226  HD3 ILE X 242       7.099   2.343   8.173  1.00  0.00      PROA H  
ATOM   1227  N   LYS X 243      12.475   6.124   7.240  1.00  0.00      PROA N  
ATOM   1228  CA  LYS X 243      13.673   6.517   6.504  1.00  0.00      PROA C  
ATOM   1229  C   LYS X 243      14.634   5.343   6.285  1.00  0.00      PROA C  
ATOM   1230  O   LYS X 243      15.272   5.237   5.229  1.00  0.00      PROA O  
ATOM   1231  CB  LYS X 243      14.372   7.669   7.208  1.00  0.00      PROA C  
ATOM   1232  CG  LYS X 243      14.580   8.877   6.318  1.00  0.00      PROA C  
ATOM   1233  CD  LYS X 243      14.664  10.152   7.160  1.00  0.00      PROA C  
ATOM   1234  CE  LYS X 243      13.564  10.186   8.229  1.00  0.00      PROA C  
ATOM   1235  NZ  LYS X 243      13.757  11.291   9.214  1.00  0.00      PROA N1+
ATOM   1236  HN  LYS X 243      12.577   5.949   8.216  1.00  0.00      PROA H  
ATOM   1237  HA  LYS X 243      13.401   6.842   5.509  1.00  0.00      PROA H  
ATOM   1238  HB1 LYS X 243      15.382   7.376   7.589  1.00  0.00      PROA H  
ATOM   1239  HB2 LYS X 243      13.776   7.733   8.124  1.00  0.00      PROA H  
ATOM   1240  HG1 LYS X 243      13.553   8.906   5.867  1.00  0.00      PROA H  
ATOM   1241  HG2 LYS X 243      15.460   8.686   5.671  1.00  0.00      PROA H  
ATOM   1242  HD1 LYS X 243      14.593  11.041   6.495  1.00  0.00      PROA H  
ATOM   1243  HD2 LYS X 243      15.656  10.178   7.661  1.00  0.00      PROA H  
ATOM   1244  HE1 LYS X 243      13.523   9.337   8.932  1.00  0.00      PROA H  
ATOM   1245  HE2 LYS X 243      12.565  10.298   7.758  1.00  0.00      PROA H  
ATOM   1246  HZ1 LYS X 243      13.694  12.191   8.694  1.00  0.00      PROA H  
ATOM   1247  HZ2 LYS X 243      14.693  11.249   9.687  1.00  0.00      PROA H  
ATOM   1248  HZ3 LYS X 243      13.008  11.265   9.928  1.00  0.00      PROA H  
ATOM   1249  N   ASP X 244      14.652   4.418   7.244  1.00  0.00      PROA N  
ATOM   1250  CA  ASP X 244      15.361   3.160   7.073  1.00  0.00      PROA C  
ATOM   1251  C   ASP X 244      14.525   1.997   7.567  1.00  0.00      PROA C  
ATOM   1252  O   ASP X 244      14.345   1.807   8.776  1.00  0.00      PROA O  
ATOM   1253  CB  ASP X 244      16.708   3.194   7.796  1.00  0.00      PROA C  
ATOM   1254  CG  ASP X 244      17.485   1.893   7.669  1.00  0.00      PROA C  
ATOM   1255  OD1 ASP X 244      18.260   1.611   8.602  1.00  0.00      PROA O  
ATOM   1256  OD2 ASP X 244      17.376   1.192   6.630  1.00  0.00      PROA O1-
ATOM   1257  HN  ASP X 244      14.283   4.594   8.155  1.00  0.00      PROA H  
ATOM   1258  HA  ASP X 244      15.546   2.980   6.021  1.00  0.00      PROA H  
ATOM   1259  HB1 ASP X 244      16.552   3.391   8.876  1.00  0.00      PROA H  
ATOM   1260  HB2 ASP X 244      17.341   4.005   7.385  1.00  0.00      PROA H  
ATOM   1261  N   ALA X 245      14.046   1.204   6.610  1.00  0.00      PROA N  
ATOM   1262  CA  ALA X 245      13.147   0.092   6.887  1.00  0.00      PROA C  
ATOM   1263  C   ALA X 245      13.708  -0.790   7.979  1.00  0.00      PROA C  
ATOM   1264  O   ALA X 245      12.968  -1.471   8.687  1.00  0.00      PROA O  
ATOM   1265  CB  ALA X 245      12.942  -0.717   5.641  1.00  0.00      PROA C  
ATOM   1266  HN  ALA X 245      14.245   1.404   5.647  1.00  0.00      PROA H  
ATOM   1267  HA  ALA X 245      12.210   0.497   7.245  1.00  0.00      PROA H  
ATOM   1268  HB1 ALA X 245      13.357  -0.141   4.782  1.00  0.00      PROA H  
ATOM   1269  HB2 ALA X 245      11.871  -0.810   5.397  1.00  0.00      PROA H  
ATOM   1270  HB3 ALA X 245      13.501  -1.678   5.623  1.00  0.00      PROA H  
ATOM   1271  N   TYR X 246      15.034  -0.874   8.009  1.00  0.00      PROA N  
ATOM   1272  CA  TYR X 246      15.720  -1.828   8.852  1.00  0.00      PROA C  
ATOM   1273  C   TYR X 246      15.675  -1.380  10.304  1.00  0.00      PROA C  
ATOM   1274  O   TYR X 246      15.541  -2.212  11.198  1.00  0.00      PROA O  
ATOM   1275  CB  TYR X 246      17.148  -2.023   8.368  1.00  0.00      PROA C  
ATOM   1276  CG  TYR X 246      17.230  -2.955   7.182  1.00  0.00      PROA C  
ATOM   1277  CD1 TYR X 246      17.294  -4.338   7.367  1.00  0.00      PROA C  
ATOM   1278  CD2 TYR X 246      17.109  -2.470   5.877  1.00  0.00      PROA C  
ATOM   1279  CE1 TYR X 246      17.331  -5.212   6.280  1.00  0.00      PROA C  
ATOM   1280  CE2 TYR X 246      17.133  -3.340   4.778  1.00  0.00      PROA C  
ATOM   1281  CZ  TYR X 246      17.257  -4.706   4.993  1.00  0.00      PROA C  
ATOM   1282  OH  TYR X 246      17.204  -5.583   3.936  1.00  0.00      PROA O  
ATOM   1283  HN  TYR X 246      15.608  -0.283   7.443  1.00  0.00      PROA H  
ATOM   1284  HA  TYR X 246      15.191  -2.773   8.825  1.00  0.00      PROA H  
ATOM   1285  HB1 TYR X 246      17.777  -2.474   9.168  1.00  0.00      PROA H  
ATOM   1286  HB2 TYR X 246      17.611  -1.045   8.102  1.00  0.00      PROA H  
ATOM   1287  HD1 TYR X 246      17.334  -4.729   8.374  1.00  0.00      PROA H  
ATOM   1288  HD2 TYR X 246      16.976  -1.407   5.733  1.00  0.00      PROA H  
ATOM   1289  HE1 TYR X 246      17.387  -6.278   6.444  1.00  0.00      PROA H  
ATOM   1290  HE2 TYR X 246      16.970  -2.961   3.782  1.00  0.00      PROA H  
ATOM   1291  HH  TYR X 246      16.505  -5.258   3.330  1.00  0.00      PROA H  
ATOM   1292  N   GLU X 247      15.535  -0.070  10.514  1.00  0.00      PROA N  
ATOM   1293  CA  GLU X 247      15.225   0.457  11.842  1.00  0.00      PROA C  
ATOM   1294  C   GLU X 247      13.849   0.007  12.346  1.00  0.00      PROA C  
ATOM   1295  O   GLU X 247      13.610  -0.029  13.547  1.00  0.00      PROA O  
ATOM   1296  CB  GLU X 247      15.340   1.989  11.880  1.00  0.00      PROA C  
ATOM   1297  CG  GLU X 247      16.783   2.543  11.872  1.00  0.00      PROA C  
ATOM   1298  CD  GLU X 247      17.774   1.692  12.682  1.00  0.00      PROA C  
ATOM   1299  OE1 GLU X 247      18.508   0.881  12.069  1.00  0.00      PROA O  
ATOM   1300  OE2 GLU X 247      17.875   1.886  13.918  1.00  0.00      PROA O1-
ATOM   1301  HN  GLU X 247      15.602   0.597   9.774  1.00  0.00      PROA H  
ATOM   1302  HA  GLU X 247      15.927   0.024  12.541  1.00  0.00      PROA H  
ATOM   1303  HB1 GLU X 247      14.906   2.335  12.850  1.00  0.00      PROA H  
ATOM   1304  HB2 GLU X 247      14.731   2.457  11.080  1.00  0.00      PROA H  
ATOM   1305  HG1 GLU X 247      16.825   3.588  12.231  1.00  0.00      PROA H  
ATOM   1306  HG2 GLU X 247      17.129   2.477  10.818  1.00  0.00      PROA H  
ATOM   1307  N   ASP X 248      12.961  -0.384  11.436  1.00  0.00      PROA N  
ATOM   1308  CA  ASP X 248      11.619  -0.806  11.833  1.00  0.00      PROA C  
ATOM   1309  C   ASP X 248      11.595  -2.250  12.322  1.00  0.00      PROA C  
ATOM   1310  O   ASP X 248      11.972  -3.159  11.591  1.00  0.00      PROA O  
ATOM   1311  CB  ASP X 248      10.627  -0.617  10.677  1.00  0.00      PROA C  
ATOM   1312  CG  ASP X 248       9.352   0.119  11.098  1.00  0.00      PROA C  
ATOM   1313  OD1 ASP X 248       9.181   1.292  10.678  1.00  0.00      PROA O  
ATOM   1314  OD2 ASP X 248       8.502  -0.491  11.795  1.00  0.00      PROA O1-
ATOM   1315  HN  ASP X 248      13.207  -0.468  10.472  1.00  0.00      PROA H  
ATOM   1316  HA  ASP X 248      11.357  -0.065  12.563  1.00  0.00      PROA H  
ATOM   1317  HB1 ASP X 248      10.352  -1.552  10.159  1.00  0.00      PROA H  
ATOM   1318  HB2 ASP X 248      11.118   0.034   9.919  1.00  0.00      PROA H  
ATOM   1319  N   PRO X 249      11.084  -2.463  13.539  1.00  0.00      PROA N  
ATOM   1320  CA  PRO X 249      10.894  -3.759  14.183  1.00  0.00      PROA C  
ATOM   1321  C   PRO X 249       9.788  -4.601  13.562  1.00  0.00      PROA C  
ATOM   1322  O   PRO X 249       9.343  -5.578  14.171  1.00  0.00      PROA O  
ATOM   1323  CB  PRO X 249      10.473  -3.380  15.604  1.00  0.00      PROA C  
ATOM   1324  CG  PRO X 249       9.866  -2.057  15.472  1.00  0.00      PROA C  
ATOM   1325  CD  PRO X 249      10.673  -1.359  14.416  1.00  0.00      PROA C  
ATOM   1326  HA  PRO X 249      11.812  -4.324  14.119  1.00  0.00      PROA H  
ATOM   1327  HB1 PRO X 249      11.408  -3.284  16.210  1.00  0.00      PROA H  
ATOM   1328  HB2 PRO X 249       9.824  -4.123  16.116  1.00  0.00      PROA H  
ATOM   1329  HG1 PRO X 249       8.812  -2.152  15.112  1.00  0.00      PROA H  
ATOM   1330  HG2 PRO X 249       9.861  -1.486  16.428  1.00  0.00      PROA H  
ATOM   1331  HD1 PRO X 249      10.018  -0.618  13.901  1.00  0.00      PROA H  
ATOM   1332  HD2 PRO X 249      11.579  -0.874  14.846  1.00  0.00      PROA H  
ATOM   1333  N   ARG X 250       9.170  -4.080  12.512  1.00  0.00      PROA N  
ATOM   1334  CA  ARG X 250       8.038  -4.762  11.905  1.00  0.00      PROA C  
ATOM   1335  C   ARG X 250       8.260  -4.982  10.419  1.00  0.00      PROA C  
ATOM   1336  O   ARG X 250       7.744  -5.974   9.887  1.00  0.00      PROA O  
ATOM   1337  CB  ARG X 250       6.716  -4.045  12.196  1.00  0.00      PROA C  
ATOM   1338  CG  ARG X 250       5.927  -4.688  13.325  1.00  0.00      PROA C  
ATOM   1339  CD  ARG X 250       4.557  -4.058  13.542  1.00  0.00      PROA C  
ATOM   1340  NE  ARG X 250       4.554  -3.050  14.599  1.00  0.00      PROA N  
ATOM   1341  CZ  ARG X 250       3.804  -3.129  15.702  1.00  0.00      PROA C  
ATOM   1342  NH1 ARG X 250       3.004  -4.184  15.892  1.00  0.00      PROA N1+
ATOM   1343  NH2 ARG X 250       3.838  -2.151  16.613  1.00  0.00      PROA N  
ATOM   1344  HN  ARG X 250       9.436  -3.173  12.192  1.00  0.00      PROA H  
ATOM   1345  HA  ARG X 250       7.953  -5.768  12.296  1.00  0.00      PROA H  
ATOM   1346  HB1 ARG X 250       6.063  -4.044  11.292  1.00  0.00      PROA H  
ATOM   1347  HB2 ARG X 250       6.936  -2.976  12.429  1.00  0.00      PROA H  
ATOM   1348  HG1 ARG X 250       6.527  -4.691  14.263  1.00  0.00      PROA H  
ATOM   1349  HG2 ARG X 250       5.769  -5.758  13.047  1.00  0.00      PROA H  
ATOM   1350  HD1 ARG X 250       3.818  -4.875  13.715  1.00  0.00      PROA H  
ATOM   1351  HD2 ARG X 250       4.226  -3.558  12.600  1.00  0.00      PROA H  
ATOM   1352  HE  ARG X 250       5.143  -2.251  14.509  1.00  0.00      PROA H  
ATOM   1353 HH11 ARG X 250       3.083  -4.992  15.314  1.00  0.00      PROA H  
ATOM   1354 HH12 ARG X 250       2.669  -4.327  16.811  1.00  0.00      PROA H  
ATOM   1355 HH21 ARG X 250       4.335  -1.315  16.381  1.00  0.00      PROA H  
ATOM   1356 HH22 ARG X 250       3.063  -2.066  17.225  1.00  0.00      PROA H  
ATOM   1357  N   PHE X 251       9.206  -4.230   9.827  1.00  0.00      PROA N  
ATOM   1358  CA  PHE X 251       9.898  -4.700   8.627  1.00  0.00      PROA C  
ATOM   1359  C   PHE X 251      10.212  -6.177   8.730  1.00  0.00      PROA C  
ATOM   1360  O   PHE X 251      10.938  -6.596   9.626  1.00  0.00      PROA O  
ATOM   1361  CB  PHE X 251      11.203  -3.971   8.343  1.00  0.00      PROA C  
ATOM   1362  CG  PHE X 251      11.740  -4.252   6.965  1.00  0.00      PROA C  
ATOM   1363  CD1 PHE X 251      11.969  -5.554   6.573  1.00  0.00      PROA C  
ATOM   1364  CD2 PHE X 251      11.663  -3.289   5.974  1.00  0.00      PROA C  
ATOM   1365  CE1 PHE X 251      12.180  -5.874   5.242  1.00  0.00      PROA C  
ATOM   1366  CE2 PHE X 251      11.847  -3.608   4.627  1.00  0.00      PROA C  
ATOM   1367  CZ  PHE X 251      12.139  -4.884   4.270  1.00  0.00      PROA C  
ATOM   1368  HN  PHE X 251       9.659  -3.489  10.314  1.00  0.00      PROA H  
ATOM   1369  HA  PHE X 251       9.217  -4.553   7.801  1.00  0.00      PROA H  
ATOM   1370  HB1 PHE X 251      11.998  -4.209   9.086  1.00  0.00      PROA H  
ATOM   1371  HB2 PHE X 251      11.009  -2.879   8.429  1.00  0.00      PROA H  
ATOM   1372  HD1 PHE X 251      12.200  -6.284   7.328  1.00  0.00      PROA H  
ATOM   1373  HD2 PHE X 251      11.195  -2.372   6.287  1.00  0.00      PROA H  
ATOM   1374  HE1 PHE X 251      12.197  -6.725   4.670  1.00  0.00      PROA H  
ATOM   1375  HE2 PHE X 251      11.512  -2.881   3.952  1.00  0.00      PROA H  
ATOM   1376  HZ  PHE X 251      12.248  -5.134   3.219  1.00  0.00      PROA H  
ATOM   1377  N   ASN X 252       9.757  -6.947   7.747  1.00  0.00      PROA N  
ATOM   1378  CA  ASN X 252      10.252  -8.297   7.555  1.00  0.00      PROA C  
ATOM   1379  C   ASN X 252      11.166  -8.439   6.323  1.00  0.00      PROA C  
ATOM   1380  O   ASN X 252      10.782  -8.139   5.190  1.00  0.00      PROA O  
ATOM   1381  CB  ASN X 252       9.088  -9.283   7.536  1.00  0.00      PROA C  
ATOM   1382  CG  ASN X 252       9.362 -10.483   6.683  1.00  0.00      PROA C  
ATOM   1383  ND2 ASN X 252      10.185 -11.388   7.194  1.00  0.00      PROA N  
ATOM   1384  OD1 ASN X 252       8.839 -10.608   5.576  1.00  0.00      PROA O  
ATOM   1385  HN  ASN X 252       9.170  -6.578   7.036  1.00  0.00      PROA H  
ATOM   1386  HA  ASN X 252      10.872  -8.585   8.397  1.00  0.00      PROA H  
ATOM   1387  HB1 ASN X 252       8.205  -8.775   7.083  1.00  0.00      PROA H  
ATOM   1388  HB2 ASN X 252       8.805  -9.579   8.569  1.00  0.00      PROA H  
ATOM   1389 HD21 ASN X 252      10.338 -12.232   6.680  1.00  0.00      PROA H  
ATOM   1390 HD22 ASN X 252      10.601 -11.245   8.090  1.00  0.00      PROA H  
ATOM   1391  N   ALA X 253      12.438  -8.721   6.592  1.00  0.00      PROA N  
ATOM   1392  CA  ALA X 253      13.484  -8.522   5.600  1.00  0.00      PROA C  
ATOM   1393  C   ALA X 253      13.693  -9.768   4.755  1.00  0.00      PROA C  
ATOM   1394  O   ALA X 253      14.539  -9.766   3.855  1.00  0.00      PROA O  
ATOM   1395  CB  ALA X 253      14.769  -8.112   6.269  1.00  0.00      PROA C  
ATOM   1396  HN  ALA X 253      12.761  -8.948   7.519  1.00  0.00      PROA H  
ATOM   1397  HA  ALA X 253      13.429  -7.866   4.793  1.00  0.00      PROA H  
ATOM   1398  HB1 ALA X 253      15.090  -8.867   7.020  1.00  0.00      PROA H  
ATOM   1399  HB2 ALA X 253      14.633  -7.142   6.799  1.00  0.00      PROA H  
ATOM   1400  HB3 ALA X 253      15.592  -7.975   5.532  1.00  0.00      PROA H  
ATOM   1401  N   GLU X 254      12.871 -10.794   5.008  1.00  0.00      PROA N  
ATOM   1402  CA  GLU X 254      12.989 -12.092   4.349  1.00  0.00      PROA C  
ATOM   1403  C   GLU X 254      12.931 -11.933   2.837  1.00  0.00      PROA C  
ATOM   1404  O   GLU X 254      13.709 -12.546   2.107  1.00  0.00      PROA O  
ATOM   1405  CB  GLU X 254      11.890 -13.048   4.802  1.00  0.00      PROA C  
ATOM   1406  CG  GLU X 254      12.176 -13.813   6.088  1.00  0.00      PROA C  
ATOM   1407  CD  GLU X 254      11.434 -15.155   6.133  1.00  0.00      PROA C  
ATOM   1408  OE1 GLU X 254      11.427 -15.862   5.091  1.00  0.00      PROA O  
ATOM   1409  OE2 GLU X 254      10.864 -15.501   7.200  1.00  0.00      PROA O1-
ATOM   1410  HN  GLU X 254      12.213 -10.721   5.749  1.00  0.00      PROA H  
ATOM   1411  HA  GLU X 254      13.958 -12.515   4.577  1.00  0.00      PROA H  
ATOM   1412  HB1 GLU X 254      11.793 -13.819   3.993  1.00  0.00      PROA H  
ATOM   1413  HB2 GLU X 254      10.906 -12.535   4.841  1.00  0.00      PROA H  
ATOM   1414  HG1 GLU X 254      11.985 -13.246   7.013  1.00  0.00      PROA H  
ATOM   1415  HG2 GLU X 254      13.256 -14.092   6.093  1.00  0.00      PROA H  
ATOM   1416  N   VAL X 255      12.021 -11.099   2.358  1.00  0.00      PROA N  
ATOM   1417  CA  VAL X 255      11.884 -10.926   0.923  1.00  0.00      PROA C  
ATOM   1418  C   VAL X 255      13.104 -10.179   0.442  1.00  0.00      PROA C  
ATOM   1419  O   VAL X 255      13.713 -10.533  -0.571  1.00  0.00      PROA O  
ATOM   1420  CB  VAL X 255      10.632 -10.111   0.581  1.00  0.00      PROA C  
ATOM   1421  CG1 VAL X 255      10.600  -9.766  -0.908  1.00  0.00      PROA C  
ATOM   1422  CG2 VAL X 255       9.384 -10.876   1.009  1.00  0.00      PROA C  
ATOM   1423  HN  VAL X 255      11.400 -10.615   2.967  1.00  0.00      PROA H  
ATOM   1424  HA  VAL X 255      11.869 -11.887   0.429  1.00  0.00      PROA H  
ATOM   1425  HB  VAL X 255      10.650  -9.150   1.154  1.00  0.00      PROA H  
ATOM   1426 HG11 VAL X 255      10.646 -10.681  -1.535  1.00  0.00      PROA H  
ATOM   1427 HG12 VAL X 255      11.430  -9.092  -1.210  1.00  0.00      PROA H  
ATOM   1428 HG13 VAL X 255       9.653  -9.235  -1.149  1.00  0.00      PROA H  
ATOM   1429 HG21 VAL X 255       9.381 -11.086   2.100  1.00  0.00      PROA H  
ATOM   1430 HG22 VAL X 255       9.293 -11.836   0.462  1.00  0.00      PROA H  
ATOM   1431 HG23 VAL X 255       8.477 -10.273   0.780  1.00  0.00      PROA H  
ATOM   1432  N   ASP X 256      13.449  -9.131   1.181  1.00  0.00      PROA N  
ATOM   1433  CA  ASP X 256      14.524  -8.241   0.778  1.00  0.00      PROA C  
ATOM   1434  C   ASP X 256      15.786  -9.059   0.593  1.00  0.00      PROA C  
ATOM   1435  O   ASP X 256      16.521  -8.872  -0.377  1.00  0.00      PROA O  
ATOM   1436  CB  ASP X 256      14.750  -7.188   1.855  1.00  0.00      PROA C  
ATOM   1437  CG  ASP X 256      14.996  -5.824   1.275  1.00  0.00      PROA C  
ATOM   1438  OD1 ASP X 256      15.155  -4.860   2.056  1.00  0.00      PROA O  
ATOM   1439  OD2 ASP X 256      15.009  -5.722   0.032  1.00  0.00      PROA O1-
ATOM   1440  HN  ASP X 256      12.988  -8.921   2.034  1.00  0.00      PROA H  
ATOM   1441  HA  ASP X 256      14.251  -7.839  -0.189  1.00  0.00      PROA H  
ATOM   1442  HB1 ASP X 256      15.561  -7.433   2.570  1.00  0.00      PROA H  
ATOM   1443  HB2 ASP X 256      13.817  -7.085   2.454  1.00  0.00      PROA H  
ATOM   1444  N   GLN X 257      15.990  -9.988   1.530  1.00  0.00      PROA N  
ATOM   1445  CA  GLN X 257      17.174 -10.851   1.586  1.00  0.00      PROA C  
ATOM   1446  C   GLN X 257      17.202 -11.786   0.375  1.00  0.00      PROA C  
ATOM   1447  O   GLN X 257      18.065 -11.650  -0.501  1.00  0.00      PROA O  
ATOM   1448  CB  GLN X 257      17.185 -11.671   2.892  1.00  0.00      PROA C  
ATOM   1449  CG  GLN X 257      17.522 -10.865   4.168  1.00  0.00      PROA C  
ATOM   1450  CD  GLN X 257      17.019 -11.547   5.468  1.00  0.00      PROA C  
ATOM   1451  NE2 GLN X 257      17.369 -10.967   6.640  1.00  0.00      PROA N  
ATOM   1452  OE1 GLN X 257      16.353 -12.594   5.412  1.00  0.00      PROA O  
ATOM   1453  HN  GLN X 257      15.344 -10.057   2.296  1.00  0.00      PROA H  
ATOM   1454  HA  GLN X 257      18.064 -10.248   1.518  1.00  0.00      PROA H  
ATOM   1455  HB1 GLN X 257      17.913 -12.513   2.826  1.00  0.00      PROA H  
ATOM   1456  HB2 GLN X 257      16.169 -12.118   2.997  1.00  0.00      PROA H  
ATOM   1457  HG1 GLN X 257      17.039  -9.868   4.119  1.00  0.00      PROA H  
ATOM   1458  HG2 GLN X 257      18.618 -10.717   4.238  1.00  0.00      PROA H  
ATOM   1459 HE21 GLN X 257      17.100 -11.449   7.471  1.00  0.00      PROA H  
ATOM   1460 HE22 GLN X 257      17.878 -10.114   6.648  1.00  0.00      PROA H  
ATOM   1461  N   ILE X 258      16.186 -12.642   0.270  1.00  0.00      PROA N  
ATOM   1462  CA  ILE X 258      16.117 -13.630  -0.807  1.00  0.00      PROA C  
ATOM   1463  C   ILE X 258      16.317 -13.065  -2.215  1.00  0.00      PROA C  
ATOM   1464  O   ILE X 258      16.813 -13.766  -3.085  1.00  0.00      PROA O  
ATOM   1465  CB  ILE X 258      14.812 -14.441  -0.782  1.00  0.00      PROA C  
ATOM   1466  CG1 ILE X 258      14.781 -15.379   0.430  1.00  0.00      PROA C  
ATOM   1467  CG2 ILE X 258      14.689 -15.252  -2.049  1.00  0.00      PROA C  
ATOM   1468  CD  ILE X 258      14.022 -16.695   0.192  1.00  0.00      PROA C  
ATOM   1469  HN  ILE X 258      15.452 -12.657   0.954  1.00  0.00      PROA H  
ATOM   1470  HA  ILE X 258      16.940 -14.315  -0.661  1.00  0.00      PROA H  
ATOM   1471  HB  ILE X 258      13.944 -13.742  -0.716  1.00  0.00      PROA H  
ATOM   1472 HG11 ILE X 258      14.341 -14.842   1.299  1.00  0.00      PROA H  
ATOM   1473 HG12 ILE X 258      15.825 -15.640   0.721  1.00  0.00      PROA H  
ATOM   1474 HG21 ILE X 258      15.568 -15.919  -2.193  1.00  0.00      PROA H  
ATOM   1475 HG22 ILE X 258      14.570 -14.624  -2.957  1.00  0.00      PROA H  
ATOM   1476 HG23 ILE X 258      13.771 -15.871  -2.089  1.00  0.00      PROA H  
ATOM   1477  HD1 ILE X 258      14.598 -17.384  -0.462  1.00  0.00      PROA H  
ATOM   1478  HD2 ILE X 258      13.031 -16.513  -0.261  1.00  0.00      PROA H  
ATOM   1479  HD3 ILE X 258      13.868 -17.213   1.163  1.00  0.00      PROA H  
ATOM   1480  N   THR X 259      15.838 -11.856  -2.487  1.00  0.00      PROA N  
ATOM   1481  CA  THR X 259      15.889 -11.343  -3.861  1.00  0.00      PROA C  
ATOM   1482  C   THR X 259      16.922 -10.212  -4.072  1.00  0.00      PROA C  
ATOM   1483  O   THR X 259      17.215  -9.803  -5.198  1.00  0.00      PROA O  
ATOM   1484  CB  THR X 259      14.479 -10.999  -4.383  1.00  0.00      PROA C  
ATOM   1485  CG2 THR X 259      13.456 -11.141  -3.260  1.00  0.00      PROA C  
ATOM   1486  OG1 THR X 259      14.451  -9.658  -4.887  1.00  0.00      PROA O  
ATOM   1487  HN  THR X 259      15.374 -11.311  -1.784  1.00  0.00      PROA H  
ATOM   1488  HA  THR X 259      16.231 -12.113  -4.535  1.00  0.00      PROA H  
ATOM   1489  HB  THR X 259      14.227 -11.708  -5.202  1.00  0.00      PROA H  
ATOM   1490  HG1 THR X 259      15.375  -9.391  -5.016  1.00  0.00      PROA H  
ATOM   1491 HG21 THR X 259      13.513 -10.209  -2.668  1.00  0.00      PROA H  
ATOM   1492 HG22 THR X 259      13.484 -12.066  -2.658  1.00  0.00      PROA H  
ATOM   1493 HG23 THR X 259      12.440 -11.100  -3.713  1.00  0.00      PROA H  
ATOM   1494  N   GLY X 260      17.638  -9.887  -3.004  1.00  0.00      PROA N  
ATOM   1495  CA  GLY X 260      18.690  -8.892  -3.080  1.00  0.00      PROA C  
ATOM   1496  C   GLY X 260      18.156  -7.604  -3.660  1.00  0.00      PROA C  
ATOM   1497  O   GLY X 260      18.778  -7.002  -4.526  1.00  0.00      PROA O  
ATOM   1498  HN  GLY X 260      17.460 -10.306  -2.110  1.00  0.00      PROA H  
ATOM   1499  HA1 GLY X 260      19.475  -9.249  -3.732  1.00  0.00      PROA H  
ATOM   1500  HA2 GLY X 260      19.024  -8.676  -2.076  1.00  0.00      PROA H  
ATOM   1501  N   TYR X 261      16.968  -7.210  -3.217  1.00  0.00      PROA N  
ATOM   1502  CA  TYR X 261      16.521  -5.820  -3.307  1.00  0.00      PROA C  
ATOM   1503  C   TYR X 261      16.932  -5.120  -2.005  1.00  0.00      PROA C  
ATOM   1504  O   TYR X 261      16.973  -5.751  -0.946  1.00  0.00      PROA O  
ATOM   1505  CB  TYR X 261      14.987  -5.791  -3.489  1.00  0.00      PROA C  
ATOM   1506  CG  TYR X 261      14.422  -4.412  -3.751  1.00  0.00      PROA C  
ATOM   1507  CD1 TYR X 261      14.483  -3.845  -5.026  1.00  0.00      PROA C  
ATOM   1508  CD2 TYR X 261      13.923  -3.638  -2.713  1.00  0.00      PROA C  
ATOM   1509  CE1 TYR X 261      14.033  -2.563  -5.256  1.00  0.00      PROA C  
ATOM   1510  CE2 TYR X 261      13.592  -2.323  -2.908  1.00  0.00      PROA C  
ATOM   1511  CZ  TYR X 261      13.595  -1.805  -4.186  1.00  0.00      PROA C  
ATOM   1512  OH  TYR X 261      13.231  -0.494  -4.388  1.00  0.00      PROA O  
ATOM   1513  HN  TYR X 261      16.511  -7.756  -2.517  1.00  0.00      PROA H  
ATOM   1514  HA  TYR X 261      17.010  -5.328  -4.138  1.00  0.00      PROA H  
ATOM   1515  HB1 TYR X 261      14.492  -6.220  -2.587  1.00  0.00      PROA H  
ATOM   1516  HB2 TYR X 261      14.722  -6.438  -4.354  1.00  0.00      PROA H  
ATOM   1517  HD1 TYR X 261      14.895  -4.425  -5.842  1.00  0.00      PROA H  
ATOM   1518  HD2 TYR X 261      13.894  -4.059  -1.714  1.00  0.00      PROA H  
ATOM   1519  HE1 TYR X 261      14.094  -2.148  -6.250  1.00  0.00      PROA H  
ATOM   1520  HE2 TYR X 261      13.181  -1.778  -2.073  1.00  0.00      PROA H  
ATOM   1521  HH  TYR X 261      13.112  -0.394  -5.363  1.00  0.00      PROA H  
ATOM   1522  N   LYS X 262      17.286  -3.842  -2.082  1.00  0.00      PROA N  
ATOM   1523  CA  LYS X 262      17.552  -3.093  -0.865  1.00  0.00      PROA C  
ATOM   1524  C   LYS X 262      16.454  -2.089  -0.517  1.00  0.00      PROA C  
ATOM   1525  O   LYS X 262      16.466  -0.944  -0.977  1.00  0.00      PROA O  
ATOM   1526  CB  LYS X 262      18.925  -2.418  -0.913  1.00  0.00      PROA C  
ATOM   1527  CG  LYS X 262      19.680  -2.401   0.431  1.00  0.00      PROA C  
ATOM   1528  CD  LYS X 262      18.771  -2.062   1.626  1.00  0.00      PROA C  
ATOM   1529  CE  LYS X 262      19.434  -1.049   2.564  1.00  0.00      PROA C  
ATOM   1530  NZ  LYS X 262      18.488  -0.179   3.336  1.00  0.00      PROA N1+
ATOM   1531  HN  LYS X 262      17.263  -3.356  -2.950  1.00  0.00      PROA H  
ATOM   1532  HA  LYS X 262      17.592  -3.775  -0.026  1.00  0.00      PROA H  
ATOM   1533  HB1 LYS X 262      18.863  -1.391  -1.334  1.00  0.00      PROA H  
ATOM   1534  HB2 LYS X 262      19.560  -3.004  -1.621  1.00  0.00      PROA H  
ATOM   1535  HG1 LYS X 262      20.527  -1.686   0.338  1.00  0.00      PROA H  
ATOM   1536  HG2 LYS X 262      20.125  -3.407   0.610  1.00  0.00      PROA H  
ATOM   1537  HD1 LYS X 262      18.373  -2.963   2.130  1.00  0.00      PROA H  
ATOM   1538  HD2 LYS X 262      17.917  -1.466   1.257  1.00  0.00      PROA H  
ATOM   1539  HE1 LYS X 262      20.080  -0.352   1.985  1.00  0.00      PROA H  
ATOM   1540  HE2 LYS X 262      20.078  -1.580   3.299  1.00  0.00      PROA H  
ATOM   1541  HZ1 LYS X 262      17.511  -0.544   3.299  1.00  0.00      PROA H  
ATOM   1542  HZ2 LYS X 262      18.508   0.798   2.956  1.00  0.00      PROA H  
ATOM   1543  HZ3 LYS X 262      18.774  -0.119   4.338  1.00  0.00      PROA H  
ATOM   1544  N   THR X 263      15.554  -2.510   0.365  1.00  0.00      PROA N  
ATOM   1545  CA  THR X 263      14.447  -1.678   0.822  1.00  0.00      PROA C  
ATOM   1546  C   THR X 263      14.969  -0.574   1.728  1.00  0.00      PROA C  
ATOM   1547  O   THR X 263      15.308  -0.818   2.882  1.00  0.00      PROA O  
ATOM   1548  CB  THR X 263      13.429  -2.533   1.609  1.00  0.00      PROA C  
ATOM   1549  CG2 THR X 263      12.283  -1.700   2.116  1.00  0.00      PROA C  
ATOM   1550  OG1 THR X 263      12.912  -3.560   0.764  1.00  0.00      PROA O  
ATOM   1551  HN  THR X 263      15.558  -3.463   0.708  1.00  0.00      PROA H  
ATOM   1552  HA  THR X 263      13.950  -1.235  -0.026  1.00  0.00      PROA H  
ATOM   1553  HB  THR X 263      13.911  -2.996   2.501  1.00  0.00      PROA H  
ATOM   1554  HG1 THR X 263      13.637  -4.215   0.714  1.00  0.00      PROA H  
ATOM   1555 HG21 THR X 263      12.086  -0.872   1.400  1.00  0.00      PROA H  
ATOM   1556 HG22 THR X 263      12.507  -1.237   3.095  1.00  0.00      PROA H  
ATOM   1557 HG23 THR X 263      11.338  -2.278   2.137  1.00  0.00      PROA H  
ATOM   1558  N   GLN X 264      15.037   0.643   1.203  1.00  0.00      PROA N  
ATOM   1559  CA  GLN X 264      15.508   1.781   1.983  1.00  0.00      PROA C  
ATOM   1560  C   GLN X 264      14.386   2.445   2.777  1.00  0.00      PROA C  
ATOM   1561  O   GLN X 264      14.223   2.196   3.981  1.00  0.00      PROA O  
ATOM   1562  CB  GLN X 264      16.189   2.804   1.066  1.00  0.00      PROA C  
ATOM   1563  CG  GLN X 264      16.804   4.019   1.778  1.00  0.00      PROA C  
ATOM   1564  CD  GLN X 264      17.987   3.647   2.652  1.00  0.00      PROA C  
ATOM   1565  NE2 GLN X 264      18.160   4.369   3.758  1.00  0.00      PROA N  
ATOM   1566  OE1 GLN X 264      18.696   2.674   2.374  1.00  0.00      PROA O  
ATOM   1567  HN  GLN X 264      14.746   0.844   0.269  1.00  0.00      PROA H  
ATOM   1568  HA  GLN X 264      16.229   1.443   2.712  1.00  0.00      PROA H  
ATOM   1569  HB1 GLN X 264      15.539   3.321   0.339  1.00  0.00      PROA H  
ATOM   1570  HB2 GLN X 264      16.967   2.274   0.469  1.00  0.00      PROA H  
ATOM   1571  HG1 GLN X 264      16.040   4.560   2.375  1.00  0.00      PROA H  
ATOM   1572  HG2 GLN X 264      17.188   4.728   1.009  1.00  0.00      PROA H  
ATOM   1573 HE21 GLN X 264      18.915   4.099   4.356  1.00  0.00      PROA H  
ATOM   1574 HE22 GLN X 264      17.424   4.960   4.083  1.00  0.00      PROA H  
ATOM   1575  N   SER X 265      13.570   3.219   2.054  1.00  0.00      PROA N  
ATOM   1576  CA  SER X 265      12.552   4.132   2.617  1.00  0.00      PROA C  
ATOM   1577  C   SER X 265      11.143   3.634   2.288  1.00  0.00      PROA C  
ATOM   1578  O   SER X 265      10.882   3.138   1.185  1.00  0.00      PROA O  
ATOM   1579  CB  SER X 265      12.728   5.538   2.027  1.00  0.00      PROA C  
ATOM   1580  OG  SER X 265      13.006   5.492   0.620  1.00  0.00      PROA O  
ATOM   1581  HN  SER X 265      13.622   3.143   1.057  1.00  0.00      PROA H  
ATOM   1582  HA  SER X 265      12.645   4.171   3.695  1.00  0.00      PROA H  
ATOM   1583  HB1 SER X 265      13.600   6.013   2.536  1.00  0.00      PROA H  
ATOM   1584  HB2 SER X 265      11.842   6.185   2.222  1.00  0.00      PROA H  
ATOM   1585  HG1 SER X 265      13.903   5.147   0.505  1.00  0.00      PROA H  
ATOM   1586  N   ILE X 266      10.211   3.877   3.199  1.00  0.00      PROA N  
ATOM   1587  CA  ILE X 266       8.853   3.355   3.056  1.00  0.00      PROA C  
ATOM   1588  C   ILE X 266       7.758   4.397   3.381  1.00  0.00      PROA C  
ATOM   1589  O   ILE X 266       7.662   4.893   4.514  1.00  0.00      PROA O  
ATOM   1590  CB  ILE X 266       8.650   2.143   3.954  1.00  0.00      PROA C  
ATOM   1591  CG1 ILE X 266       9.416   0.925   3.438  1.00  0.00      PROA C  
ATOM   1592  CG2 ILE X 266       7.192   1.825   4.048  1.00  0.00      PROA C  
ATOM   1593  CD  ILE X 266       9.364  -0.250   4.432  1.00  0.00      PROA C  
ATOM   1594  HN  ILE X 266      10.411   4.375   4.042  1.00  0.00      PROA H  
ATOM   1595  HA  ILE X 266       8.671   3.046   2.036  1.00  0.00      PROA H  
ATOM   1596  HB  ILE X 266       9.096   2.413   4.906  1.00  0.00      PROA H  
ATOM   1597 HG11 ILE X 266      10.487   1.186   3.286  1.00  0.00      PROA H  
ATOM   1598 HG12 ILE X 266       9.008   0.607   2.456  1.00  0.00      PROA H  
ATOM   1599 HG21 ILE X 266       6.734   1.707   3.041  1.00  0.00      PROA H  
ATOM   1600 HG22 ILE X 266       6.610   2.579   4.622  1.00  0.00      PROA H  
ATOM   1601 HG23 ILE X 266       7.011   0.879   4.600  1.00  0.00      PROA H  
ATOM   1602  HD1 ILE X 266       8.349  -0.694   4.480  1.00  0.00      PROA H  
ATOM   1603  HD2 ILE X 266       9.658   0.084   5.451  1.00  0.00      PROA H  
ATOM   1604  HD3 ILE X 266      10.062  -1.050   4.109  1.00  0.00      PROA H  
ATOM   1605  N   ALA X 267       6.857   4.679   2.397  1.00  0.00      PROA N  
ATOM   1606  CA  ALA X 267       5.636   5.442   2.639  1.00  0.00      PROA C  
ATOM   1607  C   ALA X 267       4.433   4.532   2.700  1.00  0.00      PROA C  
ATOM   1608  O   ALA X 267       4.039   3.958   1.685  1.00  0.00      PROA O  
ATOM   1609  CB  ALA X 267       5.522   6.505   1.533  1.00  0.00      PROA C  
ATOM   1610  HN  ALA X 267       6.974   4.299   1.474  1.00  0.00      PROA H  
ATOM   1611  HA  ALA X 267       5.696   5.949   3.594  1.00  0.00      PROA H  
ATOM   1612  HB1 ALA X 267       5.678   6.044   0.537  1.00  0.00      PROA H  
ATOM   1613  HB2 ALA X 267       6.281   7.296   1.682  1.00  0.00      PROA H  
ATOM   1614  HB3 ALA X 267       4.520   6.985   1.545  1.00  0.00      PROA H  
ATOM   1615  N   CYS X 268       3.801   4.434   3.849  1.00  0.00      PROA N  
ATOM   1616  CA  CYS X 268       2.739   3.467   4.022  1.00  0.00      PROA C  
ATOM   1617  C   CYS X 268       1.585   4.141   4.712  1.00  0.00      PROA C  
ATOM   1618  O   CYS X 268       1.549   4.197   5.931  1.00  0.00      PROA O  
ATOM   1619  CB  CYS X 268       3.211   2.326   4.902  1.00  0.00      PROA C  
ATOM   1620  SG  CYS X 268       1.991   1.037   5.143  1.00  0.00      PROA S  
ATOM   1621  HN  CYS X 268       4.130   4.940   4.655  1.00  0.00      PROA H  
ATOM   1622  HA  CYS X 268       2.352   3.110   3.081  1.00  0.00      PROA H  
ATOM   1623  HB1 CYS X 268       3.553   2.715   5.889  1.00  0.00      PROA H  
ATOM   1624  HB2 CYS X 268       4.115   1.877   4.432  1.00  0.00      PROA H  
ATOM   1625  HG1 CYS X 268       2.504   0.235   4.210  1.00  0.00      PROA H  
ATOM   1626  N   MET X 269       0.592   4.553   3.927  1.00  0.00      PROA N  
ATOM   1627  CA  MET X 269      -0.529   5.371   4.390  1.00  0.00      PROA C  
ATOM   1628  C   MET X 269      -1.821   4.580   4.301  1.00  0.00      PROA C  
ATOM   1629  O   MET X 269      -2.045   3.890   3.297  1.00  0.00      PROA O  
ATOM   1630  CB  MET X 269      -0.648   6.539   3.455  1.00  0.00      PROA C  
ATOM   1631  CG  MET X 269       0.670   7.051   3.021  1.00  0.00      PROA C  
ATOM   1632  SD  MET X 269       0.752   8.747   3.569  1.00  0.00      PROA S  
ATOM   1633  CE  MET X 269       0.854   9.533   1.959  1.00  0.00      PROA C  
ATOM   1634  HN  MET X 269       0.593   4.331   2.949  1.00  0.00      PROA H  
ATOM   1635  HA  MET X 269      -0.305   5.707   5.385  1.00  0.00      PROA H  
ATOM   1636  HB1 MET X 269      -1.363   7.289   3.864  1.00  0.00      PROA H  
ATOM   1637  HB2 MET X 269      -1.123   6.181   2.505  1.00  0.00      PROA H  
ATOM   1638  HG1 MET X 269       0.735   6.989   1.923  1.00  0.00      PROA H  
ATOM   1639  HG2 MET X 269       1.598   6.591   3.410  1.00  0.00      PROA H  
ATOM   1640  HE1 MET X 269       0.120   9.093   1.257  1.00  0.00      PROA H  
ATOM   1641  HE2 MET X 269       1.896   9.559   1.590  1.00  0.00      PROA H  
ATOM   1642  HE3 MET X 269       0.513  10.532   2.192  1.00  0.00      PROA H  
ATOM   1643  N   PRO X 270      -2.690   4.702   5.331  1.00  0.00      PROA N  
ATOM   1644  CA  PRO X 270      -4.031   4.131   5.298  1.00  0.00      PROA C  
ATOM   1645  C   PRO X 270      -4.907   4.889   4.308  1.00  0.00      PROA C  
ATOM   1646  O   PRO X 270      -4.459   5.908   3.774  1.00  0.00      PROA O  
ATOM   1647  CB  PRO X 270      -4.540   4.349   6.716  1.00  0.00      PROA C  
ATOM   1648  CG  PRO X 270      -3.790   5.513   7.230  1.00  0.00      PROA C  
ATOM   1649  CD  PRO X 270      -2.618   5.791   6.312  1.00  0.00      PROA C  
ATOM   1650  HA  PRO X 270      -3.984   3.095   4.991  1.00  0.00      PROA H  
ATOM   1651  HB1 PRO X 270      -4.250   3.449   7.315  1.00  0.00      PROA H  
ATOM   1652  HB2 PRO X 270      -5.638   4.441   6.791  1.00  0.00      PROA H  
ATOM   1653  HG1 PRO X 270      -4.447   6.413   7.274  1.00  0.00      PROA H  
ATOM   1654  HG2 PRO X 270      -3.412   5.317   8.259  1.00  0.00      PROA H  
ATOM   1655  HD1 PRO X 270      -2.687   6.778   5.805  1.00  0.00      PROA H  
ATOM   1656  HD2 PRO X 270      -1.685   5.690   6.896  1.00  0.00      PROA H  
ATOM   1657  N   ILE X 271      -5.919   4.186   3.804  1.00  0.00      PROA N  
ATOM   1658  CA  ILE X 271      -6.941   4.733   2.927  1.00  0.00      PROA C  
ATOM   1659  C   ILE X 271      -8.286   4.535   3.620  1.00  0.00      PROA C  
ATOM   1660  O   ILE X 271      -8.677   3.399   3.951  1.00  0.00      PROA O  
ATOM   1661  CB  ILE X 271      -7.035   3.917   1.660  1.00  0.00      PROA C  
ATOM   1662  CG1 ILE X 271      -5.888   4.219   0.697  1.00  0.00      PROA C  
ATOM   1663  CG2 ILE X 271      -8.388   4.120   1.013  1.00  0.00      PROA C  
ATOM   1664  CD  ILE X 271      -5.622   3.047  -0.284  1.00  0.00      PROA C  
ATOM   1665  HN  ILE X 271      -6.024   3.217   4.045  1.00  0.00      PROA H  
ATOM   1666  HA  ILE X 271      -6.781   5.784   2.726  1.00  0.00      PROA H  
ATOM   1667  HB  ILE X 271      -6.960   2.840   1.934  1.00  0.00      PROA H  
ATOM   1668 HG11 ILE X 271      -4.954   4.411   1.270  1.00  0.00      PROA H  
ATOM   1669 HG12 ILE X 271      -6.161   5.119   0.113  1.00  0.00      PROA H  
ATOM   1670 HG21 ILE X 271      -8.547   5.204   0.824  1.00  0.00      PROA H  
ATOM   1671 HG22 ILE X 271      -9.247   3.715   1.562  1.00  0.00      PROA H  
ATOM   1672 HG23 ILE X 271      -8.408   3.613   0.022  1.00  0.00      PROA H  
ATOM   1673  HD1 ILE X 271      -6.504   2.868  -0.933  1.00  0.00      PROA H  
ATOM   1674  HD2 ILE X 271      -5.410   2.115   0.282  1.00  0.00      PROA H  
ATOM   1675  HD3 ILE X 271      -4.747   3.244  -0.933  1.00  0.00      PROA H  
ATOM   1676  N   LYS X 272      -8.994   5.629   3.881  1.00  0.00      PROA N  
ATOM   1677  CA  LYS X 272     -10.229   5.494   4.653  1.00  0.00      PROA C  
ATOM   1678  C   LYS X 272     -11.482   6.026   3.952  1.00  0.00      PROA C  
ATOM   1679  O   LYS X 272     -11.394   6.826   3.026  1.00  0.00      PROA O  
ATOM   1680  CB  LYS X 272     -10.064   6.061   6.061  1.00  0.00      PROA C  
ATOM   1681  CG  LYS X 272      -8.786   6.881   6.225  1.00  0.00      PROA C  
ATOM   1682  CD  LYS X 272      -7.993   6.387   7.419  1.00  0.00      PROA C  
ATOM   1683  CE  LYS X 272      -7.521   7.520   8.289  1.00  0.00      PROA C  
ATOM   1684  NZ  LYS X 272      -7.911   7.123   9.652  1.00  0.00      PROA N1+
ATOM   1685  HN  LYS X 272      -8.695   6.540   3.624  1.00  0.00      PROA H  
ATOM   1686  HA  LYS X 272     -10.466   4.448   4.752  1.00  0.00      PROA H  
ATOM   1687  HB1 LYS X 272      -9.903   5.172   6.701  1.00  0.00      PROA H  
ATOM   1688  HB2 LYS X 272     -10.967   6.571   6.446  1.00  0.00      PROA H  
ATOM   1689  HG1 LYS X 272      -9.180   7.900   6.468  1.00  0.00      PROA H  
ATOM   1690  HG2 LYS X 272      -8.085   7.097   5.401  1.00  0.00      PROA H  
ATOM   1691  HD1 LYS X 272      -7.092   5.878   7.012  1.00  0.00      PROA H  
ATOM   1692  HD2 LYS X 272      -8.534   5.590   7.979  1.00  0.00      PROA H  
ATOM   1693  HE1 LYS X 272      -8.044   8.480   8.088  1.00  0.00      PROA H  
ATOM   1694  HE2 LYS X 272      -6.421   7.677   8.257  1.00  0.00      PROA H  
ATOM   1695  HZ1 LYS X 272      -7.213   6.469  10.063  1.00  0.00      PROA H  
ATOM   1696  HZ2 LYS X 272      -8.859   6.688   9.713  1.00  0.00      PROA H  
ATOM   1697  HZ3 LYS X 272      -7.922   7.958  10.276  1.00  0.00      PROA H  
ATOM   1698  N   ASN X 273     -12.616   5.415   4.261  1.00  0.00      PROA N  
ATOM   1699  CA  ASN X 273     -13.865   5.946   3.823  1.00  0.00      PROA C  
ATOM   1700  C   ASN X 273     -14.297   7.094   4.732  1.00  0.00      PROA C  
ATOM   1701  O   ASN X 273     -13.606   7.432   5.682  1.00  0.00      PROA O  
ATOM   1702  CB  ASN X 273     -14.917   4.847   3.748  1.00  0.00      PROA C  
ATOM   1703  CG  ASN X 273     -15.251   4.289   5.087  1.00  0.00      PROA C  
ATOM   1704  ND2 ASN X 273     -15.832   3.075   5.131  1.00  0.00      PROA N  
ATOM   1705  OD1 ASN X 273     -15.016   4.947   6.085  1.00  0.00      PROA O  
ATOM   1706  HN  ASN X 273     -12.629   4.725   4.993  1.00  0.00      PROA H  
ATOM   1707  HA  ASN X 273     -13.750   6.353   2.826  1.00  0.00      PROA H  
ATOM   1708  HB1 ASN X 273     -14.454   4.037   3.143  1.00  0.00      PROA H  
ATOM   1709  HB2 ASN X 273     -15.846   5.183   3.244  1.00  0.00      PROA H  
ATOM   1710 HD21 ASN X 273     -16.174   2.806   6.051  1.00  0.00      PROA H  
ATOM   1711 HD22 ASN X 273     -16.162   2.599   4.321  1.00  0.00      PROA H  
ATOM   1712  N   HSD X 274     -15.373   7.775   4.347  1.00  0.00      PROA N  
ATOM   1713  CA  HSD X 274     -15.710   9.081   4.902  1.00  0.00      PROA C  
ATOM   1714  C   HSD X 274     -15.823   9.018   6.411  1.00  0.00      PROA C  
ATOM   1715  O   HSD X 274     -15.705  10.036   7.063  1.00  0.00      PROA O  
ATOM   1716  CB  HSD X 274     -17.024   9.610   4.292  1.00  0.00      PROA C  
ATOM   1717  CG  HSD X 274     -18.202   8.699   4.503  1.00  0.00      PROA C  
ATOM   1718  CD2 HSD X 274     -18.403   7.404   4.152  1.00  0.00      PROA C  
ATOM   1719  ND1 HSD X 274     -19.311   9.070   5.241  1.00  0.00      PROA N  
ATOM   1720  CE1 HSD X 274     -20.132   8.038   5.353  1.00  0.00      PROA C  
ATOM   1721  NE2 HSD X 274     -19.596   7.011   4.715  1.00  0.00      PROA N  
ATOM   1722  HN  HSD X 274     -15.907   7.467   3.569  1.00  0.00      PROA H  
ATOM   1723  HA  HSD X 274     -14.907   9.768   4.679  1.00  0.00      PROA H  
ATOM   1724  HB1 HSD X 274     -16.869   9.709   3.196  1.00  0.00      PROA H  
ATOM   1725  HB2 HSD X 274     -17.240  10.628   4.684  1.00  0.00      PROA H  
ATOM   1726  HD1 HSD X 274     -19.496   9.996   5.580  1.00  0.00      PROA H  
ATOM   1727  HD2 HSD X 274     -17.807   6.706   3.580  1.00  0.00      PROA H  
ATOM   1728  HE1 HSD X 274     -21.107   8.044   5.849  1.00  0.00      PROA H  
ATOM   1729  N   ARG X 275     -16.165   7.861   6.953  1.00  0.00      PROA N  
ATOM   1730  CA  ARG X 275     -16.356   7.725   8.377  1.00  0.00      PROA C  
ATOM   1731  C   ARG X 275     -15.023   7.415   9.040  1.00  0.00      PROA C  
ATOM   1732  O   ARG X 275     -14.968   7.026  10.202  1.00  0.00      PROA O  
ATOM   1733  CB  ARG X 275     -17.327   6.586   8.653  1.00  0.00      PROA C  
ATOM   1734  CG  ARG X 275     -18.773   6.888   8.323  1.00  0.00      PROA C  
ATOM   1735  CD  ARG X 275     -19.708   6.551   9.507  1.00  0.00      PROA C  
ATOM   1736  NE  ARG X 275     -19.899   5.110   9.718  1.00  0.00      PROA N  
ATOM   1737  CZ  ARG X 275     -20.059   4.202   8.749  1.00  0.00      PROA C  
ATOM   1738  NH1 ARG X 275     -20.055   4.567   7.466  1.00  0.00      PROA N1+
ATOM   1739  NH2 ARG X 275     -20.203   2.914   9.057  1.00  0.00      PROA N  
ATOM   1740  HN  ARG X 275     -16.230   7.020   6.419  1.00  0.00      PROA H  
ATOM   1741  HA  ARG X 275     -16.723   8.644   8.816  1.00  0.00      PROA H  
ATOM   1742  HB1 ARG X 275     -17.284   6.337   9.743  1.00  0.00      PROA H  
ATOM   1743  HB2 ARG X 275     -17.001   5.658   8.122  1.00  0.00      PROA H  
ATOM   1744  HG1 ARG X 275     -19.049   6.675   7.287  1.00  0.00      PROA H  
ATOM   1745  HG2 ARG X 275     -18.826   8.010   8.325  1.00  0.00      PROA H  
ATOM   1746  HD1 ARG X 275     -20.712   6.999   9.325  1.00  0.00      PROA H  
ATOM   1747  HD2 ARG X 275     -19.306   6.990  10.449  1.00  0.00      PROA H  
ATOM   1748  HE  ARG X 275     -19.680   4.709  10.605  1.00  0.00      PROA H  
ATOM   1749 HH11 ARG X 275     -20.169   3.816   6.815  1.00  0.00      PROA H  
ATOM   1750 HH12 ARG X 275     -19.533   5.367   7.231  1.00  0.00      PROA H  
ATOM   1751 HH21 ARG X 275     -20.316   2.680  10.028  1.00  0.00      PROA H  
ATOM   1752 HH22 ARG X 275     -19.589   2.310   8.543  1.00  0.00      PROA H  
ATOM   1753  N   GLU X 276     -13.971   7.384   8.230  1.00  0.00      PROA N  
ATOM   1754  CA  GLU X 276     -12.602   7.268   8.734  1.00  0.00      PROA C  
ATOM   1755  C   GLU X 276     -12.150   5.827   9.046  1.00  0.00      PROA C  
ATOM   1756  O   GLU X 276     -10.975   5.592   9.354  1.00  0.00      PROA O  
ATOM   1757  CB  GLU X 276     -12.397   8.192   9.929  1.00  0.00      PROA C  
ATOM   1758  CG  GLU X 276     -11.917   9.584   9.532  1.00  0.00      PROA C  
ATOM   1759  CD  GLU X 276     -11.840  10.543  10.740  1.00  0.00      PROA C  
ATOM   1760  OE1 GLU X 276     -12.817  10.613  11.524  1.00  0.00      PROA O  
ATOM   1761  OE2 GLU X 276     -10.795  11.221  10.913  1.00  0.00      PROA O1-
ATOM   1762  HN  GLU X 276     -14.064   7.500   7.239  1.00  0.00      PROA H  
ATOM   1763  HA  GLU X 276     -11.951   7.614   7.949  1.00  0.00      PROA H  
ATOM   1764  HB1 GLU X 276     -11.556   7.797  10.551  1.00  0.00      PROA H  
ATOM   1765  HB2 GLU X 276     -13.220   8.283  10.657  1.00  0.00      PROA H  
ATOM   1766  HG1 GLU X 276     -12.644  10.034   8.825  1.00  0.00      PROA H  
ATOM   1767  HG2 GLU X 276     -10.919   9.551   9.052  1.00  0.00      PROA H  
ATOM   1768  N   GLU X 277     -13.083   4.880   8.971  1.00  0.00      PROA N  
ATOM   1769  CA  GLU X 277     -12.797   3.500   8.609  1.00  0.00      PROA C  
ATOM   1770  C   GLU X 277     -11.670   3.263   7.611  1.00  0.00      PROA C  
ATOM   1771  O   GLU X 277     -11.653   3.850   6.525  1.00  0.00      PROA O  
ATOM   1772  CB  GLU X 277     -14.051   2.864   8.074  1.00  0.00      PROA C  
ATOM   1773  CG  GLU X 277     -14.951   2.344   9.156  1.00  0.00      PROA C  
ATOM   1774  CD  GLU X 277     -16.404   2.441   8.800  1.00  0.00      PROA C  
ATOM   1775  OE1 GLU X 277     -16.718   2.724   7.622  1.00  0.00      PROA O  
ATOM   1776  OE2 GLU X 277     -17.228   2.155   9.687  1.00  0.00      PROA O1-
ATOM   1777  HN  GLU X 277     -14.035   5.153   8.864  1.00  0.00      PROA H  
ATOM   1778  HA  GLU X 277     -12.512   2.987   9.515  1.00  0.00      PROA H  
ATOM   1779  HB1 GLU X 277     -13.923   2.114   7.262  1.00  0.00      PROA H  
ATOM   1780  HB2 GLU X 277     -14.596   3.719   7.692  1.00  0.00      PROA H  
ATOM   1781  HG1 GLU X 277     -14.816   2.940  10.087  1.00  0.00      PROA H  
ATOM   1782  HG2 GLU X 277     -14.716   1.285   9.397  1.00  0.00      PROA H  
ATOM   1783  N   VAL X 278     -10.800   2.300   7.911  1.00  0.00      PROA N  
ATOM   1784  CA  VAL X 278      -9.672   2.026   7.013  1.00  0.00      PROA C  
ATOM   1785  C   VAL X 278     -10.083   0.939   6.048  1.00  0.00      PROA C  
ATOM   1786  O   VAL X 278     -10.411  -0.159   6.476  1.00  0.00      PROA O  
ATOM   1787  CB  VAL X 278      -8.439   1.507   7.794  1.00  0.00      PROA C  
ATOM   1788  CG1 VAL X 278      -7.159   1.770   7.035  1.00  0.00      PROA C  
ATOM   1789  CG2 VAL X 278      -8.375   2.123   9.183  1.00  0.00      PROA C  
ATOM   1790  HN  VAL X 278     -10.837   1.814   8.784  1.00  0.00      PROA H  
ATOM   1791  HA  VAL X 278      -9.402   2.916   6.463  1.00  0.00      PROA H  
ATOM   1792  HB  VAL X 278      -8.508   0.404   7.978  1.00  0.00      PROA H  
ATOM   1793 HG11 VAL X 278      -7.087   2.844   6.769  1.00  0.00      PROA H  
ATOM   1794 HG12 VAL X 278      -7.120   1.176   6.096  1.00  0.00      PROA H  
ATOM   1795 HG13 VAL X 278      -6.274   1.501   7.652  1.00  0.00      PROA H  
ATOM   1796 HG21 VAL X 278      -9.140   1.686   9.858  1.00  0.00      PROA H  
ATOM   1797 HG22 VAL X 278      -8.518   3.223   9.147  1.00  0.00      PROA H  
ATOM   1798 HG23 VAL X 278      -7.387   1.925   9.652  1.00  0.00      PROA H  
ATOM   1799  N   VAL X 279     -10.031   1.208   4.751  1.00  0.00      PROA N  
ATOM   1800  CA  VAL X 279     -10.474   0.198   3.796  1.00  0.00      PROA C  
ATOM   1801  C   VAL X 279      -9.335  -0.434   2.995  1.00  0.00      PROA C  
ATOM   1802  O   VAL X 279      -9.483  -1.493   2.373  1.00  0.00      PROA O  
ATOM   1803  CB  VAL X 279     -11.509   0.765   2.854  1.00  0.00      PROA C  
ATOM   1804  CG1 VAL X 279     -12.692   1.181   3.631  1.00  0.00      PROA C  
ATOM   1805  CG2 VAL X 279     -10.945   1.937   2.080  1.00  0.00      PROA C  
ATOM   1806  HN  VAL X 279      -9.734   2.102   4.406  1.00  0.00      PROA H  
ATOM   1807  HA  VAL X 279     -10.958  -0.630   4.298  1.00  0.00      PROA H  
ATOM   1808  HB  VAL X 279     -11.827  -0.030   2.129  1.00  0.00      PROA H  
ATOM   1809 HG11 VAL X 279     -12.470   2.016   4.332  1.00  0.00      PROA H  
ATOM   1810 HG12 VAL X 279     -13.099   0.336   4.234  1.00  0.00      PROA H  
ATOM   1811 HG13 VAL X 279     -13.507   1.523   2.955  1.00  0.00      PROA H  
ATOM   1812 HG21 VAL X 279     -10.030   1.663   1.515  1.00  0.00      PROA H  
ATOM   1813 HG22 VAL X 279     -10.733   2.790   2.756  1.00  0.00      PROA H  
ATOM   1814 HG23 VAL X 279     -11.701   2.289   1.342  1.00  0.00      PROA H  
ATOM   1815  N   GLY X 280      -8.162   0.164   3.130  1.00  0.00      PROA N  
ATOM   1816  CA  GLY X 280      -7.081   0.000   2.173  1.00  0.00      PROA C  
ATOM   1817  C   GLY X 280      -5.803   0.573   2.757  1.00  0.00      PROA C  
ATOM   1818  O   GLY X 280      -5.854   1.356   3.711  1.00  0.00      PROA O  
ATOM   1819  HN  GLY X 280      -8.061   0.902   3.796  1.00  0.00      PROA H  
ATOM   1820  HA1 GLY X 280      -7.318   0.528   1.261  1.00  0.00      PROA H  
ATOM   1821  HA2 GLY X 280      -6.947  -1.060   2.063  1.00  0.00      PROA H  
ATOM   1822  N   VAL X 281      -4.668   0.001   2.358  1.00  0.00      PROA N  
ATOM   1823  CA  VAL X 281      -3.376   0.637   2.606  1.00  0.00      PROA C  
ATOM   1824  C   VAL X 281      -2.588   0.669   1.330  1.00  0.00      PROA C  
ATOM   1825  O   VAL X 281      -2.639  -0.270   0.537  1.00  0.00      PROA O  
ATOM   1826  CB  VAL X 281      -2.510  -0.102   3.607  1.00  0.00      PROA C  
ATOM   1827  CG1 VAL X 281      -1.380   0.773   3.930  1.00  0.00      PROA C  
ATOM   1828  CG2 VAL X 281      -3.278  -0.499   4.883  1.00  0.00      PROA C  
ATOM   1829  HN  VAL X 281      -4.695  -0.768   1.712  1.00  0.00      PROA H  
ATOM   1830  HA  VAL X 281      -3.523   1.659   2.933  1.00  0.00      PROA H  
ATOM   1831  HB  VAL X 281      -2.132  -1.064   3.174  1.00  0.00      PROA H  
ATOM   1832 HG11 VAL X 281      -1.716   1.768   4.285  1.00  0.00      PROA H  
ATOM   1833 HG12 VAL X 281      -0.630   0.898   3.122  1.00  0.00      PROA H  
ATOM   1834 HG13 VAL X 281      -0.811   0.334   4.783  1.00  0.00      PROA H  
ATOM   1835 HG21 VAL X 281      -4.155  -1.134   4.648  1.00  0.00      PROA H  
ATOM   1836 HG22 VAL X 281      -3.643   0.411   5.406  1.00  0.00      PROA H  
ATOM   1837 HG23 VAL X 281      -2.615  -1.058   5.578  1.00  0.00      PROA H  
ATOM   1838  N   ALA X 282      -1.837   1.739   1.139  1.00  0.00      PROA N  
ATOM   1839  CA  ALA X 282      -1.043   1.859  -0.062  1.00  0.00      PROA C  
ATOM   1840  C   ALA X 282       0.290   2.433   0.335  1.00  0.00      PROA C  
ATOM   1841  O   ALA X 282       0.354   3.321   1.190  1.00  0.00      PROA O  
ATOM   1842  CB  ALA X 282      -1.712   2.752  -1.042  1.00  0.00      PROA C  
ATOM   1843  HN  ALA X 282      -1.782   2.490   1.806  1.00  0.00      PROA H  
ATOM   1844  HA  ALA X 282      -0.857   0.889  -0.505  1.00  0.00      PROA H  
ATOM   1845  HB1 ALA X 282      -1.821   3.785  -0.637  1.00  0.00      PROA H  
ATOM   1846  HB2 ALA X 282      -2.732   2.378  -1.264  1.00  0.00      PROA H  
ATOM   1847  HB3 ALA X 282      -1.147   2.805  -2.000  1.00  0.00      PROA H  
ATOM   1848  N   GLN X 283       1.367   1.836  -0.173  1.00  0.00      PROA N  
ATOM   1849  CA  GLN X 283       2.693   2.327   0.171  1.00  0.00      PROA C  
ATOM   1850  C   GLN X 283       3.675   2.429  -0.992  1.00  0.00      PROA C  
ATOM   1851  O   GLN X 283       3.457   1.852  -2.059  1.00  0.00      PROA O  
ATOM   1852  CB  GLN X 283       3.282   1.538   1.329  1.00  0.00      PROA C  
ATOM   1853  CG  GLN X 283       4.126   0.401   0.880  1.00  0.00      PROA C  
ATOM   1854  CD  GLN X 283       3.980  -0.780   1.788  1.00  0.00      PROA C  
ATOM   1855  NE2 GLN X 283       3.828  -1.965   1.187  1.00  0.00      PROA N  
ATOM   1856  OE1 GLN X 283       3.908  -0.631   3.020  1.00  0.00      PROA O  
ATOM   1857  HN  GLN X 283       1.295   1.111  -0.859  1.00  0.00      PROA H  
ATOM   1858  HA  GLN X 283       2.508   3.359   0.402  1.00  0.00      PROA H  
ATOM   1859  HB1 GLN X 283       2.370   1.158   1.863  1.00  0.00      PROA H  
ATOM   1860  HB2 GLN X 283       3.874   1.937   2.161  1.00  0.00      PROA H  
ATOM   1861  HG1 GLN X 283       5.201   0.695   0.851  1.00  0.00      PROA H  
ATOM   1862  HG2 GLN X 283       3.844   0.073  -0.147  1.00  0.00      PROA H  
ATOM   1863 HE21 GLN X 283       3.747  -2.762   1.778  1.00  0.00      PROA H  
ATOM   1864 HE22 GLN X 283       4.016  -2.082   0.217  1.00  0.00      PROA H  
ATOM   1865  N   ALA X 284       4.660   3.305  -0.827  1.00  0.00      PROA N  
ATOM   1866  CA  ALA X 284       5.667   3.498  -1.841  1.00  0.00      PROA C  
ATOM   1867  C   ALA X 284       7.008   3.160  -1.235  1.00  0.00      PROA C  
ATOM   1868  O   ALA X 284       7.318   3.613  -0.132  1.00  0.00      PROA O  
ATOM   1869  CB  ALA X 284       5.656   4.929  -2.306  1.00  0.00      PROA C  
ATOM   1870  HN  ALA X 284       4.741   3.789   0.047  1.00  0.00      PROA H  
ATOM   1871  HA  ALA X 284       5.510   2.842  -2.690  1.00  0.00      PROA H  
ATOM   1872  HB1 ALA X 284       5.917   5.638  -1.494  1.00  0.00      PROA H  
ATOM   1873  HB2 ALA X 284       4.641   5.196  -2.672  1.00  0.00      PROA H  
ATOM   1874  HB3 ALA X 284       6.364   5.085  -3.147  1.00  0.00      PROA H  
ATOM   1875  N   ILE X 285       7.824   2.399  -1.962  1.00  0.00      PROA N  
ATOM   1876  CA  ILE X 285       9.130   1.977  -1.445  1.00  0.00      PROA C  
ATOM   1877  C   ILE X 285      10.315   2.620  -2.181  1.00  0.00      PROA C  
ATOM   1878  O   ILE X 285      10.394   2.551  -3.420  1.00  0.00      PROA O  
ATOM   1879  CB  ILE X 285       9.265   0.470  -1.513  1.00  0.00      PROA C  
ATOM   1880  CG1 ILE X 285       8.486  -0.170  -0.384  1.00  0.00      PROA C  
ATOM   1881  CG2 ILE X 285      10.687   0.074  -1.438  1.00  0.00      PROA C  
ATOM   1882  CD  ILE X 285       7.278  -0.900  -0.889  1.00  0.00      PROA C  
ATOM   1883  HN  ILE X 285       7.524   1.990  -2.833  1.00  0.00      PROA H  
ATOM   1884  HA  ILE X 285       9.238   2.266  -0.410  1.00  0.00      PROA H  
ATOM   1885  HB  ILE X 285       8.855   0.115  -2.490  1.00  0.00      PROA H  
ATOM   1886 HG11 ILE X 285       8.172   0.595   0.363  1.00  0.00      PROA H  
ATOM   1887 HG12 ILE X 285       9.136  -0.896   0.160  1.00  0.00      PROA H  
ATOM   1888 HG21 ILE X 285      11.204   0.529  -0.563  1.00  0.00      PROA H  
ATOM   1889 HG22 ILE X 285      11.259   0.298  -2.366  1.00  0.00      PROA H  
ATOM   1890 HG23 ILE X 285      10.765  -1.032  -1.316  1.00  0.00      PROA H  
ATOM   1891  HD1 ILE X 285       7.569  -1.682  -1.625  1.00  0.00      PROA H  
ATOM   1892  HD2 ILE X 285       6.573  -0.201  -1.394  1.00  0.00      PROA H  
ATOM   1893  HD3 ILE X 285       6.740  -1.401  -0.054  1.00  0.00      PROA H  
ATOM   1894  N   ASN X 286      11.258   3.189  -1.421  1.00  0.00      PROA N  
ATOM   1895  CA  ASN X 286      12.522   3.693  -1.988  1.00  0.00      PROA C  
ATOM   1896  C   ASN X 286      12.312   4.841  -2.966  1.00  0.00      PROA C  
ATOM   1897  O   ASN X 286      12.373   4.659  -4.188  1.00  0.00      PROA O  
ATOM   1898  CB  ASN X 286      13.324   2.576  -2.685  1.00  0.00      PROA C  
ATOM   1899  CG  ASN X 286      13.980   1.615  -1.700  1.00  0.00      PROA C  
ATOM   1900  ND2 ASN X 286      14.279   0.400  -2.164  1.00  0.00      PROA N  
ATOM   1901  OD1 ASN X 286      14.154   1.940  -0.518  1.00  0.00      PROA O  
ATOM   1902  HN  ASN X 286      11.154   3.210  -0.418  1.00  0.00      PROA H  
ATOM   1903  HA  ASN X 286      13.124   4.079  -1.190  1.00  0.00      PROA H  
ATOM   1904  HB1 ASN X 286      14.167   3.023  -3.259  1.00  0.00      PROA H  
ATOM   1905  HB2 ASN X 286      12.707   2.011  -3.409  1.00  0.00      PROA H  
ATOM   1906 HD21 ASN X 286      13.950   0.114  -3.070  1.00  0.00      PROA H  
ATOM   1907 HD22 ASN X 286      14.927  -0.175  -1.659  1.00  0.00      PROA H  
ATOM   1908  N   LYS X 287      12.146   6.037  -2.417  1.00  0.00      PROA N  
ATOM   1909  CA  LYS X 287      11.978   7.224  -3.238  1.00  0.00      PROA C  
ATOM   1910  C   LYS X 287      13.092   7.252  -4.279  1.00  0.00      PROA C  
ATOM   1911  O   LYS X 287      14.275   7.256  -3.921  1.00  0.00      PROA O  
ATOM   1912  CB  LYS X 287      12.020   8.485  -2.362  1.00  0.00      PROA C  
ATOM   1913  CG  LYS X 287      12.257   9.773  -3.134  1.00  0.00      PROA C  
ATOM   1914  CD  LYS X 287      11.513  10.939  -2.531  1.00  0.00      PROA C  
ATOM   1915  CE  LYS X 287      11.088  11.904  -3.618  1.00  0.00      PROA C  
ATOM   1916  NZ  LYS X 287      10.733  13.240  -3.068  1.00  0.00      PROA N1+
ATOM   1917  HN  LYS X 287      12.148   6.141  -1.422  1.00  0.00      PROA H  
ATOM   1918  HA  LYS X 287      11.035   7.185  -3.752  1.00  0.00      PROA H  
ATOM   1919  HB1 LYS X 287      12.859   8.376  -1.632  1.00  0.00      PROA H  
ATOM   1920  HB2 LYS X 287      11.111   8.541  -1.747  1.00  0.00      PROA H  
ATOM   1921  HG1 LYS X 287      11.762   9.604  -4.123  1.00  0.00      PROA H  
ATOM   1922  HG2 LYS X 287      13.339   9.977  -3.266  1.00  0.00      PROA H  
ATOM   1923  HD1 LYS X 287      12.342  11.522  -2.066  1.00  0.00      PROA H  
ATOM   1924  HD2 LYS X 287      10.694  10.681  -1.834  1.00  0.00      PROA H  
ATOM   1925  HE1 LYS X 287      10.210  11.512  -4.177  1.00  0.00      PROA H  
ATOM   1926  HE2 LYS X 287      11.933  12.038  -4.324  1.00  0.00      PROA H  
ATOM   1927  HZ1 LYS X 287      11.394  13.502  -2.311  1.00  0.00      PROA H  
ATOM   1928  HZ2 LYS X 287       9.773  13.114  -2.636  1.00  0.00      PROA H  
ATOM   1929  HZ3 LYS X 287      10.710  13.970  -3.803  1.00  0.00      PROA H  
ATOM   1930  N   LYS X 288      12.723   7.167  -5.553  1.00  0.00      PROA N  
ATOM   1931  CA  LYS X 288      13.580   7.662  -6.618  1.00  0.00      PROA C  
ATOM   1932  C   LYS X 288      14.132   9.052  -6.276  1.00  0.00      PROA C  
ATOM   1933  O   LYS X 288      13.455   9.861  -5.629  1.00  0.00      PROA O  
ATOM   1934  CB  LYS X 288      12.825   7.704  -7.944  1.00  0.00      PROA C  
ATOM   1935  CG  LYS X 288      12.890   6.422  -8.756  1.00  0.00      PROA C  
ATOM   1936  CD  LYS X 288      11.917   6.476  -9.937  1.00  0.00      PROA C  
ATOM   1937  CE  LYS X 288      12.453   5.716 -11.144  1.00  0.00      PROA C  
ATOM   1938  NZ  LYS X 288      12.126   4.257 -11.074  1.00  0.00      PROA N1+
ATOM   1939  HN  LYS X 288      11.770   7.022  -5.777  1.00  0.00      PROA H  
ATOM   1940  HA  LYS X 288      14.425   6.991  -6.695  1.00  0.00      PROA H  
ATOM   1941  HB1 LYS X 288      13.207   8.519  -8.603  1.00  0.00      PROA H  
ATOM   1942  HB2 LYS X 288      11.758   7.957  -7.730  1.00  0.00      PROA H  
ATOM   1943  HG1 LYS X 288      12.643   5.544  -8.112  1.00  0.00      PROA H  
ATOM   1944  HG2 LYS X 288      13.935   6.292  -9.116  1.00  0.00      PROA H  
ATOM   1945  HD1 LYS X 288      11.834   7.545 -10.250  1.00  0.00      PROA H  
ATOM   1946  HD2 LYS X 288      10.895   6.155  -9.640  1.00  0.00      PROA H  
ATOM   1947  HE1 LYS X 288      13.555   5.820 -11.233  1.00  0.00      PROA H  
ATOM   1948  HE2 LYS X 288      11.996   6.108 -12.075  1.00  0.00      PROA H  
ATOM   1949  HZ1 LYS X 288      11.107   4.112 -11.299  1.00  0.00      PROA H  
ATOM   1950  HZ2 LYS X 288      12.301   3.869 -10.126  1.00  0.00      PROA H  
ATOM   1951  HZ3 LYS X 288      12.681   3.706 -11.760  1.00  0.00      PROA H  
ATOM   1952  N   SER X 289      15.334   9.348  -6.781  1.00  0.00      PROA N  
ATOM   1953  CA  SER X 289      16.276  10.278  -6.135  1.00  0.00      PROA C  
ATOM   1954  C   SER X 289      17.680  10.124  -6.740  1.00  0.00      PROA C  
ATOM   1955  O   SER X 289      18.203   9.009  -6.850  1.00  0.00      PROA O  
ATOM   1956  CB  SER X 289      16.331  10.028  -4.617  1.00  0.00      PROA C  
ATOM   1957  OG  SER X 289      16.950  11.106  -3.934  1.00  0.00      PROA O  
ATOM   1958  HN  SER X 289      15.755   8.722  -7.428  1.00  0.00      PROA H  
ATOM   1959  HA  SER X 289      15.921  11.280  -6.329  1.00  0.00      PROA H  
ATOM   1960  HB1 SER X 289      16.865   9.071  -4.404  1.00  0.00      PROA H  
ATOM   1961  HB2 SER X 289      15.322   9.928  -4.173  1.00  0.00      PROA H  
ATOM   1962  HG1 SER X 289      16.834  10.956  -2.987  1.00  0.00      PROA H  
ATOM   1963  N   GLY X 290      18.308  11.250  -7.076  1.00  0.00      PROA N  
ATOM   1964  CA  GLY X 290      19.768  11.298  -7.213  1.00  0.00      PROA C  
ATOM   1965  C   GLY X 290      20.463  12.117  -6.135  1.00  0.00      PROA C  
ATOM   1966  O   GLY X 290      21.550  12.647  -6.359  1.00  0.00      PROA O  
ATOM   1967  HN  GLY X 290      17.807  12.108  -7.156  1.00  0.00      PROA H  
ATOM   1968  HA1 GLY X 290      19.982  11.787  -8.153  1.00  0.00      PROA H  
ATOM   1969  HA2 GLY X 290      20.205  10.307  -7.179  1.00  0.00      PROA H  
ATOM   1970  N   ASN X 291      19.784  12.320  -5.008  1.00  0.00      PROA N  
ATOM   1971  CA  ASN X 291      20.443  12.719  -3.759  1.00  0.00      PROA C  
ATOM   1972  C   ASN X 291      20.197  11.760  -2.573  1.00  0.00      PROA C  
ATOM   1973  O   ASN X 291      20.155  12.181  -1.411  1.00  0.00      PROA O  
ATOM   1974  CB  ASN X 291      20.165  14.201  -3.397  1.00  0.00      PROA C  
ATOM   1975  CG  ASN X 291      18.666  14.541  -3.316  1.00  0.00      PROA C  
ATOM   1976  ND2 ASN X 291      17.897  14.090  -4.301  1.00  0.00      PROA N  
ATOM   1977  OD1 ASN X 291      18.245  15.314  -2.451  1.00  0.00      PROA O  
ATOM   1978  HN  ASN X 291      18.884  11.894  -4.903  1.00  0.00      PROA H  
ATOM   1979  HA  ASN X 291      21.516  12.653  -3.903  1.00  0.00      PROA H  
ATOM   1980  HB1 ASN X 291      20.612  14.851  -4.178  1.00  0.00      PROA H  
ATOM   1981  HB2 ASN X 291      20.636  14.466  -2.429  1.00  0.00      PROA H  
ATOM   1982 HD21 ASN X 291      16.944  14.375  -4.308  1.00  0.00      PROA H  
ATOM   1983 HD22 ASN X 291      18.307  13.519  -5.002  1.00  0.00      PROA H  
ATOM   1984  N   GLY X 292      20.137  10.462  -2.873  1.00  0.00      PROA N  
ATOM   1985  CA  GLY X 292      19.967   9.417  -1.859  1.00  0.00      PROA C  
ATOM   1986  C   GLY X 292      19.010   9.785  -0.741  1.00  0.00      PROA C  
ATOM   1987  O   GLY X 292      19.415   9.869   0.419  1.00  0.00      PROA O  
ATOM   1988  HN  GLY X 292      20.288  10.152  -3.809  1.00  0.00      PROA H  
ATOM   1989  HA1 GLY X 292      20.933   9.244  -1.404  1.00  0.00      PROA H  
ATOM   1990  HA2 GLY X 292      19.576   8.538  -2.351  1.00  0.00      PROA H  
ATOM   1991  N   GLY X 293      17.720   9.890  -1.077  1.00  0.00      PROA N  
ATOM   1992  CA  GLY X 293      16.791  10.794  -0.381  1.00  0.00      PROA C  
ATOM   1993  C   GLY X 293      15.709  10.114   0.451  1.00  0.00      PROA C  
ATOM   1994  O   GLY X 293      15.715   8.896   0.637  1.00  0.00      PROA O  
ATOM   1995  HN  GLY X 293      17.412   9.441  -1.907  1.00  0.00      PROA H  
ATOM   1996  HA1 GLY X 293      16.284  11.387  -1.125  1.00  0.00      PROA H  
ATOM   1997  HA2 GLY X 293      17.350  11.410   0.313  1.00  0.00      PROA H  
ATOM   1998  N   THR X 294      14.772  10.908   0.959  1.00  0.00      PROA N  
ATOM   1999  CA  THR X 294      13.656  10.377   1.738  1.00  0.00      PROA C  
ATOM   2000  C   THR X 294      12.276  10.780   1.151  1.00  0.00      PROA C  
ATOM   2001  O   THR X 294      12.187  11.259   0.014  1.00  0.00      PROA O  
ATOM   2002  CB  THR X 294      13.830  10.731   3.247  1.00  0.00      PROA C  
ATOM   2003  CG2 THR X 294      12.534  11.257   3.880  1.00  0.00      PROA C  
ATOM   2004  OG1 THR X 294      14.295   9.576   3.964  1.00  0.00      PROA O  
ATOM   2005  HN  THR X 294      14.775  11.898   0.813  1.00  0.00      PROA H  
ATOM   2006  HA  THR X 294      13.635   9.299   1.650  1.00  0.00      PROA H  
ATOM   2007  HB  THR X 294      14.593  11.534   3.322  1.00  0.00      PROA H  
ATOM   2008  HG1 THR X 294      14.706   9.009   3.298  1.00  0.00      PROA H  
ATOM   2009 HG21 THR X 294      11.800  10.470   4.146  1.00  0.00      PROA H  
ATOM   2010 HG22 THR X 294      12.102  12.147   3.378  1.00  0.00      PROA H  
ATOM   2011 HG23 THR X 294      12.827  11.649   4.881  1.00  0.00      PROA H  
ATOM   2012  N   PHE X 295      11.196  10.471   1.868  1.00  0.00      PROA N  
ATOM   2013  CA  PHE X 295       9.857  10.898   1.454  1.00  0.00      PROA C  
ATOM   2014  C   PHE X 295       9.450  12.199   2.149  1.00  0.00      PROA C  
ATOM   2015  O   PHE X 295       9.389  12.251   3.381  1.00  0.00      PROA O  
ATOM   2016  CB  PHE X 295       8.831   9.801   1.754  1.00  0.00      PROA C  
ATOM   2017  CG  PHE X 295       8.794   8.701   0.726  1.00  0.00      PROA C  
ATOM   2018  CD1 PHE X 295       8.754   8.999  -0.627  1.00  0.00      PROA C  
ATOM   2019  CD2 PHE X 295       8.772   7.365   1.118  1.00  0.00      PROA C  
ATOM   2020  CE1 PHE X 295       8.732   7.988  -1.580  1.00  0.00      PROA C  
ATOM   2021  CE2 PHE X 295       8.741   6.346   0.176  1.00  0.00      PROA C  
ATOM   2022  CZ  PHE X 295       8.720   6.661  -1.181  1.00  0.00      PROA C  
ATOM   2023  HN  PHE X 295      11.277  10.041   2.760  1.00  0.00      PROA H  
ATOM   2024  HA  PHE X 295       9.851  11.125   0.399  1.00  0.00      PROA H  
ATOM   2025  HB1 PHE X 295       7.794  10.196   1.834  1.00  0.00      PROA H  
ATOM   2026  HB2 PHE X 295       9.117   9.339   2.703  1.00  0.00      PROA H  
ATOM   2027  HD1 PHE X 295       8.707  10.026  -0.961  1.00  0.00      PROA H  
ATOM   2028  HD2 PHE X 295       8.795   7.112   2.170  1.00  0.00      PROA H  
ATOM   2029  HE1 PHE X 295       8.688   8.253  -2.628  1.00  0.00      PROA H  
ATOM   2030  HE2 PHE X 295       8.799   5.319   0.499  1.00  0.00      PROA H  
ATOM   2031  HZ  PHE X 295       8.691   5.852  -1.893  1.00  0.00      PROA H  
ATOM   2032  N   THR X 296       9.085  13.203   1.346  1.00  0.00      PROA N  
ATOM   2033  CA  THR X 296       8.798  14.569   1.819  1.00  0.00      PROA C  
ATOM   2034  C   THR X 296       7.590  14.650   2.748  1.00  0.00      PROA C  
ATOM   2035  O   THR X 296       6.592  13.965   2.535  1.00  0.00      PROA O  
ATOM   2036  CB  THR X 296       8.493  15.511   0.640  1.00  0.00      PROA C  
ATOM   2037  CG2 THR X 296       8.868  16.951   0.983  1.00  0.00      PROA C  
ATOM   2038  OG1 THR X 296       9.211  15.086  -0.521  1.00  0.00      PROA O  
ATOM   2039  HN  THR X 296       9.059  13.036   0.366  1.00  0.00      PROA H  
ATOM   2040  HA  THR X 296       9.670  14.912   2.356  1.00  0.00      PROA H  
ATOM   2041  HB  THR X 296       7.500  15.573   0.271  1.00  0.00      PROA H  
ATOM   2042  HG1 THR X 296       8.736  14.310  -0.861  1.00  0.00      PROA H  
ATOM   2043 HG21 THR X 296       9.937  16.991   1.287  1.00  0.00      PROA H  
ATOM   2044 HG22 THR X 296       8.269  17.377   1.806  1.00  0.00      PROA H  
ATOM   2045 HG23 THR X 296       8.753  17.601   0.089  1.00  0.00      PROA H  
ATOM   2046  N   GLU X 297       7.579  15.667   3.602  1.00  0.00      PROA N  
ATOM   2047  CA  GLU X 297       6.324  16.158   4.165  1.00  0.00      PROA C  
ATOM   2048  C   GLU X 297       5.299  16.427   3.064  1.00  0.00      PROA C  
ATOM   2049  O   GLU X 297       4.189  15.898   3.097  1.00  0.00      PROA O  
ATOM   2050  CB  GLU X 297       6.555  17.421   4.992  1.00  0.00      PROA C  
ATOM   2051  CG  GLU X 297       5.839  17.410   6.339  1.00  0.00      PROA C  
ATOM   2052  CD  GLU X 297       5.808  18.785   7.002  1.00  0.00      PROA C  
ATOM   2053  OE1 GLU X 297       6.894  19.326   7.317  1.00  0.00      PROA O  
ATOM   2054  OE2 GLU X 297       4.695  19.309   7.238  1.00  0.00      PROA O1-
ATOM   2055  HN  GLU X 297       8.416  16.101   3.923  1.00  0.00      PROA H  
ATOM   2056  HA  GLU X 297       5.926  15.372   4.798  1.00  0.00      PROA H  
ATOM   2057  HB1 GLU X 297       6.300  18.348   4.434  1.00  0.00      PROA H  
ATOM   2058  HB2 GLU X 297       7.646  17.494   5.228  1.00  0.00      PROA H  
ATOM   2059  HG1 GLU X 297       6.328  16.700   7.038  1.00  0.00      PROA H  
ATOM   2060  HG2 GLU X 297       4.784  17.087   6.199  1.00  0.00      PROA H  
ATOM   2061  N   LYS X 298       5.680  17.219   2.068  1.00  0.00      PROA N  
ATOM   2062  CA  LYS X 298       4.841  17.391   0.889  1.00  0.00      PROA C  
ATOM   2063  C   LYS X 298       4.423  16.026   0.357  1.00  0.00      PROA C  
ATOM   2064  O   LYS X 298       3.266  15.817   0.010  1.00  0.00      PROA O  
ATOM   2065  CB  LYS X 298       5.576  18.198  -0.195  1.00  0.00      PROA C  
ATOM   2066  CG  LYS X 298       4.789  18.430  -1.490  1.00  0.00      PROA C  
ATOM   2067  CD  LYS X 298       5.242  17.482  -2.595  1.00  0.00      PROA C  
ATOM   2068  CE  LYS X 298       5.835  18.245  -3.767  1.00  0.00      PROA C  
ATOM   2069  NZ  LYS X 298       4.807  18.545  -4.795  1.00  0.00      PROA N1+
ATOM   2070  HN  LYS X 298       6.559  17.679   2.098  1.00  0.00      PROA H  
ATOM   2071  HA  LYS X 298       3.935  17.906   1.180  1.00  0.00      PROA H  
ATOM   2072  HB1 LYS X 298       6.569  17.758  -0.412  1.00  0.00      PROA H  
ATOM   2073  HB2 LYS X 298       5.769  19.202   0.257  1.00  0.00      PROA H  
ATOM   2074  HG1 LYS X 298       4.908  19.493  -1.799  1.00  0.00      PROA H  
ATOM   2075  HG2 LYS X 298       3.704  18.265  -1.287  1.00  0.00      PROA H  
ATOM   2076  HD1 LYS X 298       4.392  16.827  -2.903  1.00  0.00      PROA H  
ATOM   2077  HD2 LYS X 298       6.019  16.787  -2.200  1.00  0.00      PROA H  
ATOM   2078  HE1 LYS X 298       6.596  17.597  -4.264  1.00  0.00      PROA H  
ATOM   2079  HE2 LYS X 298       6.333  19.187  -3.458  1.00  0.00      PROA H  
ATOM   2080  HZ1 LYS X 298       4.149  19.263  -4.422  1.00  0.00      PROA H  
ATOM   2081  HZ2 LYS X 298       4.214  17.692  -4.935  1.00  0.00      PROA H  
ATOM   2082  HZ3 LYS X 298       5.205  18.847  -5.701  1.00  0.00      PROA H  
ATOM   2083  N   ASP X 299       5.350  15.076   0.362  1.00  0.00      PROA N  
ATOM   2084  CA  ASP X 299       5.168  13.832  -0.381  1.00  0.00      PROA C  
ATOM   2085  C   ASP X 299       4.038  12.994   0.202  1.00  0.00      PROA C  
ATOM   2086  O   ASP X 299       3.256  12.410  -0.530  1.00  0.00      PROA O  
ATOM   2087  CB  ASP X 299       6.465  13.030  -0.380  1.00  0.00      PROA C  
ATOM   2088  CG  ASP X 299       7.104  12.950  -1.744  1.00  0.00      PROA C  
ATOM   2089  OD1 ASP X 299       8.276  12.523  -1.814  1.00  0.00      PROA O  
ATOM   2090  OD2 ASP X 299       6.426  13.261  -2.744  1.00  0.00      PROA O1-
ATOM   2091  HN  ASP X 299       6.112  15.110   0.997  1.00  0.00      PROA H  
ATOM   2092  HA  ASP X 299       4.823  14.090  -1.374  1.00  0.00      PROA H  
ATOM   2093  HB1 ASP X 299       6.349  11.985  -0.016  1.00  0.00      PROA H  
ATOM   2094  HB2 ASP X 299       7.110  13.537   0.292  1.00  0.00      PROA H  
ATOM   2095  N   GLU X 300       4.029  12.861   1.522  1.00  0.00      PROA N  
ATOM   2096  CA  GLU X 300       2.831  12.474   2.256  1.00  0.00      PROA C  
ATOM   2097  C   GLU X 300       1.568  13.108   1.681  1.00  0.00      PROA C  
ATOM   2098  O   GLU X 300       0.650  12.393   1.261  1.00  0.00      PROA O  
ATOM   2099  CB  GLU X 300       2.957  12.854   3.732  1.00  0.00      PROA C  
ATOM   2100  CG  GLU X 300       3.456  11.748   4.645  1.00  0.00      PROA C  
ATOM   2101  CD  GLU X 300       4.080  12.296   5.920  1.00  0.00      PROA C  
ATOM   2102  OE1 GLU X 300       4.960  13.179   5.807  1.00  0.00      PROA O  
ATOM   2103  OE2 GLU X 300       3.659  11.887   7.027  1.00  0.00      PROA O1-
ATOM   2104  HN  GLU X 300       4.791  13.214   2.074  1.00  0.00      PROA H  
ATOM   2105  HA  GLU X 300       2.724  11.408   2.167  1.00  0.00      PROA H  
ATOM   2106  HB1 GLU X 300       1.993  13.207   4.168  1.00  0.00      PROA H  
ATOM   2107  HB2 GLU X 300       3.662  13.714   3.783  1.00  0.00      PROA H  
ATOM   2108  HG1 GLU X 300       4.283  11.208   4.130  1.00  0.00      PROA H  
ATOM   2109  HG2 GLU X 300       2.661  11.021   4.902  1.00  0.00      PROA H  
ATOM   2110  N   LYS X 301       1.489  14.441   1.748  1.00  0.00      PROA N  
ATOM   2111  CA  LYS X 301       0.255  15.188   1.429  1.00  0.00      PROA C  
ATOM   2112  C   LYS X 301      -0.388  14.796   0.100  1.00  0.00      PROA C  
ATOM   2113  O   LYS X 301      -1.405  14.114   0.083  1.00  0.00      PROA O  
ATOM   2114  CB  LYS X 301       0.484  16.701   1.487  1.00  0.00      PROA C  
ATOM   2115  CG  LYS X 301       0.535  17.267   2.914  1.00  0.00      PROA C  
ATOM   2116  CD  LYS X 301       0.557  18.808   2.935  1.00  0.00      PROA C  
ATOM   2117  CE  LYS X 301      -0.805  19.418   2.587  1.00  0.00      PROA C  
ATOM   2118  NZ  LYS X 301      -0.823  19.989   1.207  1.00  0.00      PROA N1+
ATOM   2119  HN  LYS X 301       2.295  14.969   2.019  1.00  0.00      PROA H  
ATOM   2120  HA  LYS X 301      -0.472  14.926   2.186  1.00  0.00      PROA H  
ATOM   2121  HB1 LYS X 301      -0.370  17.208   0.988  1.00  0.00      PROA H  
ATOM   2122  HB2 LYS X 301       1.403  16.985   0.933  1.00  0.00      PROA H  
ATOM   2123  HG1 LYS X 301       1.455  16.882   3.414  1.00  0.00      PROA H  
ATOM   2124  HG2 LYS X 301      -0.335  16.903   3.501  1.00  0.00      PROA H  
ATOM   2125  HD1 LYS X 301       1.391  19.202   2.318  1.00  0.00      PROA H  
ATOM   2126  HD2 LYS X 301       0.776  19.095   3.994  1.00  0.00      PROA H  
ATOM   2127  HE1 LYS X 301      -1.019  20.260   3.284  1.00  0.00      PROA H  
ATOM   2128  HE2 LYS X 301      -1.623  18.678   2.682  1.00  0.00      PROA H  
ATOM   2129  HZ1 LYS X 301      -0.706  19.267   0.468  1.00  0.00      PROA H  
ATOM   2130  HZ2 LYS X 301      -0.039  20.683   1.131  1.00  0.00      PROA H  
ATOM   2131  HZ3 LYS X 301      -1.710  20.498   1.039  1.00  0.00      PROA H  
ATOM   2132  N   ASP X 302       0.249  15.148  -1.006  1.00  0.00      PROA N  
ATOM   2133  CA  ASP X 302      -0.159  14.626  -2.304  1.00  0.00      PROA C  
ATOM   2134  C   ASP X 302      -0.627  13.172  -2.284  1.00  0.00      PROA C  
ATOM   2135  O   ASP X 302      -1.648  12.856  -2.871  1.00  0.00      PROA O  
ATOM   2136  CB  ASP X 302       0.931  14.836  -3.350  1.00  0.00      PROA C  
ATOM   2137  CG  ASP X 302       1.379  16.282  -3.433  1.00  0.00      PROA C  
ATOM   2138  OD1 ASP X 302       1.904  16.692  -4.495  1.00  0.00      PROA O  
ATOM   2139  OD2 ASP X 302       1.112  17.031  -2.469  1.00  0.00      PROA O1-
ATOM   2140  HN  ASP X 302       1.059  15.744  -1.036  1.00  0.00      PROA H  
ATOM   2141  HA  ASP X 302      -1.021  15.201  -2.611  1.00  0.00      PROA H  
ATOM   2142  HB1 ASP X 302       0.561  14.539  -4.356  1.00  0.00      PROA H  
ATOM   2143  HB2 ASP X 302       1.830  14.228  -3.109  1.00  0.00      PROA H  
ATOM   2144  N   PHE X 303       0.135  12.280  -1.665  1.00  0.00      PROA N  
ATOM   2145  CA  PHE X 303      -0.228  10.867  -1.659  1.00  0.00      PROA C  
ATOM   2146  C   PHE X 303      -1.485  10.696  -0.819  1.00  0.00      PROA C  
ATOM   2147  O   PHE X 303      -2.361   9.889  -1.133  1.00  0.00      PROA O  
ATOM   2148  CB  PHE X 303       0.913  10.030  -1.075  1.00  0.00      PROA C  
ATOM   2149  CG  PHE X 303       0.742   8.529  -1.233  1.00  0.00      PROA C  
ATOM   2150  CD1 PHE X 303       1.397   7.654  -0.372  1.00  0.00      PROA C  
ATOM   2151  CD2 PHE X 303       0.034   7.992  -2.298  1.00  0.00      PROA C  
ATOM   2152  CE1 PHE X 303       1.310   6.271  -0.545  1.00  0.00      PROA C  
ATOM   2153  CE2 PHE X 303      -0.035   6.599  -2.480  1.00  0.00      PROA C  
ATOM   2154  CZ  PHE X 303       0.632   5.743  -1.619  1.00  0.00      PROA C  
ATOM   2155  HN  PHE X 303       0.975  12.543  -1.188  1.00  0.00      PROA H  
ATOM   2156  HA  PHE X 303      -0.510  10.540  -2.617  1.00  0.00      PROA H  
ATOM   2157  HB1 PHE X 303       1.320  10.411  -0.143  1.00  0.00      PROA H  
ATOM   2158  HB2 PHE X 303       1.762  10.238  -1.773  1.00  0.00      PROA H  
ATOM   2159  HD1 PHE X 303       2.087   8.006   0.371  1.00  0.00      PROA H  
ATOM   2160  HD2 PHE X 303      -0.522   8.601  -2.987  1.00  0.00      PROA H  
ATOM   2161  HE1 PHE X 303       1.839   5.612   0.133  1.00  0.00      PROA H  
ATOM   2162  HE2 PHE X 303      -0.714   6.238  -3.185  1.00  0.00      PROA H  
ATOM   2163  HZ  PHE X 303       0.570   4.671  -1.749  1.00  0.00      PROA H  
ATOM   2164  N   ALA X 304      -1.568  11.435   0.273  1.00  0.00      PROA N  
ATOM   2165  CA  ALA X 304      -2.612  11.170   1.241  1.00  0.00      PROA C  
ATOM   2166  C   ALA X 304      -3.923  11.840   0.836  1.00  0.00      PROA C  
ATOM   2167  O   ALA X 304      -4.999  11.378   1.208  1.00  0.00      PROA O  
ATOM   2168  CB  ALA X 304      -2.175  11.598   2.633  1.00  0.00      PROA C  
ATOM   2169  HN  ALA X 304      -0.825  12.065   0.529  1.00  0.00      PROA H  
ATOM   2170  HA  ALA X 304      -2.814  10.106   1.279  1.00  0.00      PROA H  
ATOM   2171  HB1 ALA X 304      -1.778  12.636   2.616  1.00  0.00      PROA H  
ATOM   2172  HB2 ALA X 304      -1.371  10.933   3.009  1.00  0.00      PROA H  
ATOM   2173  HB3 ALA X 304      -3.006  11.553   3.361  1.00  0.00      PROA H  
ATOM   2174  N   ALA X 305      -3.816  12.950   0.105  1.00  0.00      PROA N  
ATOM   2175  CA  ALA X 305      -4.968  13.600  -0.525  1.00  0.00      PROA C  
ATOM   2176  C   ALA X 305      -5.631  12.616  -1.449  1.00  0.00      PROA C  
ATOM   2177  O   ALA X 305      -6.635  12.002  -1.090  1.00  0.00      PROA O  
ATOM   2178  CB  ALA X 305      -4.537  14.805  -1.313  1.00  0.00      PROA C  
ATOM   2179  HN  ALA X 305      -2.897  13.324  -0.071  1.00  0.00      PROA H  
ATOM   2180  HA  ALA X 305      -5.685  13.871   0.240  1.00  0.00      PROA H  
ATOM   2181  HB1 ALA X 305      -3.722  14.570  -2.033  1.00  0.00      PROA H  
ATOM   2182  HB2 ALA X 305      -4.135  15.573  -0.616  1.00  0.00      PROA H  
ATOM   2183  HB3 ALA X 305      -5.388  15.270  -1.861  1.00  0.00      PROA H  
ATOM   2184  N   TYR X 306      -4.990  12.357  -2.581  1.00  0.00      PROA N  
ATOM   2185  CA  TYR X 306      -5.482  11.335  -3.494  1.00  0.00      PROA C  
ATOM   2186  C   TYR X 306      -6.026  10.046  -2.853  1.00  0.00      PROA C  
ATOM   2187  O   TYR X 306      -7.072   9.549  -3.255  1.00  0.00      PROA O  
ATOM   2188  CB  TYR X 306      -4.467  10.997  -4.565  1.00  0.00      PROA C  
ATOM   2189  CG  TYR X 306      -4.929   9.851  -5.408  1.00  0.00      PROA C  
ATOM   2190  CD1 TYR X 306      -5.484  10.072  -6.658  1.00  0.00      PROA C  
ATOM   2191  CD2 TYR X 306      -5.085   8.604  -4.855  1.00  0.00      PROA C  
ATOM   2192  CE1 TYR X 306      -5.890   9.017  -7.452  1.00  0.00      PROA C  
ATOM   2193  CE2 TYR X 306      -5.585   7.560  -5.599  1.00  0.00      PROA C  
ATOM   2194  CZ  TYR X 306      -5.959   7.763  -6.904  1.00  0.00      PROA C  
ATOM   2195  OH  TYR X 306      -6.391   6.696  -7.656  1.00  0.00      PROA O  
ATOM   2196  HN  TYR X 306      -4.082  12.744  -2.746  1.00  0.00      PROA H  
ATOM   2197  HA  TYR X 306      -6.345  11.758  -3.989  1.00  0.00      PROA H  
ATOM   2198  HB1 TYR X 306      -3.502  10.698  -4.092  1.00  0.00      PROA H  
ATOM   2199  HB2 TYR X 306      -4.261  11.879  -5.211  1.00  0.00      PROA H  
ATOM   2200  HD1 TYR X 306      -5.463  11.071  -7.073  1.00  0.00      PROA H  
ATOM   2201  HD2 TYR X 306      -4.590   8.338  -3.929  1.00  0.00      PROA H  
ATOM   2202  HE1 TYR X 306      -6.220   9.188  -8.467  1.00  0.00      PROA H  
ATOM   2203  HE2 TYR X 306      -5.342   6.564  -5.256  1.00  0.00      PROA H  
ATOM   2204  HH  TYR X 306      -6.335   5.925  -7.083  1.00  0.00      PROA H  
ATOM   2205  N   LEU X 307      -5.363   9.510  -1.841  1.00  0.00      PROA N  
ATOM   2206  CA  LEU X 307      -5.977   8.383  -1.142  1.00  0.00      PROA C  
ATOM   2207  C   LEU X 307      -7.356   8.701  -0.516  1.00  0.00      PROA C  
ATOM   2208  O   LEU X 307      -8.264   7.870  -0.555  1.00  0.00      PROA O  
ATOM   2209  CB  LEU X 307      -5.034   7.760  -0.112  1.00  0.00      PROA C  
ATOM   2210  CG  LEU X 307      -3.683   7.215  -0.545  1.00  0.00      PROA C  
ATOM   2211  CD1 LEU X 307      -2.998   6.782   0.705  1.00  0.00      PROA C  
ATOM   2212  CD2 LEU X 307      -3.845   6.052  -1.499  1.00  0.00      PROA C  
ATOM   2213  HN  LEU X 307      -4.482   9.851  -1.506  1.00  0.00      PROA H  
ATOM   2214  HA  LEU X 307      -6.172   7.615  -1.877  1.00  0.00      PROA H  
ATOM   2215  HB1 LEU X 307      -5.564   6.988   0.478  1.00  0.00      PROA H  
ATOM   2216  HB2 LEU X 307      -4.807   8.577   0.620  1.00  0.00      PROA H  
ATOM   2217  HG  LEU X 307      -3.077   7.910  -1.117  1.00  0.00      PROA H  
ATOM   2218 HD11 LEU X 307      -3.592   6.038   1.276  1.00  0.00      PROA H  
ATOM   2219 HD12 LEU X 307      -2.804   7.648   1.375  1.00  0.00      PROA H  
ATOM   2220 HD13 LEU X 307      -2.016   6.317   0.462  1.00  0.00      PROA H  
ATOM   2221 HD21 LEU X 307      -4.390   6.355  -2.417  1.00  0.00      PROA H  
ATOM   2222 HD22 LEU X 307      -4.384   5.227  -1.025  1.00  0.00      PROA H  
ATOM   2223 HD23 LEU X 307      -2.846   5.668  -1.803  1.00  0.00      PROA H  
ATOM   2224  N   ALA X 308      -7.502   9.860   0.122  1.00  0.00      PROA N  
ATOM   2225  CA  ALA X 308      -8.766  10.163   0.808  1.00  0.00      PROA C  
ATOM   2226  C   ALA X 308      -9.976  10.037  -0.124  1.00  0.00      PROA C  
ATOM   2227  O   ALA X 308     -11.047   9.589   0.306  1.00  0.00      PROA O  
ATOM   2228  CB  ALA X 308      -8.740  11.534   1.470  1.00  0.00      PROA C  
ATOM   2229  HN  ALA X 308      -6.793  10.573   0.106  1.00  0.00      PROA H  
ATOM   2230  HA  ALA X 308      -8.899   9.419   1.582  1.00  0.00      PROA H  
ATOM   2231  HB1 ALA X 308      -8.695  12.345   0.709  1.00  0.00      PROA H  
ATOM   2232  HB2 ALA X 308      -7.834  11.625   2.105  1.00  0.00      PROA H  
ATOM   2233  HB3 ALA X 308      -9.640  11.691   2.103  1.00  0.00      PROA H  
ATOM   2234  N   PHE X 309      -9.795  10.422  -1.392  1.00  0.00      PROA N  
ATOM   2235  CA  PHE X 309     -10.795  10.147  -2.402  1.00  0.00      PROA C  
ATOM   2236  C   PHE X 309     -11.002   8.657  -2.583  1.00  0.00      PROA C  
ATOM   2237  O   PHE X 309     -12.080   8.156  -2.256  1.00  0.00      PROA O  
ATOM   2238  CB  PHE X 309     -10.477  10.832  -3.727  1.00  0.00      PROA C  
ATOM   2239  CG  PHE X 309     -10.826  12.289  -3.737  1.00  0.00      PROA C  
ATOM   2240  CD1 PHE X 309      -9.851  13.241  -3.516  1.00  0.00      PROA C  
ATOM   2241  CD2 PHE X 309     -12.146  12.687  -3.696  1.00  0.00      PROA C  
ATOM   2242  CE1 PHE X 309     -10.183  14.558  -3.334  1.00  0.00      PROA C  
ATOM   2243  CE2 PHE X 309     -12.474  13.997  -3.465  1.00  0.00      PROA C  
ATOM   2244  CZ  PHE X 309     -11.496  14.936  -3.317  1.00  0.00      PROA C  
ATOM   2245  HN  PHE X 309      -8.921  10.817  -1.667  1.00  0.00      PROA H  
ATOM   2246  HA  PHE X 309     -11.742  10.516  -2.030  1.00  0.00      PROA H  
ATOM   2247  HB1 PHE X 309     -11.064  10.382  -4.559  1.00  0.00      PROA H  
ATOM   2248  HB2 PHE X 309      -9.400  10.711  -3.983  1.00  0.00      PROA H  
ATOM   2249  HD1 PHE X 309      -8.810  12.942  -3.473  1.00  0.00      PROA H  
ATOM   2250  HD2 PHE X 309     -12.924  11.943  -3.800  1.00  0.00      PROA H  
ATOM   2251  HE1 PHE X 309      -9.400  15.291  -3.179  1.00  0.00      PROA H  
ATOM   2252  HE2 PHE X 309     -13.516  14.290  -3.423  1.00  0.00      PROA H  
ATOM   2253  HZ  PHE X 309     -11.752  15.974  -3.148  1.00  0.00      PROA H  
ATOM   2254  N   CYS X 310      -9.943   7.926  -2.941  1.00  0.00      PROA N  
ATOM   2255  CA  CYS X 310     -10.017   6.465  -3.027  1.00  0.00      PROA C  
ATOM   2256  C   CYS X 310     -10.854   5.815  -1.935  1.00  0.00      PROA C  
ATOM   2257  O   CYS X 310     -11.627   4.909  -2.220  1.00  0.00      PROA O  
ATOM   2258  CB  CYS X 310      -8.634   5.845  -3.011  1.00  0.00      PROA C  
ATOM   2259  SG  CYS X 310      -7.641   6.352  -4.377  1.00  0.00      PROA S  
ATOM   2260  HN  CYS X 310      -9.051   8.357  -3.070  1.00  0.00      PROA H  
ATOM   2261  HA  CYS X 310     -10.503   6.220  -3.962  1.00  0.00      PROA H  
ATOM   2262  HB1 CYS X 310      -8.743   4.738  -3.009  1.00  0.00      PROA H  
ATOM   2263  HB2 CYS X 310      -8.100   6.079  -2.068  1.00  0.00      PROA H  
ATOM   2264  HG1 CYS X 310      -7.350   7.572  -3.926  1.00  0.00      PROA H  
ATOM   2265  N   GLY X 311     -10.610   6.178  -0.680  1.00  0.00      PROA N  
ATOM   2266  CA  GLY X 311     -11.199   5.445   0.439  1.00  0.00      PROA C  
ATOM   2267  C   GLY X 311     -12.705   5.519   0.322  1.00  0.00      PROA C  
ATOM   2268  O   GLY X 311     -13.405   4.534   0.510  1.00  0.00      PROA O  
ATOM   2269  HN  GLY X 311      -9.946   6.909  -0.489  1.00  0.00      PROA H  
ATOM   2270  HA1 GLY X 311     -10.769   5.829   1.313  1.00  0.00      PROA H  
ATOM   2271  HA2 GLY X 311     -10.970   4.398   0.311  1.00  0.00      PROA H  
ATOM   2272  N   ILE X 312     -13.169   6.636  -0.218  1.00  0.00      PROA N  
ATOM   2273  CA  ILE X 312     -14.581   6.878  -0.422  1.00  0.00      PROA C  
ATOM   2274  C   ILE X 312     -15.069   6.047  -1.615  1.00  0.00      PROA C  
ATOM   2275  O   ILE X 312     -15.847   5.108  -1.444  1.00  0.00      PROA O  
ATOM   2276  CB  ILE X 312     -14.832   8.381  -0.667  1.00  0.00      PROA C  
ATOM   2277  CG1 ILE X 312     -15.003   9.131   0.643  1.00  0.00      PROA C  
ATOM   2278  CG2 ILE X 312     -16.028   8.604  -1.542  1.00  0.00      PROA C  
ATOM   2279  CD  ILE X 312     -14.690  10.597   0.479  1.00  0.00      PROA C  
ATOM   2280  HN  ILE X 312     -12.529   7.350  -0.510  1.00  0.00      PROA H  
ATOM   2281  HA  ILE X 312     -15.141   6.544   0.439  1.00  0.00      PROA H  
ATOM   2282  HB  ILE X 312     -13.953   8.833  -1.172  1.00  0.00      PROA H  
ATOM   2283 HG11 ILE X 312     -14.282   8.711   1.387  1.00  0.00      PROA H  
ATOM   2284 HG12 ILE X 312     -16.031   8.984   1.044  1.00  0.00      PROA H  
ATOM   2285 HG21 ILE X 312     -16.871   7.929  -1.267  1.00  0.00      PROA H  
ATOM   2286 HG22 ILE X 312     -15.805   8.495  -2.622  1.00  0.00      PROA H  
ATOM   2287 HG23 ILE X 312     -16.423   9.632  -1.410  1.00  0.00      PROA H  
ATOM   2288  HD1 ILE X 312     -15.435  11.115  -0.156  1.00  0.00      PROA H  
ATOM   2289  HD2 ILE X 312     -13.677  10.742   0.038  1.00  0.00      PROA H  
ATOM   2290  HD3 ILE X 312     -14.691  11.105   1.468  1.00  0.00      PROA H  
TER   
END
