# Supplementary material for: Coevolving residues distant from the ligand binding site are involved in GAF domain function
Source: Commun Chem. 2025 Apr 7;8:107. doi: 10.1038/s42004-025-01447-9 (PMC11977230; doi:10.1038/s42004-025-01447-9)
Supplement: Supplementary file 4 — Supplementary Data [file 42004_2025_1447_MOESM4_ESM.zip › Apo_WT-pdb.txt]

CRYST1    0.000    0.000    0.000  90.00  90.00  90.00 P 1           1
ATOM      1  N   ASP X 164     -16.673  -1.237  -9.601  1.00  0.00      PROA N  
ATOM      2  CA  ASP X 164     -16.176  -2.608  -9.555  1.00  0.00      PROA C  
ATOM      3  C   ASP X 164     -14.809  -2.724  -8.850  1.00  0.00      PROA C  
ATOM      4  O   ASP X 164     -13.804  -2.229  -9.359  1.00  0.00      PROA O  
ATOM      5  CB  ASP X 164     -16.093  -3.179 -10.969  1.00  0.00      PROA C  
ATOM      6  CG  ASP X 164     -15.519  -4.594 -10.989  1.00  0.00      PROA C  
ATOM      7  OD1 ASP X 164     -14.697  -4.898 -11.891  1.00  0.00      PROA O  
ATOM      8  OD2 ASP X 164     -15.801  -5.369 -10.041  1.00  0.00      PROA O1-
ATOM      9  HN  ASP X 164     -16.404  -0.679 -10.373  1.00  0.00      PROA H  
ATOM     10  HA  ASP X 164     -16.861  -3.225  -8.986  1.00  0.00      PROA H  
ATOM     11  HB1 ASP X 164     -15.460  -2.543 -11.616  1.00  0.00      PROA H  
ATOM     12  HB2 ASP X 164     -17.094  -3.209 -11.441  1.00  0.00      PROA H  
ATOM     13  N   VAL X 165     -14.749  -3.389  -7.697  1.00  0.00      PROA N  
ATOM     14  CA  VAL X 165     -13.553  -3.271  -6.855  1.00  0.00      PROA C  
ATOM     15  C   VAL X 165     -12.280  -3.684  -7.560  1.00  0.00      PROA C  
ATOM     16  O   VAL X 165     -11.297  -2.952  -7.523  1.00  0.00      PROA O  
ATOM     17  CB  VAL X 165     -13.600  -4.107  -5.612  1.00  0.00      PROA C  
ATOM     18  CG1 VAL X 165     -12.227  -4.099  -5.003  1.00  0.00      PROA C  
ATOM     19  CG2 VAL X 165     -14.612  -3.568  -4.670  1.00  0.00      PROA C  
ATOM     20  HN  VAL X 165     -15.552  -3.837  -7.311  1.00  0.00      PROA H  
ATOM     21  HA  VAL X 165     -13.436  -2.234  -6.573  1.00  0.00      PROA H  
ATOM     22  HB  VAL X 165     -13.886  -5.164  -5.859  1.00  0.00      PROA H  
ATOM     23 HG11 VAL X 165     -11.846  -3.067  -4.845  1.00  0.00      PROA H  
ATOM     24 HG12 VAL X 165     -11.460  -4.724  -5.506  1.00  0.00      PROA H  
ATOM     25 HG13 VAL X 165     -12.340  -4.561  -3.999  1.00  0.00      PROA H  
ATOM     26 HG21 VAL X 165     -15.635  -3.570  -5.111  1.00  0.00      PROA H  
ATOM     27 HG22 VAL X 165     -14.375  -2.525  -4.365  1.00  0.00      PROA H  
ATOM     28 HG23 VAL X 165     -14.665  -4.188  -3.747  1.00  0.00      PROA H  
ATOM     29  N   THR X 166     -12.256  -4.907  -8.090  1.00  0.00      PROA N  
ATOM     30  CA  THR X 166     -11.176  -5.306  -8.989  1.00  0.00      PROA C  
ATOM     31  C   THR X 166     -10.786  -4.194  -9.963  1.00  0.00      PROA C  
ATOM     32  O   THR X 166      -9.657  -3.720  -9.956  1.00  0.00      PROA O  
ATOM     33  CB  THR X 166     -11.539  -6.528  -9.790  1.00  0.00      PROA C  
ATOM     34  CG2 THR X 166     -10.686  -6.592 -11.010  1.00  0.00      PROA C  
ATOM     35  OG1 THR X 166     -11.303  -7.691  -8.999  1.00  0.00      PROA O  
ATOM     36  HN  THR X 166     -13.054  -5.501  -8.020  1.00  0.00      PROA H  
ATOM     37  HA  THR X 166     -10.300  -5.505  -8.391  1.00  0.00      PROA H  
ATOM     38  HB  THR X 166     -12.620  -6.488 -10.086  1.00  0.00      PROA H  
ATOM     39  HG1 THR X 166     -11.952  -8.361  -9.260  1.00  0.00      PROA H  
ATOM     40 HG21 THR X 166      -9.607  -6.462 -10.779  1.00  0.00      PROA H  
ATOM     41 HG22 THR X 166     -10.987  -5.892 -11.817  1.00  0.00      PROA H  
ATOM     42 HG23 THR X 166     -10.786  -7.602 -11.472  1.00  0.00      PROA H  
ATOM     43  N   ALA X 167     -11.752  -3.726 -10.743  1.00  0.00      PROA N  
ATOM     44  CA  ALA X 167     -11.490  -2.707 -11.746  1.00  0.00      PROA C  
ATOM     45  C   ALA X 167     -10.920  -1.494 -11.070  1.00  0.00      PROA C  
ATOM     46  O   ALA X 167      -9.996  -0.863 -11.576  1.00  0.00      PROA O  
ATOM     47  CB  ALA X 167     -12.754  -2.331 -12.435  1.00  0.00      PROA C  
ATOM     48  HN  ALA X 167     -12.690  -4.083 -10.725  1.00  0.00      PROA H  
ATOM     49  HA  ALA X 167     -10.750  -3.076 -12.438  1.00  0.00      PROA H  
ATOM     50  HB1 ALA X 167     -13.492  -1.873 -11.747  1.00  0.00      PROA H  
ATOM     51  HB2 ALA X 167     -13.227  -3.231 -12.889  1.00  0.00      PROA H  
ATOM     52  HB3 ALA X 167     -12.564  -1.611 -13.263  1.00  0.00      PROA H  
ATOM     53  N   LEU X 168     -11.563  -1.097  -9.983  1.00  0.00      PROA N  
ATOM     54  CA  LEU X 168     -11.255   0.174  -9.356  1.00  0.00      PROA C  
ATOM     55  C   LEU X 168      -9.853   0.108  -8.736  1.00  0.00      PROA C  
ATOM     56  O   LEU X 168      -9.021   1.034  -8.920  1.00  0.00      PROA O  
ATOM     57  CB  LEU X 168     -12.303   0.498  -8.293  1.00  0.00      PROA C  
ATOM     58  CG  LEU X 168     -11.833   1.478  -7.234  1.00  0.00      PROA C  
ATOM     59  CD1 LEU X 168     -11.705   2.872  -7.833  1.00  0.00      PROA C  
ATOM     60  CD2 LEU X 168     -12.810   1.442  -6.072  1.00  0.00      PROA C  
ATOM     61  HN  LEU X 168     -12.351  -1.623  -9.641  1.00  0.00      PROA H  
ATOM     62  HA  LEU X 168     -11.238   0.954 -10.104  1.00  0.00      PROA H  
ATOM     63  HB1 LEU X 168     -12.545  -0.455  -7.764  1.00  0.00      PROA H  
ATOM     64  HB2 LEU X 168     -13.248   0.845  -8.759  1.00  0.00      PROA H  
ATOM     65  HG  LEU X 168     -10.857   1.198  -6.771  1.00  0.00      PROA H  
ATOM     66 HD11 LEU X 168     -12.681   3.210  -8.243  1.00  0.00      PROA H  
ATOM     67 HD12 LEU X 168     -10.952   2.875  -8.646  1.00  0.00      PROA H  
ATOM     68 HD13 LEU X 168     -11.385   3.598  -7.054  1.00  0.00      PROA H  
ATOM     69 HD21 LEU X 168     -12.796   0.455  -5.566  1.00  0.00      PROA H  
ATOM     70 HD22 LEU X 168     -13.848   1.634  -6.425  1.00  0.00      PROA H  
ATOM     71 HD23 LEU X 168     -12.547   2.243  -5.351  1.00  0.00      PROA H  
ATOM     72  N   CYS X 169      -9.566  -1.040  -8.109  1.00  0.00      PROA N  
ATOM     73  CA  CYS X 169      -8.260  -1.308  -7.552  1.00  0.00      PROA C  
ATOM     74  C   CYS X 169      -7.164  -1.185  -8.586  1.00  0.00      PROA C  
ATOM     75  O   CYS X 169      -6.214  -0.404  -8.396  1.00  0.00      PROA O  
ATOM     76  CB  CYS X 169      -8.214  -2.678  -6.959  1.00  0.00      PROA C  
ATOM     77  SG  CYS X 169      -8.836  -2.672  -5.323  1.00  0.00      PROA S  
ATOM     78  HN  CYS X 169     -10.269  -1.755  -8.005  1.00  0.00      PROA H  
ATOM     79  HA  CYS X 169      -8.043  -0.555  -6.804  1.00  0.00      PROA H  
ATOM     80  HB1 CYS X 169      -7.166  -3.054  -6.887  1.00  0.00      PROA H  
ATOM     81  HB2 CYS X 169      -8.769  -3.408  -7.588  1.00  0.00      PROA H  
ATOM     82  HG1 CYS X 169     -10.114  -2.621  -5.689  1.00  0.00      PROA H  
ATOM     83  N   HSD X 170      -7.339  -1.831  -9.736  1.00  0.00      PROA N  
ATOM     84  CA  HSD X 170      -6.356  -1.633 -10.771  1.00  0.00      PROA C  
ATOM     85  C   HSD X 170      -6.127  -0.147 -11.047  1.00  0.00      PROA C  
ATOM     86  O   HSD X 170      -4.984   0.334 -11.006  1.00  0.00      PROA O  
ATOM     87  CB  HSD X 170      -6.688  -2.407 -12.030  1.00  0.00      PROA C  
ATOM     88  CG  HSD X 170      -6.448  -3.876 -11.905  1.00  0.00      PROA C  
ATOM     89  CD2 HSD X 170      -5.772  -4.740 -12.697  1.00  0.00      PROA C  
ATOM     90  ND1 HSD X 170      -7.023  -4.641 -10.911  1.00  0.00      PROA N  
ATOM     91  CE1 HSD X 170      -6.700  -5.910 -11.085  1.00  0.00      PROA C  
ATOM     92  NE2 HSD X 170      -5.932  -5.996 -12.155  1.00  0.00      PROA N  
ATOM     93  HN  HSD X 170      -8.167  -2.365  -9.919  1.00  0.00      PROA H  
ATOM     94  HA  HSD X 170      -5.407  -2.006 -10.405  1.00  0.00      PROA H  
ATOM     95  HB1 HSD X 170      -6.044  -2.063 -12.872  1.00  0.00      PROA H  
ATOM     96  HB2 HSD X 170      -7.748  -2.234 -12.318  1.00  0.00      PROA H  
ATOM     97  HD1 HSD X 170      -7.763  -4.308 -10.316  1.00  0.00      PROA H  
ATOM     98  HD2 HSD X 170      -5.184  -4.579 -13.593  1.00  0.00      PROA H  
ATOM     99  HE1 HSD X 170      -7.061  -6.744 -10.485  1.00  0.00      PROA H  
ATOM    100  N   LYS X 171      -7.209   0.612 -11.176  1.00  0.00      PROA N  
ATOM    101  CA  LYS X 171      -7.053   1.987 -11.618  1.00  0.00      PROA C  
ATOM    102  C   LYS X 171      -6.327   2.798 -10.548  1.00  0.00      PROA C  
ATOM    103  O   LYS X 171      -5.563   3.721 -10.856  1.00  0.00      PROA O  
ATOM    104  CB  LYS X 171      -8.399   2.615 -11.958  1.00  0.00      PROA C  
ATOM    105  CG  LYS X 171      -8.301   4.033 -12.518  1.00  0.00      PROA C  
ATOM    106  CD  LYS X 171      -7.999   4.013 -14.009  1.00  0.00      PROA C  
ATOM    107  CE  LYS X 171      -9.192   3.514 -14.805  1.00  0.00      PROA C  
ATOM    108  NZ  LYS X 171     -10.186   4.586 -15.068  1.00  0.00      PROA N1+
ATOM    109  HN  LYS X 171      -8.132   0.240 -11.065  1.00  0.00      PROA H  
ATOM    110  HA  LYS X 171      -6.423   1.996 -12.498  1.00  0.00      PROA H  
ATOM    111  HB1 LYS X 171      -8.997   2.652 -11.015  1.00  0.00      PROA H  
ATOM    112  HB2 LYS X 171      -8.946   1.917 -12.624  1.00  0.00      PROA H  
ATOM    113  HG1 LYS X 171      -7.520   4.615 -11.987  1.00  0.00      PROA H  
ATOM    114  HG2 LYS X 171      -9.266   4.559 -12.340  1.00  0.00      PROA H  
ATOM    115  HD1 LYS X 171      -7.131   3.335 -14.186  1.00  0.00      PROA H  
ATOM    116  HD2 LYS X 171      -7.678   5.022 -14.355  1.00  0.00      PROA H  
ATOM    117  HE1 LYS X 171      -9.721   2.660 -14.340  1.00  0.00      PROA H  
ATOM    118  HE2 LYS X 171      -8.834   3.168 -15.804  1.00  0.00      PROA H  
ATOM    119  HZ1 LYS X 171     -10.155   4.889 -16.068  1.00  0.00      PROA H  
ATOM    120  HZ2 LYS X 171     -10.046   5.381 -14.424  1.00  0.00      PROA H  
ATOM    121  HZ3 LYS X 171     -11.130   4.152 -14.875  1.00  0.00      PROA H  
ATOM    122  N   ILE X 172      -6.533   2.430  -9.286  1.00  0.00      PROA N  
ATOM    123  CA  ILE X 172      -5.860   3.159  -8.226  1.00  0.00      PROA C  
ATOM    124  C   ILE X 172      -4.372   2.833  -8.261  1.00  0.00      PROA C  
ATOM    125  O   ILE X 172      -3.499   3.721  -8.228  1.00  0.00      PROA O  
ATOM    126  CB  ILE X 172      -6.408   2.829  -6.838  1.00  0.00      PROA C  
ATOM    127  CG1 ILE X 172      -7.840   3.338  -6.687  1.00  0.00      PROA C  
ATOM    128  CG2 ILE X 172      -5.515   3.459  -5.779  1.00  0.00      PROA C  
ATOM    129  CD  ILE X 172      -8.362   3.263  -5.253  1.00  0.00      PROA C  
ATOM    130  HN  ILE X 172      -7.159   1.680  -9.053  1.00  0.00      PROA H  
ATOM    131  HA  ILE X 172      -5.953   4.218  -8.408  1.00  0.00      PROA H  
ATOM    132  HB  ILE X 172      -6.416   1.722  -6.693  1.00  0.00      PROA H  
ATOM    133 HG11 ILE X 172      -8.527   2.782  -7.356  1.00  0.00      PROA H  
ATOM    134 HG12 ILE X 172      -7.871   4.404  -7.006  1.00  0.00      PROA H  
ATOM    135 HG21 ILE X 172      -5.531   4.559  -5.853  1.00  0.00      PROA H  
ATOM    136 HG22 ILE X 172      -4.457   3.128  -5.831  1.00  0.00      PROA H  
ATOM    137 HG23 ILE X 172      -5.814   3.163  -4.753  1.00  0.00      PROA H  
ATOM    138  HD1 ILE X 172      -7.689   3.686  -4.495  1.00  0.00      PROA H  
ATOM    139  HD2 ILE X 172      -8.521   2.196  -4.976  1.00  0.00      PROA H  
ATOM    140  HD3 ILE X 172      -9.348   3.771  -5.176  1.00  0.00      PROA H  
ATOM    141  N   PHE X 173      -4.092   1.541  -8.292  1.00  0.00      PROA N  
ATOM    142  CA  PHE X 173      -2.721   1.088  -8.319  1.00  0.00      PROA C  
ATOM    143  C   PHE X 173      -1.982   1.857  -9.403  1.00  0.00      PROA C  
ATOM    144  O   PHE X 173      -0.936   2.472  -9.152  1.00  0.00      PROA O  
ATOM    145  CB  PHE X 173      -2.694  -0.398  -8.631  1.00  0.00      PROA C  
ATOM    146  CG  PHE X 173      -1.330  -0.982  -8.652  1.00  0.00      PROA C  
ATOM    147  CD1 PHE X 173      -0.528  -0.928  -7.522  1.00  0.00      PROA C  
ATOM    148  CD2 PHE X 173      -0.871  -1.645  -9.779  1.00  0.00      PROA C  
ATOM    149  CE1 PHE X 173       0.664  -1.602  -7.483  1.00  0.00      PROA C  
ATOM    150  CE2 PHE X 173       0.338  -2.294  -9.760  1.00  0.00      PROA C  
ATOM    151  CZ  PHE X 173       1.100  -2.289  -8.604  1.00  0.00      PROA C  
ATOM    152  HN  PHE X 173      -4.818   0.850  -8.354  1.00  0.00      PROA H  
ATOM    153  HA  PHE X 173      -2.254   1.314  -7.370  1.00  0.00      PROA H  
ATOM    154  HB1 PHE X 173      -3.201  -0.620  -9.594  1.00  0.00      PROA H  
ATOM    155  HB2 PHE X 173      -3.259  -0.941  -7.840  1.00  0.00      PROA H  
ATOM    156  HD1 PHE X 173      -0.874  -0.412  -6.637  1.00  0.00      PROA H  
ATOM    157  HD2 PHE X 173      -1.487  -1.686 -10.669  1.00  0.00      PROA H  
ATOM    158  HE1 PHE X 173       1.287  -1.579  -6.598  1.00  0.00      PROA H  
ATOM    159  HE2 PHE X 173       0.701  -2.816 -10.635  1.00  0.00      PROA H  
ATOM    160  HZ  PHE X 173       2.069  -2.777  -8.589  1.00  0.00      PROA H  
ATOM    161  N   LEU X 174      -2.589   1.891 -10.584  1.00  0.00      PROA N  
ATOM    162  CA  LEU X 174      -2.023   2.597 -11.708  1.00  0.00      PROA C  
ATOM    163  C   LEU X 174      -1.785   4.032 -11.305  1.00  0.00      PROA C  
ATOM    164  O   LEU X 174      -0.821   4.656 -11.733  1.00  0.00      PROA O  
ATOM    165  CB  LEU X 174      -2.997   2.558 -12.875  1.00  0.00      PROA C  
ATOM    166  CG  LEU X 174      -2.485   2.831 -14.287  1.00  0.00      PROA C  
ATOM    167  CD1 LEU X 174      -1.179   3.606 -14.261  1.00  0.00      PROA C  
ATOM    168  CD2 LEU X 174      -2.324   1.499 -15.008  1.00  0.00      PROA C  
ATOM    169  HN  LEU X 174      -3.442   1.383 -10.731  1.00  0.00      PROA H  
ATOM    170  HA  LEU X 174      -1.078   2.129 -11.948  1.00  0.00      PROA H  
ATOM    171  HB1 LEU X 174      -3.857   3.238 -12.675  1.00  0.00      PROA H  
ATOM    172  HB2 LEU X 174      -3.445   1.535 -12.877  1.00  0.00      PROA H  
ATOM    173  HG  LEU X 174      -3.257   3.419 -14.841  1.00  0.00      PROA H  
ATOM    174 HD11 LEU X 174      -0.396   3.121 -13.642  1.00  0.00      PROA H  
ATOM    175 HD12 LEU X 174      -1.341   4.658 -13.953  1.00  0.00      PROA H  
ATOM    176 HD13 LEU X 174      -0.767   3.654 -15.293  1.00  0.00      PROA H  
ATOM    177 HD21 LEU X 174      -3.246   0.883 -14.923  1.00  0.00      PROA H  
ATOM    178 HD22 LEU X 174      -1.481   0.921 -14.570  1.00  0.00      PROA H  
ATOM    179 HD23 LEU X 174      -2.132   1.675 -16.085  1.00  0.00      PROA H  
ATOM    180  N   HSD X 175      -2.729   4.610 -10.578  1.00  0.00      PROA N  
ATOM    181  CA  HSD X 175      -2.640   6.034 -10.352  1.00  0.00      PROA C  
ATOM    182  C   HSD X 175      -1.496   6.364  -9.412  1.00  0.00      PROA C  
ATOM    183  O   HSD X 175      -0.656   7.201  -9.754  1.00  0.00      PROA O  
ATOM    184  CB  HSD X 175      -3.970   6.644  -9.889  1.00  0.00      PROA C  
ATOM    185  CG  HSD X 175      -4.960   6.835 -10.998  1.00  0.00      PROA C  
ATOM    186  CD2 HSD X 175      -4.804   6.815 -12.345  1.00  0.00      PROA C  
ATOM    187  ND1 HSD X 175      -6.313   6.947 -10.770  1.00  0.00      PROA N  
ATOM    188  CE1 HSD X 175      -6.946   7.001 -11.931  1.00  0.00      PROA C  
ATOM    189  NE2 HSD X 175      -6.052   6.940 -12.901  1.00  0.00      PROA N  
ATOM    190  HN  HSD X 175      -3.503   4.096 -10.209  1.00  0.00      PROA H  
ATOM    191  HA  HSD X 175      -2.373   6.517 -11.281  1.00  0.00      PROA H  
ATOM    192  HB1 HSD X 175      -3.815   7.654  -9.463  1.00  0.00      PROA H  
ATOM    193  HB2 HSD X 175      -4.390   5.990  -9.096  1.00  0.00      PROA H  
ATOM    194  HD1 HSD X 175      -6.715   6.888  -9.849  1.00  0.00      PROA H  
ATOM    195  HD2 HSD X 175      -3.921   6.679 -12.958  1.00  0.00      PROA H  
ATOM    196  HE1 HSD X 175      -8.027   7.074 -12.048  1.00  0.00      PROA H  
ATOM    197  N   ILE X 176      -1.388   5.657  -8.283  1.00  0.00      PROA N  
ATOM    198  CA  ILE X 176      -0.377   6.048  -7.301  1.00  0.00      PROA C  
ATOM    199  C   ILE X 176       0.960   6.154  -8.012  1.00  0.00      PROA C  
ATOM    200  O   ILE X 176       1.808   6.964  -7.639  1.00  0.00      PROA O  
ATOM    201  CB  ILE X 176      -0.220   5.071  -6.113  1.00  0.00      PROA C  
ATOM    202  CG1 ILE X 176      -0.024   3.653  -6.587  1.00  0.00      PROA C  
ATOM    203  CG2 ILE X 176      -1.409   5.106  -5.186  1.00  0.00      PROA C  
ATOM    204  CD  ILE X 176      -0.230   2.687  -5.462  1.00  0.00      PROA C  
ATOM    205  HN  ILE X 176      -2.012   4.898  -8.078  1.00  0.00      PROA H  
ATOM    206  HA  ILE X 176      -0.636   7.005  -6.893  1.00  0.00      PROA H  
ATOM    207  HB  ILE X 176       0.673   5.372  -5.509  1.00  0.00      PROA H  
ATOM    208 HG11 ILE X 176       0.950   3.492  -7.094  1.00  0.00      PROA H  
ATOM    209 HG12 ILE X 176      -0.870   3.458  -7.260  1.00  0.00      PROA H  
ATOM    210 HG21 ILE X 176      -2.285   4.635  -5.686  1.00  0.00      PROA H  
ATOM    211 HG22 ILE X 176      -1.707   6.158  -4.984  1.00  0.00      PROA H  
ATOM    212 HG23 ILE X 176      -1.253   4.574  -4.226  1.00  0.00      PROA H  
ATOM    213  HD1 ILE X 176      -1.295   2.565  -5.170  1.00  0.00      PROA H  
ATOM    214  HD2 ILE X 176       0.371   2.973  -4.570  1.00  0.00      PROA H  
ATOM    215  HD3 ILE X 176       0.122   1.677  -5.776  1.00  0.00      PROA H  
ATOM    216  N   HSD X 177       1.140   5.353  -9.060  1.00  0.00      PROA N  
ATOM    217  CA  HSD X 177       2.440   5.268  -9.702  1.00  0.00      PROA C  
ATOM    218  C   HSD X 177       3.004   6.648  -9.983  1.00  0.00      PROA C  
ATOM    219  O   HSD X 177       3.825   7.141  -9.215  1.00  0.00      PROA O  
ATOM    220  CB  HSD X 177       2.388   4.420 -10.959  1.00  0.00      PROA C  
ATOM    221  CG  HSD X 177       2.670   2.971 -10.712  1.00  0.00      PROA C  
ATOM    222  CD2 HSD X 177       2.405   2.183  -9.645  1.00  0.00      PROA C  
ATOM    223  ND1 HSD X 177       3.249   2.152 -11.658  1.00  0.00      PROA N  
ATOM    224  CE1 HSD X 177       3.332   0.923 -11.181  1.00  0.00      PROA C  
ATOM    225  NE2 HSD X 177       2.817   0.913  -9.965  1.00  0.00      PROA N  
ATOM    226  HN  HSD X 177       0.417   4.727  -9.352  1.00  0.00      PROA H  
ATOM    227  HA  HSD X 177       3.123   4.815  -8.996  1.00  0.00      PROA H  
ATOM    228  HB1 HSD X 177       3.204   4.733 -11.652  1.00  0.00      PROA H  
ATOM    229  HB2 HSD X 177       1.447   4.540 -11.518  1.00  0.00      PROA H  
ATOM    230  HD1 HSD X 177       3.467   2.416 -12.600  1.00  0.00      PROA H  
ATOM    231  HD2 HSD X 177       1.940   2.396  -8.692  1.00  0.00      PROA H  
ATOM    232  HE1 HSD X 177       3.769   0.062 -11.690  1.00  0.00      PROA H  
ATOM    233  N   GLY X 178       2.462   7.333 -10.982  1.00  0.00      PROA N  
ATOM    234  CA  GLY X 178       2.889   8.700 -11.276  1.00  0.00      PROA C  
ATOM    235  C   GLY X 178       2.367   9.711 -10.270  1.00  0.00      PROA C  
ATOM    236  O   GLY X 178       2.550  10.913 -10.429  1.00  0.00      PROA O  
ATOM    237  HN  GLY X 178       1.723   6.918 -11.505  1.00  0.00      PROA H  
ATOM    238  HA1 GLY X 178       2.482   8.973 -12.237  1.00  0.00      PROA H  
ATOM    239  HA2 GLY X 178       3.970   8.749 -11.254  1.00  0.00      PROA H  
ATOM    240  N   LEU X 179       1.713   9.234  -9.226  1.00  0.00      PROA N  
ATOM    241  CA  LEU X 179       1.301  10.117  -8.141  1.00  0.00      PROA C  
ATOM    242  C   LEU X 179       2.503  10.717  -7.403  1.00  0.00      PROA C  
ATOM    243  O   LEU X 179       2.617  11.932  -7.269  1.00  0.00      PROA O  
ATOM    244  CB  LEU X 179       0.390   9.366  -7.164  1.00  0.00      PROA C  
ATOM    245  CG  LEU X 179      -0.579  10.213  -6.348  1.00  0.00      PROA C  
ATOM    246  CD1 LEU X 179       0.079  10.611  -5.026  1.00  0.00      PROA C  
ATOM    247  CD2 LEU X 179      -1.000  11.434  -7.167  1.00  0.00      PROA C  
ATOM    248  HN  LEU X 179       1.643   8.248  -9.057  1.00  0.00      PROA H  
ATOM    249  HA  LEU X 179       0.815  10.939  -8.638  1.00  0.00      PROA H  
ATOM    250  HB1 LEU X 179       0.945   8.709  -6.464  1.00  0.00      PROA H  
ATOM    251  HB2 LEU X 179      -0.247   8.741  -7.829  1.00  0.00      PROA H  
ATOM    252  HG  LEU X 179      -1.463   9.622  -6.039  1.00  0.00      PROA H  
ATOM    253 HD11 LEU X 179       0.812  11.418  -5.223  1.00  0.00      PROA H  
ATOM    254 HD12 LEU X 179       0.536   9.759  -4.488  1.00  0.00      PROA H  
ATOM    255 HD13 LEU X 179      -0.727  11.095  -4.441  1.00  0.00      PROA H  
ATOM    256 HD21 LEU X 179      -1.393  11.141  -8.163  1.00  0.00      PROA H  
ATOM    257 HD22 LEU X 179      -0.160  12.149  -7.294  1.00  0.00      PROA H  
ATOM    258 HD23 LEU X 179      -1.802  11.987  -6.629  1.00  0.00      PROA H  
ATOM    259  N   ILE X 180       3.393   9.863  -6.914  1.00  0.00      PROA N  
ATOM    260  CA  ILE X 180       4.666  10.329  -6.364  1.00  0.00      PROA C  
ATOM    261  C   ILE X 180       5.799   9.342  -6.635  1.00  0.00      PROA C  
ATOM    262  O   ILE X 180       5.579   8.123  -6.639  1.00  0.00      PROA O  
ATOM    263  CB  ILE X 180       4.572  10.572  -4.848  1.00  0.00      PROA C  
ATOM    264  CG1 ILE X 180       4.680   9.249  -4.083  1.00  0.00      PROA C  
ATOM    265  CG2 ILE X 180       3.293  11.329  -4.505  1.00  0.00      PROA C  
ATOM    266  CD  ILE X 180       4.999   9.434  -2.613  1.00  0.00      PROA C  
ATOM    267  HN  ILE X 180       3.277   8.876  -7.034  1.00  0.00      PROA H  
ATOM    268  HA  ILE X 180       4.932  11.258  -6.845  1.00  0.00      PROA H  
ATOM    269  HB  ILE X 180       5.441  11.209  -4.545  1.00  0.00      PROA H  
ATOM    270 HG11 ILE X 180       5.502   8.570  -4.385  1.00  0.00      PROA H  
ATOM    271 HG12 ILE X 180       3.728   8.687  -4.199  1.00  0.00      PROA H  
ATOM    272 HG21 ILE X 180       2.467  10.614  -4.590  1.00  0.00      PROA H  
ATOM    273 HG22 ILE X 180       3.146  12.253  -5.090  1.00  0.00      PROA H  
ATOM    274 HG23 ILE X 180       3.330  11.642  -3.437  1.00  0.00      PROA H  
ATOM    275  HD1 ILE X 180       4.198  10.002  -2.091  1.00  0.00      PROA H  
ATOM    276  HD2 ILE X 180       5.952   9.994  -2.482  1.00  0.00      PROA H  
ATOM    277  HD3 ILE X 180       5.108   8.446  -2.115  1.00  0.00      PROA H  
ATOM    278  N   SER X 181       7.028   9.865  -6.669  1.00  0.00      PROA N  
ATOM    279  CA  SER X 181       8.167   9.152  -7.270  1.00  0.00      PROA C  
ATOM    280  C   SER X 181       8.895   8.150  -6.343  1.00  0.00      PROA C  
ATOM    281  O   SER X 181       9.618   8.536  -5.414  1.00  0.00      PROA O  
ATOM    282  CB  SER X 181       9.156  10.142  -7.885  1.00  0.00      PROA C  
ATOM    283  OG  SER X 181       9.686   9.604  -9.080  1.00  0.00      PROA O  
ATOM    284  HN  SER X 181       7.148  10.837  -6.481  1.00  0.00      PROA H  
ATOM    285  HA  SER X 181       7.757   8.561  -8.080  1.00  0.00      PROA H  
ATOM    286  HB1 SER X 181       9.981  10.388  -7.183  1.00  0.00      PROA H  
ATOM    287  HB2 SER X 181       8.627  11.087  -8.143  1.00  0.00      PROA H  
ATOM    288  HG1 SER X 181       8.942   9.681  -9.714  1.00  0.00      PROA H  
ATOM    289  N   ALA X 182       8.730   6.862  -6.617  1.00  0.00      PROA N  
ATOM    290  CA  ALA X 182       9.573   5.862  -5.986  1.00  0.00      PROA C  
ATOM    291  C   ALA X 182       9.650   4.592  -6.847  1.00  0.00      PROA C  
ATOM    292  O   ALA X 182       9.407   4.656  -8.059  1.00  0.00      PROA O  
ATOM    293  CB  ALA X 182       9.093   5.564  -4.563  1.00  0.00      PROA C  
ATOM    294  HN  ALA X 182       8.077   6.523  -7.300  1.00  0.00      PROA H  
ATOM    295  HA  ALA X 182      10.567   6.229  -5.954  1.00  0.00      PROA H  
ATOM    296  HB1 ALA X 182       8.096   5.072  -4.594  1.00  0.00      PROA H  
ATOM    297  HB2 ALA X 182       8.979   6.511  -4.006  1.00  0.00      PROA H  
ATOM    298  HB3 ALA X 182       9.789   4.906  -4.009  1.00  0.00      PROA H  
ATOM    299  N   ASP X 183      10.202   3.515  -6.283  1.00  0.00      PROA N  
ATOM    300  CA  ASP X 183      10.681   2.409  -7.100  1.00  0.00      PROA C  
ATOM    301  C   ASP X 183       9.639   1.322  -7.137  1.00  0.00      PROA C  
ATOM    302  O   ASP X 183       9.377   0.734  -8.179  1.00  0.00      PROA O  
ATOM    303  CB  ASP X 183      12.013   1.845  -6.575  1.00  0.00      PROA C  
ATOM    304  CG  ASP X 183      12.582   0.748  -7.488  1.00  0.00      PROA C  
ATOM    305  OD1 ASP X 183      12.709   1.019  -8.708  1.00  0.00      PROA O  
ATOM    306  OD2 ASP X 183      12.811  -0.404  -7.020  1.00  0.00      PROA O1-
ATOM    307  HN  ASP X 183      10.456   3.490  -5.314  1.00  0.00      PROA H  
ATOM    308  HA  ASP X 183      10.824   2.732  -8.123  1.00  0.00      PROA H  
ATOM    309  HB1 ASP X 183      11.891   1.437  -5.553  1.00  0.00      PROA H  
ATOM    310  HB2 ASP X 183      12.762   2.662  -6.530  1.00  0.00      PROA H  
ATOM    311  N   ARG X 184       9.065   1.020  -5.986  1.00  0.00      PROA N  
ATOM    312  CA  ARG X 184       8.079  -0.038  -5.948  1.00  0.00      PROA C  
ATOM    313  C   ARG X 184       6.825   0.359  -5.176  1.00  0.00      PROA C  
ATOM    314  O   ARG X 184       6.897   0.906  -4.061  1.00  0.00      PROA O  
ATOM    315  CB  ARG X 184       8.674  -1.315  -5.386  1.00  0.00      PROA C  
ATOM    316  CG  ARG X 184       9.777  -1.897  -6.222  1.00  0.00      PROA C  
ATOM    317  CD  ARG X 184      10.315  -3.147  -5.551  1.00  0.00      PROA C  
ATOM    318  NE  ARG X 184      11.097  -3.963  -6.466  1.00  0.00      PROA N  
ATOM    319  CZ  ARG X 184      11.631  -5.130  -6.144  1.00  0.00      PROA C  
ATOM    320  NH1 ARG X 184      11.476  -5.606  -4.914  1.00  0.00      PROA N1+
ATOM    321  NH2 ARG X 184      12.379  -5.784  -7.023  1.00  0.00      PROA N  
ATOM    322  HN  ARG X 184       9.308   1.489  -5.139  1.00  0.00      PROA H  
ATOM    323  HA  ARG X 184       7.730  -0.261  -6.945  1.00  0.00      PROA H  
ATOM    324  HB1 ARG X 184       7.880  -2.082  -5.244  1.00  0.00      PROA H  
ATOM    325  HB2 ARG X 184       9.086  -1.088  -4.374  1.00  0.00      PROA H  
ATOM    326  HG1 ARG X 184      10.611  -1.174  -6.348  1.00  0.00      PROA H  
ATOM    327  HG2 ARG X 184       9.380  -2.133  -7.236  1.00  0.00      PROA H  
ATOM    328  HD1 ARG X 184       9.452  -3.760  -5.193  1.00  0.00      PROA H  
ATOM    329  HD2 ARG X 184      10.940  -2.859  -4.671  1.00  0.00      PROA H  
ATOM    330  HE  ARG X 184      11.264  -3.614  -7.381  1.00  0.00      PROA H  
ATOM    331 HH11 ARG X 184      11.112  -5.035  -4.187  1.00  0.00      PROA H  
ATOM    332 HH12 ARG X 184      11.887  -6.479  -4.653  1.00  0.00      PROA H  
ATOM    333 HH21 ARG X 184      12.898  -6.606  -6.768  1.00  0.00      PROA H  
ATOM    334 HH22 ARG X 184      12.588  -5.337  -7.877  1.00  0.00      PROA H  
ATOM    335  N   TYR X 185       5.673   0.098  -5.786  1.00  0.00      PROA N  
ATOM    336  CA  TYR X 185       4.408   0.404  -5.149  1.00  0.00      PROA C  
ATOM    337  C   TYR X 185       3.622  -0.846  -4.778  1.00  0.00      PROA C  
ATOM    338  O   TYR X 185       3.817  -1.925  -5.336  1.00  0.00      PROA O  
ATOM    339  CB  TYR X 185       3.581   1.314  -6.037  1.00  0.00      PROA C  
ATOM    340  CG  TYR X 185       4.324   2.534  -6.526  1.00  0.00      PROA C  
ATOM    341  CD1 TYR X 185       4.287   3.731  -5.797  1.00  0.00      PROA C  
ATOM    342  CD2 TYR X 185       4.936   2.539  -7.790  1.00  0.00      PROA C  
ATOM    343  CE1 TYR X 185       4.916   4.876  -6.270  1.00  0.00      PROA C  
ATOM    344  CE2 TYR X 185       5.546   3.682  -8.284  1.00  0.00      PROA C  
ATOM    345  CZ  TYR X 185       5.566   4.842  -7.506  1.00  0.00      PROA C  
ATOM    346  OH  TYR X 185       6.238   5.964  -7.958  1.00  0.00      PROA O  
ATOM    347  HN  TYR X 185       5.613  -0.230  -6.705  1.00  0.00      PROA H  
ATOM    348  HA  TYR X 185       4.575   0.940  -4.225  1.00  0.00      PROA H  
ATOM    349  HB1 TYR X 185       2.662   1.662  -5.519  1.00  0.00      PROA H  
ATOM    350  HB2 TYR X 185       3.262   0.746  -6.946  1.00  0.00      PROA H  
ATOM    351  HD1 TYR X 185       3.775   3.756  -4.844  1.00  0.00      PROA H  
ATOM    352  HD2 TYR X 185       4.936   1.631  -8.379  1.00  0.00      PROA H  
ATOM    353  HE1 TYR X 185       4.913   5.777  -5.675  1.00  0.00      PROA H  
ATOM    354  HE2 TYR X 185       6.075   3.653  -9.221  1.00  0.00      PROA H  
ATOM    355  HH  TYR X 185       5.822   6.724  -7.509  1.00  0.00      PROA H  
ATOM    356  N   SER X 186       2.701  -0.682  -3.850  1.00  0.00      PROA N  
ATOM    357  CA  SER X 186       1.938  -1.787  -3.354  1.00  0.00      PROA C  
ATOM    358  C   SER X 186       0.546  -1.219  -3.009  1.00  0.00      PROA C  
ATOM    359  O   SER X 186       0.459  -0.150  -2.406  1.00  0.00      PROA O  
ATOM    360  CB  SER X 186       2.653  -2.322  -2.114  1.00  0.00      PROA C  
ATOM    361  OG  SER X 186       2.037  -3.500  -1.632  1.00  0.00      PROA O  
ATOM    362  HN  SER X 186       2.565   0.213  -3.420  1.00  0.00      PROA H  
ATOM    363  HA  SER X 186       1.816  -2.547  -4.116  1.00  0.00      PROA H  
ATOM    364  HB1 SER X 186       2.657  -1.548  -1.315  1.00  0.00      PROA H  
ATOM    365  HB2 SER X 186       3.713  -2.549  -2.377  1.00  0.00      PROA H  
ATOM    366  HG1 SER X 186       1.907  -4.092  -2.384  1.00  0.00      PROA H  
ATOM    367  N   LEU X 187      -0.536  -1.877  -3.430  1.00  0.00      PROA N  
ATOM    368  CA  LEU X 187      -1.867  -1.578  -2.869  1.00  0.00      PROA C  
ATOM    369  C   LEU X 187      -2.403  -2.708  -2.000  1.00  0.00      PROA C  
ATOM    370  O   LEU X 187      -2.277  -3.863  -2.347  1.00  0.00      PROA O  
ATOM    371  CB  LEU X 187      -2.867  -1.267  -3.986  1.00  0.00      PROA C  
ATOM    372  CG  LEU X 187      -4.288  -0.759  -3.692  1.00  0.00      PROA C  
ATOM    373  CD1 LEU X 187      -4.326   0.173  -2.502  1.00  0.00      PROA C  
ATOM    374  CD2 LEU X 187      -4.802  -0.030  -4.915  1.00  0.00      PROA C  
ATOM    375  HN  LEU X 187      -0.459  -2.677  -4.030  1.00  0.00      PROA H  
ATOM    376  HA  LEU X 187      -1.805  -0.710  -2.226  1.00  0.00      PROA H  
ATOM    377  HB1 LEU X 187      -2.938  -2.143  -4.670  1.00  0.00      PROA H  
ATOM    378  HB2 LEU X 187      -2.369  -0.459  -4.577  1.00  0.00      PROA H  
ATOM    379  HG  LEU X 187      -4.950  -1.634  -3.477  1.00  0.00      PROA H  
ATOM    380 HD11 LEU X 187      -3.535   0.944  -2.604  1.00  0.00      PROA H  
ATOM    381 HD12 LEU X 187      -4.213  -0.332  -1.530  1.00  0.00      PROA H  
ATOM    382 HD13 LEU X 187      -5.307   0.697  -2.466  1.00  0.00      PROA H  
ATOM    383 HD21 LEU X 187      -4.797  -0.698  -5.804  1.00  0.00      PROA H  
ATOM    384 HD22 LEU X 187      -4.169   0.855  -5.142  1.00  0.00      PROA H  
ATOM    385 HD23 LEU X 187      -5.845   0.319  -4.752  1.00  0.00      PROA H  
ATOM    386  N   PHE X 188      -3.073  -2.375  -0.912  1.00  0.00      PROA N  
ATOM    387  CA  PHE X 188      -3.741  -3.397  -0.127  1.00  0.00      PROA C  
ATOM    388  C   PHE X 188      -5.200  -3.066   0.109  1.00  0.00      PROA C  
ATOM    389  O   PHE X 188      -5.506  -2.018   0.672  1.00  0.00      PROA O  
ATOM    390  CB  PHE X 188      -3.058  -3.562   1.229  1.00  0.00      PROA C  
ATOM    391  CG  PHE X 188      -1.748  -4.268   1.157  1.00  0.00      PROA C  
ATOM    392  CD1 PHE X 188      -0.578  -3.561   0.858  1.00  0.00      PROA C  
ATOM    393  CD2 PHE X 188      -1.675  -5.638   1.344  1.00  0.00      PROA C  
ATOM    394  CE1 PHE X 188       0.643  -4.215   0.743  1.00  0.00      PROA C  
ATOM    395  CE2 PHE X 188      -0.463  -6.289   1.237  1.00  0.00      PROA C  
ATOM    396  CZ  PHE X 188       0.686  -5.584   0.880  1.00  0.00      PROA C  
ATOM    397  HN  PHE X 188      -3.073  -1.441  -0.539  1.00  0.00      PROA H  
ATOM    398  HA  PHE X 188      -3.739  -4.353  -0.636  1.00  0.00      PROA H  
ATOM    399  HB1 PHE X 188      -3.698  -4.137   1.925  1.00  0.00      PROA H  
ATOM    400  HB2 PHE X 188      -2.891  -2.567   1.694  1.00  0.00      PROA H  
ATOM    401  HD1 PHE X 188      -0.623  -2.488   0.729  1.00  0.00      PROA H  
ATOM    402  HD2 PHE X 188      -2.572  -6.195   1.575  1.00  0.00      PROA H  
ATOM    403  HE1 PHE X 188       1.549  -3.642   0.633  1.00  0.00      PROA H  
ATOM    404  HE2 PHE X 188      -0.418  -7.363   1.359  1.00  0.00      PROA H  
ATOM    405  HZ  PHE X 188       1.631  -6.103   0.790  1.00  0.00      PROA H  
ATOM    406  N   LEU X 189      -6.010  -4.109   0.049  1.00  0.00      PROA N  
ATOM    407  CA  LEU X 189      -7.428  -4.005   0.266  1.00  0.00      PROA C  
ATOM    408  C   LEU X 189      -7.873  -4.699   1.558  1.00  0.00      PROA C  
ATOM    409  O   LEU X 189      -8.019  -5.912   1.569  1.00  0.00      PROA O  
ATOM    410  CB  LEU X 189      -8.106  -4.697  -0.911  1.00  0.00      PROA C  
ATOM    411  CG  LEU X 189      -9.627  -4.665  -0.955  1.00  0.00      PROA C  
ATOM    412  CD1 LEU X 189     -10.129  -3.505  -0.075  1.00  0.00      PROA C  
ATOM    413  CD2 LEU X 189     -10.040  -4.458  -2.393  1.00  0.00      PROA C  
ATOM    414  HN  LEU X 189      -5.679  -5.012  -0.227  1.00  0.00      PROA H  
ATOM    415  HA  LEU X 189      -7.706  -2.962   0.333  1.00  0.00      PROA H  
ATOM    416  HB1 LEU X 189      -7.763  -5.752  -1.002  1.00  0.00      PROA H  
ATOM    417  HB2 LEU X 189      -7.731  -4.165  -1.819  1.00  0.00      PROA H  
ATOM    418  HG  LEU X 189     -10.042  -5.621  -0.553  1.00  0.00      PROA H  
ATOM    419 HD11 LEU X 189      -9.626  -2.548  -0.317  1.00  0.00      PROA H  
ATOM    420 HD12 LEU X 189     -10.134  -3.672   1.000  1.00  0.00      PROA H  
ATOM    421 HD13 LEU X 189     -11.205  -3.357  -0.319  1.00  0.00      PROA H  
ATOM    422 HD21 LEU X 189      -9.564  -5.199  -3.067  1.00  0.00      PROA H  
ATOM    423 HD22 LEU X 189      -9.776  -3.434  -2.731  1.00  0.00      PROA H  
ATOM    424 HD23 LEU X 189     -11.141  -4.570  -2.445  1.00  0.00      PROA H  
ATOM    425  N   VAL X 190      -8.362  -3.943   2.536  1.00  0.00      PROA N  
ATOM    426  CA  VAL X 190      -8.974  -4.571   3.734  1.00  0.00      PROA C  
ATOM    427  C   VAL X 190     -10.087  -5.541   3.363  1.00  0.00      PROA C  
ATOM    428  O   VAL X 190     -10.806  -5.293   2.419  1.00  0.00      PROA O  
ATOM    429  CB  VAL X 190      -9.588  -3.537   4.680  1.00  0.00      PROA C  
ATOM    430  CG1 VAL X 190     -10.186  -4.222   5.899  1.00  0.00      PROA C  
ATOM    431  CG2 VAL X 190      -8.562  -2.542   5.085  1.00  0.00      PROA C  
ATOM    432  HN  VAL X 190      -8.518  -2.957   2.438  1.00  0.00      PROA H  
ATOM    433  HA  VAL X 190      -8.207  -5.126   4.253  1.00  0.00      PROA H  
ATOM    434  HB  VAL X 190     -10.412  -3.000   4.145  1.00  0.00      PROA H  
ATOM    435 HG11 VAL X 190      -9.474  -4.939   6.358  1.00  0.00      PROA H  
ATOM    436 HG12 VAL X 190     -11.141  -4.742   5.671  1.00  0.00      PROA H  
ATOM    437 HG13 VAL X 190     -10.437  -3.451   6.661  1.00  0.00      PROA H  
ATOM    438 HG21 VAL X 190      -7.936  -2.169   4.254  1.00  0.00      PROA H  
ATOM    439 HG22 VAL X 190      -7.861  -3.008   5.810  1.00  0.00      PROA H  
ATOM    440 HG23 VAL X 190      -9.019  -1.681   5.605  1.00  0.00      PROA H  
ATOM    441  N   CYS X 191     -10.294  -6.584   4.149  1.00  0.00      PROA N  
ATOM    442  CA  CYS X 191     -11.411  -7.479   3.925  1.00  0.00      PROA C  
ATOM    443  C   CYS X 191     -11.990  -7.876   5.264  1.00  0.00      PROA C  
ATOM    444  O   CYS X 191     -11.548  -7.416   6.305  1.00  0.00      PROA O  
ATOM    445  CB  CYS X 191     -10.977  -8.728   3.176  1.00  0.00      PROA C  
ATOM    446  SG  CYS X 191     -10.238  -8.392   1.574  1.00  0.00      PROA S  
ATOM    447  HN  CYS X 191      -9.615  -6.850   4.834  1.00  0.00      PROA H  
ATOM    448  HA  CYS X 191     -12.193  -6.985   3.366  1.00  0.00      PROA H  
ATOM    449  HB1 CYS X 191     -11.832  -9.422   3.023  1.00  0.00      PROA H  
ATOM    450  HB2 CYS X 191     -10.225  -9.263   3.801  1.00  0.00      PROA H  
ATOM    451  HG1 CYS X 191      -9.425  -7.421   1.990  1.00  0.00      PROA H  
ATOM    452  N   GLU X 192     -13.028  -8.684   5.250  1.00  0.00      PROA N  
ATOM    453  CA  GLU X 192     -13.712  -8.974   6.474  1.00  0.00      PROA C  
ATOM    454  C   GLU X 192     -14.616 -10.140   6.174  1.00  0.00      PROA C  
ATOM    455  O   GLU X 192     -15.317 -10.128   5.173  1.00  0.00      PROA O  
ATOM    456  CB  GLU X 192     -14.508  -7.765   6.981  1.00  0.00      PROA C  
ATOM    457  CG  GLU X 192     -15.480  -8.112   8.123  1.00  0.00      PROA C  
ATOM    458  CD  GLU X 192     -15.899  -6.904   8.968  1.00  0.00      PROA C  
ATOM    459  OE1 GLU X 192     -15.733  -5.763   8.493  1.00  0.00      PROA O  
ATOM    460  OE2 GLU X 192     -16.438  -7.102  10.083  1.00  0.00      PROA O1-
ATOM    461  HN  GLU X 192     -13.455  -9.030   4.421  1.00  0.00      PROA H  
ATOM    462  HA  GLU X 192     -13.004  -9.287   7.225  1.00  0.00      PROA H  
ATOM    463  HB1 GLU X 192     -15.083  -7.300   6.149  1.00  0.00      PROA H  
ATOM    464  HB2 GLU X 192     -13.782  -7.003   7.346  1.00  0.00      PROA H  
ATOM    465  HG1 GLU X 192     -14.966  -8.820   8.807  1.00  0.00      PROA H  
ATOM    466  HG2 GLU X 192     -16.405  -8.582   7.738  1.00  0.00      PROA H  
ATOM    467  N   ASP X 193     -14.305 -11.258   6.800  1.00  0.00      PROA N  
ATOM    468  CA  ASP X 193     -15.153 -12.383   6.682  1.00  0.00      PROA C  
ATOM    469  C   ASP X 193     -16.346 -12.095   7.540  1.00  0.00      PROA C  
ATOM    470  O   ASP X 193     -16.502 -10.983   8.032  1.00  0.00      PROA O  
ATOM    471  CB  ASP X 193     -14.434 -13.656   7.118  1.00  0.00      PROA C  
ATOM    472  CG  ASP X 193     -14.029 -13.644   8.573  1.00  0.00      PROA C  
ATOM    473  OD1 ASP X 193     -14.771 -13.062   9.405  1.00  0.00      PROA O  
ATOM    474  OD2 ASP X 193     -13.053 -14.367   8.890  1.00  0.00      PROA O1-
ATOM    475  HN  ASP X 193     -13.667 -11.255   7.577  1.00  0.00      PROA H  
ATOM    476  HA  ASP X 193     -15.487 -12.495   5.668  1.00  0.00      PROA H  
ATOM    477  HB1 ASP X 193     -13.507 -13.760   6.515  1.00  0.00      PROA H  
ATOM    478  HB2 ASP X 193     -15.054 -14.559   6.944  1.00  0.00      PROA H  
ATOM    479  N   SER X 194     -17.207 -13.094   7.669  1.00  0.00      PROA N  
ATOM    480  CA  SER X 194     -18.576 -12.893   8.072  1.00  0.00      PROA C  
ATOM    481  C   SER X 194     -18.584 -12.909   9.570  1.00  0.00      PROA C  
ATOM    482  O   SER X 194     -19.643 -13.012  10.184  1.00  0.00      PROA O  
ATOM    483  CB  SER X 194     -19.415 -14.056   7.552  1.00  0.00      PROA C  
ATOM    484  OG  SER X 194     -19.510 -15.096   8.508  1.00  0.00      PROA O  
ATOM    485  HN  SER X 194     -16.955 -14.016   7.390  1.00  0.00      PROA H  
ATOM    486  HA  SER X 194     -18.942 -11.939   7.717  1.00  0.00      PROA H  
ATOM    487  HB1 SER X 194     -19.014 -14.444   6.589  1.00  0.00      PROA H  
ATOM    488  HB2 SER X 194     -20.447 -13.685   7.352  1.00  0.00      PROA H  
ATOM    489  HG1 SER X 194     -19.644 -14.661   9.370  1.00  0.00      PROA H  
ATOM    490  N   SER X 195     -17.396 -13.172  10.104  1.00  0.00      PROA N  
ATOM    491  CA  SER X 195     -17.189 -13.296  11.538  1.00  0.00      PROA C  
ATOM    492  C   SER X 195     -16.428 -12.065  11.994  1.00  0.00      PROA C  
ATOM    493  O   SER X 195     -16.086 -11.902  13.166  1.00  0.00      PROA O  
ATOM    494  CB  SER X 195     -16.398 -14.559  11.846  1.00  0.00      PROA C  
ATOM    495  OG  SER X 195     -17.290 -15.614  12.145  1.00  0.00      PROA O  
ATOM    496  HN  SER X 195     -16.540 -13.217   9.565  1.00  0.00      PROA H  
ATOM    497  HA  SER X 195     -18.124 -13.294  12.080  1.00  0.00      PROA H  
ATOM    498  HB1 SER X 195     -15.720 -14.433  12.722  1.00  0.00      PROA H  
ATOM    499  HB2 SER X 195     -15.751 -14.826  10.977  1.00  0.00      PROA H  
ATOM    500  HG1 SER X 195     -16.896 -16.391  11.722  1.00  0.00      PROA H  
ATOM    501  N   ASN X 196     -16.274 -11.139  11.063  1.00  0.00      PROA N  
ATOM    502  CA  ASN X 196     -15.822  -9.823  11.407  1.00  0.00      PROA C  
ATOM    503  C   ASN X 196     -14.325  -9.827  11.615  1.00  0.00      PROA C  
ATOM    504  O   ASN X 196     -13.720  -8.765  11.719  1.00  0.00      PROA O  
ATOM    505  CB  ASN X 196     -16.545  -9.329  12.657  1.00  0.00      PROA C  
ATOM    506  CG  ASN X 196     -18.019  -9.097  12.413  1.00  0.00      PROA C  
ATOM    507  ND2 ASN X 196     -18.329  -8.189  11.486  1.00  0.00      PROA N  
ATOM    508  OD1 ASN X 196     -18.858  -9.846  12.917  1.00  0.00      PROA O  
ATOM    509  HN  ASN X 196     -16.408 -11.343  10.093  1.00  0.00      PROA H  
ATOM    510  HA  ASN X 196     -16.012  -9.217  10.549  1.00  0.00      PROA H  
ATOM    511  HB1 ASN X 196     -16.125  -8.307  12.847  1.00  0.00      PROA H  
ATOM    512  HB2 ASN X 196     -16.396  -9.816  13.629  1.00  0.00      PROA H  
ATOM    513 HD21 ASN X 196     -17.569  -7.744  10.968  1.00  0.00      PROA H  
ATOM    514 HD22 ASN X 196     -19.275  -8.120  11.183  1.00  0.00      PROA H  
ATOM    515  N   ASP X 197     -13.706 -10.996  11.479  1.00  0.00      PROA N  
ATOM    516  CA  ASP X 197     -12.246 -11.047  11.391  1.00  0.00      PROA C  
ATOM    517  C   ASP X 197     -11.762 -10.393  10.104  1.00  0.00      PROA C  
ATOM    518  O   ASP X 197     -12.378 -10.568   9.070  1.00  0.00      PROA O  
ATOM    519  CB  ASP X 197     -11.739 -12.483  11.534  1.00  0.00      PROA C  
ATOM    520  CG  ASP X 197     -12.110 -13.086  12.882  1.00  0.00      PROA C  
ATOM    521  OD1 ASP X 197     -12.163 -12.322  13.869  1.00  0.00      PROA O  
ATOM    522  OD2 ASP X 197     -12.515 -14.271  12.927  1.00  0.00      PROA O1-
ATOM    523  HN  ASP X 197     -14.195 -11.843  11.269  1.00  0.00      PROA H  
ATOM    524  HA  ASP X 197     -11.851 -10.464  12.212  1.00  0.00      PROA H  
ATOM    525  HB1 ASP X 197     -10.636 -12.528  11.442  1.00  0.00      PROA H  
ATOM    526  HB2 ASP X 197     -12.187 -13.119  10.744  1.00  0.00      PROA H  
ATOM    527  N   LYS X 198     -10.809  -9.474  10.220  1.00  0.00      PROA N  
ATOM    528  CA  LYS X 198     -10.413  -8.642   9.088  1.00  0.00      PROA C  
ATOM    529  C   LYS X 198      -9.079  -9.076   8.488  1.00  0.00      PROA C  
ATOM    530  O   LYS X 198      -8.392  -9.891   9.047  1.00  0.00      PROA O  
ATOM    531  CB  LYS X 198     -10.333  -7.183   9.527  1.00  0.00      PROA C  
ATOM    532  CG  LYS X 198     -11.644  -6.623  10.044  1.00  0.00      PROA C  
ATOM    533  CD  LYS X 198     -11.882  -5.240   9.495  1.00  0.00      PROA C  
ATOM    534  CE  LYS X 198     -11.996  -4.212  10.598  1.00  0.00      PROA C  
ATOM    535  NZ  LYS X 198     -12.092  -2.841  10.003  1.00  0.00      PROA N1+
ATOM    536  HN  LYS X 198     -10.384  -9.305  11.097  1.00  0.00      PROA H  
ATOM    537  HA  LYS X 198     -11.149  -8.715   8.300  1.00  0.00      PROA H  
ATOM    538  HB1 LYS X 198     -10.009  -6.591   8.641  1.00  0.00      PROA H  
ATOM    539  HB2 LYS X 198      -9.550  -7.054  10.309  1.00  0.00      PROA H  
ATOM    540  HG1 LYS X 198     -11.699  -6.671  11.154  1.00  0.00      PROA H  
ATOM    541  HG2 LYS X 198     -12.477  -7.277   9.673  1.00  0.00      PROA H  
ATOM    542  HD1 LYS X 198     -12.850  -5.261   8.929  1.00  0.00      PROA H  
ATOM    543  HD2 LYS X 198     -11.102  -4.936   8.765  1.00  0.00      PROA H  
ATOM    544  HE1 LYS X 198     -11.088  -4.234  11.240  1.00  0.00      PROA H  
ATOM    545  HE2 LYS X 198     -12.897  -4.389  11.225  1.00  0.00      PROA H  
ATOM    546  HZ1 LYS X 198     -12.920  -2.825   9.366  1.00  0.00      PROA H  
ATOM    547  HZ2 LYS X 198     -11.240  -2.627   9.451  1.00  0.00      PROA H  
ATOM    548  HZ3 LYS X 198     -12.221  -2.137  10.755  1.00  0.00      PROA H  
ATOM    549  N   PHE X 199      -8.630  -8.416   7.442  1.00  0.00      PROA N  
ATOM    550  CA  PHE X 199      -7.286  -8.683   6.957  1.00  0.00      PROA C  
ATOM    551  C   PHE X 199      -7.087  -8.014   5.625  1.00  0.00      PROA C  
ATOM    552  O   PHE X 199      -8.057  -7.570   5.024  1.00  0.00      PROA O  
ATOM    553  CB  PHE X 199      -7.089 -10.163   6.780  1.00  0.00      PROA C  
ATOM    554  CG  PHE X 199      -8.053 -10.784   5.825  1.00  0.00      PROA C  
ATOM    555  CD1 PHE X 199      -9.266 -11.312   6.284  1.00  0.00      PROA C  
ATOM    556  CD2 PHE X 199      -7.721 -10.935   4.485  1.00  0.00      PROA C  
ATOM    557  CE1 PHE X 199     -10.111 -12.035   5.439  1.00  0.00      PROA C  
ATOM    558  CE2 PHE X 199      -8.586 -11.621   3.620  1.00  0.00      PROA C  
ATOM    559  CZ  PHE X 199      -9.796 -12.153   4.102  1.00  0.00      PROA C  
ATOM    560  HN  PHE X 199      -9.218  -7.798   6.924  1.00  0.00      PROA H  
ATOM    561  HA  PHE X 199      -6.568  -8.281   7.657  1.00  0.00      PROA H  
ATOM    562  HB1 PHE X 199      -7.007 -10.814   7.668  1.00  0.00      PROA H  
ATOM    563  HB2 PHE X 199      -6.073 -10.319   6.337  1.00  0.00      PROA H  
ATOM    564  HD1 PHE X 199      -9.526 -11.286   7.330  1.00  0.00      PROA H  
ATOM    565  HD2 PHE X 199      -6.783 -10.560   4.116  1.00  0.00      PROA H  
ATOM    566  HE1 PHE X 199     -11.037 -12.438   5.830  1.00  0.00      PROA H  
ATOM    567  HE2 PHE X 199      -8.354 -11.745   2.578  1.00  0.00      PROA H  
ATOM    568  HZ  PHE X 199     -10.467 -12.660   3.427  1.00  0.00      PROA H  
ATOM    569  N   LEU X 200      -5.836  -7.728   5.280  1.00  0.00      PROA N  
ATOM    570  CA  LEU X 200      -5.547  -7.045   4.034  1.00  0.00      PROA C  
ATOM    571  C   LEU X 200      -5.071  -8.156   3.135  1.00  0.00      PROA C  
ATOM    572  O   LEU X 200      -4.867  -9.254   3.629  1.00  0.00      PROA O  
ATOM    573  CB  LEU X 200      -4.450  -6.004   4.232  1.00  0.00      PROA C  
ATOM    574  CG  LEU X 200      -4.380  -5.201   5.546  1.00  0.00      PROA C  
ATOM    575  CD1 LEU X 200      -4.903  -3.799   5.428  1.00  0.00      PROA C  
ATOM    576  CD2 LEU X 200      -4.995  -5.857   6.741  1.00  0.00      PROA C  
ATOM    577  HN  LEU X 200      -5.063  -8.107   5.788  1.00  0.00      PROA H  
ATOM    578  HA  LEU X 200      -6.435  -6.593   3.612  1.00  0.00      PROA H  
ATOM    579  HB1 LEU X 200      -4.475  -5.299   3.380  1.00  0.00      PROA H  
ATOM    580  HB2 LEU X 200      -3.461  -6.529   4.191  1.00  0.00      PROA H  
ATOM    581  HG  LEU X 200      -3.285  -5.090   5.779  1.00  0.00      PROA H  
ATOM    582 HD11 LEU X 200      -5.979  -3.821   5.151  1.00  0.00      PROA H  
ATOM    583 HD12 LEU X 200      -4.359  -3.250   4.630  1.00  0.00      PROA H  
ATOM    584 HD13 LEU X 200      -4.798  -3.240   6.378  1.00  0.00      PROA H  
ATOM    585 HD21 LEU X 200      -4.533  -6.830   7.018  1.00  0.00      PROA H  
ATOM    586 HD22 LEU X 200      -6.104  -5.853   6.717  1.00  0.00      PROA H  
ATOM    587 HD23 LEU X 200      -4.761  -5.211   7.622  1.00  0.00      PROA H  
ATOM    588  N   ILE X 201      -5.257  -7.992   1.834  1.00  0.00      PROA N  
ATOM    589  CA  ILE X 201      -4.642  -8.877   0.865  1.00  0.00      PROA C  
ATOM    590  C   ILE X 201      -4.159  -7.947  -0.194  1.00  0.00      PROA C  
ATOM    591  O   ILE X 201      -4.771  -6.906  -0.393  1.00  0.00      PROA O  
ATOM    592  CB  ILE X 201      -5.666  -9.790   0.153  1.00  0.00      PROA C  
ATOM    593  CG1 ILE X 201      -6.554  -8.969  -0.770  1.00  0.00      PROA C  
ATOM    594  CG2 ILE X 201      -6.488 -10.654   1.139  1.00  0.00      PROA C  
ATOM    595  CD  ILE X 201      -7.851  -9.637  -1.049  1.00  0.00      PROA C  
ATOM    596  HN  ILE X 201      -5.757  -7.210   1.465  1.00  0.00      PROA H  
ATOM    597  HA  ILE X 201      -3.818  -9.416   1.300  1.00  0.00      PROA H  
ATOM    598  HB  ILE X 201      -5.095 -10.513  -0.480  1.00  0.00      PROA H  
ATOM    599 HG11 ILE X 201      -6.053  -8.745  -1.741  1.00  0.00      PROA H  
ATOM    600 HG12 ILE X 201      -6.846  -8.005  -0.282  1.00  0.00      PROA H  
ATOM    601 HG21 ILE X 201      -7.210 -10.010   1.687  1.00  0.00      PROA H  
ATOM    602 HG22 ILE X 201      -5.812 -11.114   1.890  1.00  0.00      PROA H  
ATOM    603 HG23 ILE X 201      -7.035 -11.469   0.624  1.00  0.00      PROA H  
ATOM    604  HD1 ILE X 201      -8.492  -9.735  -0.148  1.00  0.00      PROA H  
ATOM    605  HD2 ILE X 201      -7.698 -10.645  -1.493  1.00  0.00      PROA H  
ATOM    606  HD3 ILE X 201      -8.436  -9.037  -1.784  1.00  0.00      PROA H  
ATOM    607  N   SER X 202      -3.210  -8.385  -1.010  1.00  0.00      PROA N  
ATOM    608  CA  SER X 202      -2.894  -7.656  -2.219  1.00  0.00      PROA C  
ATOM    609  C   SER X 202      -2.410  -8.597  -3.275  1.00  0.00      PROA C  
ATOM    610  O   SER X 202      -1.457  -9.336  -3.033  1.00  0.00      PROA O  
ATOM    611  CB  SER X 202      -1.785  -6.657  -1.969  1.00  0.00      PROA C  
ATOM    612  OG  SER X 202      -1.148  -6.397  -3.212  1.00  0.00      PROA O  
ATOM    613  HN  SER X 202      -2.752  -9.263  -0.840  1.00  0.00      PROA H  
ATOM    614  HA  SER X 202      -3.767  -7.149  -2.606  1.00  0.00      PROA H  
ATOM    615  HB1 SER X 202      -1.014  -7.148  -1.329  1.00  0.00      PROA H  
ATOM    616  HB2 SER X 202      -2.155  -5.802  -1.381  1.00  0.00      PROA H  
ATOM    617  HG1 SER X 202      -1.049  -5.428  -3.225  1.00  0.00      PROA H  
ATOM    618  N   ARG X 203      -2.901  -8.404  -4.494  1.00  0.00      PROA N  
ATOM    619  CA  ARG X 203      -2.344  -9.059  -5.668  1.00  0.00      PROA C  
ATOM    620  C   ARG X 203      -1.647  -7.998  -6.456  1.00  0.00      PROA C  
ATOM    621  O   ARG X 203      -1.273  -8.203  -7.598  1.00  0.00      PROA O  
ATOM    622  CB  ARG X 203      -3.434  -9.663  -6.553  1.00  0.00      PROA C  
ATOM    623  CG  ARG X 203      -4.209 -10.827  -5.938  1.00  0.00      PROA C  
ATOM    624  CD  ARG X 203      -4.907 -11.654  -7.033  1.00  0.00      PROA C  
ATOM    625  NE  ARG X 203      -5.508 -12.857  -6.473  1.00  0.00      PROA N  
ATOM    626  CZ  ARG X 203      -6.491 -12.850  -5.575  1.00  0.00      PROA C  
ATOM    627  NH1 ARG X 203      -7.057 -11.706  -5.213  1.00  0.00      PROA N1+
ATOM    628  NH2 ARG X 203      -6.947 -13.993  -5.071  1.00  0.00      PROA N  
ATOM    629  HN  ARG X 203      -3.652  -7.770  -4.642  1.00  0.00      PROA H  
ATOM    630  HA  ARG X 203      -1.609  -9.807  -5.400  1.00  0.00      PROA H  
ATOM    631  HB1 ARG X 203      -2.905 -10.049  -7.446  1.00  0.00      PROA H  
ATOM    632  HB2 ARG X 203      -4.150  -8.879  -6.890  1.00  0.00      PROA H  
ATOM    633  HG1 ARG X 203      -4.898 -10.430  -5.166  1.00  0.00      PROA H  
ATOM    634  HG2 ARG X 203      -3.470 -11.479  -5.424  1.00  0.00      PROA H  
ATOM    635  HD1 ARG X 203      -4.153 -12.009  -7.762  1.00  0.00      PROA H  
ATOM    636  HD2 ARG X 203      -5.679 -11.057  -7.571  1.00  0.00      PROA H  
ATOM    637  HE  ARG X 203      -5.155 -13.755  -6.708  1.00  0.00      PROA H  
ATOM    638 HH11 ARG X 203      -6.810 -10.822  -5.598  1.00  0.00      PROA H  
ATOM    639 HH12 ARG X 203      -7.844 -11.773  -4.586  1.00  0.00      PROA H  
ATOM    640 HH21 ARG X 203      -6.738 -14.857  -5.508  1.00  0.00      PROA H  
ATOM    641 HH22 ARG X 203      -7.792 -13.913  -4.541  1.00  0.00      PROA H  
ATOM    642  N   LEU X 204      -1.627  -6.796  -5.929  1.00  0.00      PROA N  
ATOM    643  CA  LEU X 204      -1.070  -5.737  -6.724  1.00  0.00      PROA C  
ATOM    644  C   LEU X 204       0.140  -5.157  -6.031  1.00  0.00      PROA C  
ATOM    645  O   LEU X 204       0.037  -4.172  -5.289  1.00  0.00      PROA O  
ATOM    646  CB  LEU X 204      -2.124  -4.682  -7.062  1.00  0.00      PROA C  
ATOM    647  CG  LEU X 204      -3.358  -5.211  -7.802  1.00  0.00      PROA C  
ATOM    648  CD1 LEU X 204      -4.589  -5.228  -6.870  1.00  0.00      PROA C  
ATOM    649  CD2 LEU X 204      -3.615  -4.378  -9.025  1.00  0.00      PROA C  
ATOM    650  HN  LEU X 204      -1.806  -6.640  -4.955  1.00  0.00      PROA H  
ATOM    651  HA  LEU X 204      -0.706  -6.070  -7.688  1.00  0.00      PROA H  
ATOM    652  HB1 LEU X 204      -1.638  -3.897  -7.689  1.00  0.00      PROA H  
ATOM    653  HB2 LEU X 204      -2.458  -4.175  -6.128  1.00  0.00      PROA H  
ATOM    654  HG  LEU X 204      -3.157  -6.254  -8.148  1.00  0.00      PROA H  
ATOM    655 HD11 LEU X 204      -4.801  -4.203  -6.498  1.00  0.00      PROA H  
ATOM    656 HD12 LEU X 204      -4.409  -5.889  -5.998  1.00  0.00      PROA H  
ATOM    657 HD13 LEU X 204      -5.478  -5.592  -7.422  1.00  0.00      PROA H  
ATOM    658 HD21 LEU X 204      -2.714  -4.336  -9.675  1.00  0.00      PROA H  
ATOM    659 HD22 LEU X 204      -3.880  -3.336  -8.743  1.00  0.00      PROA H  
ATOM    660 HD23 LEU X 204      -4.450  -4.798  -9.628  1.00  0.00      PROA H  
ATOM    661  N   PHE X 205       1.293  -5.672  -6.466  1.00  0.00      PROA N  
ATOM    662  CA  PHE X 205       2.549  -5.788  -5.695  1.00  0.00      PROA C  
ATOM    663  C   PHE X 205       3.645  -5.495  -6.724  1.00  0.00      PROA C  
ATOM    664  O   PHE X 205       3.752  -6.196  -7.734  1.00  0.00      PROA O  
ATOM    665  CB  PHE X 205       2.738  -7.241  -5.170  1.00  0.00      PROA C  
ATOM    666  CG  PHE X 205       2.589  -8.342  -6.258  1.00  0.00      PROA C  
ATOM    667  CD1 PHE X 205       2.711  -8.047  -7.635  1.00  0.00      PROA C  
ATOM    668  CD2 PHE X 205       2.342  -9.678  -5.900  1.00  0.00      PROA C  
ATOM    669  CE1 PHE X 205       2.571  -9.048  -8.624  1.00  0.00      PROA C  
ATOM    670  CE2 PHE X 205       2.178 -10.683  -6.897  1.00  0.00      PROA C  
ATOM    671  CZ  PHE X 205       2.264 -10.355  -8.254  1.00  0.00      PROA C  
ATOM    672  HN  PHE X 205       1.285  -6.259  -7.267  1.00  0.00      PROA H  
ATOM    673  HA  PHE X 205       2.589  -5.045  -4.912  1.00  0.00      PROA H  
ATOM    674  HB1 PHE X 205       1.960  -7.432  -4.398  1.00  0.00      PROA H  
ATOM    675  HB2 PHE X 205       3.737  -7.361  -4.699  1.00  0.00      PROA H  
ATOM    676  HD1 PHE X 205       2.048  -7.284  -8.045  1.00  0.00      PROA H  
ATOM    677  HD2 PHE X 205       2.263  -9.936  -4.856  1.00  0.00      PROA H  
ATOM    678  HE1 PHE X 205       2.685  -8.713  -9.640  1.00  0.00      PROA H  
ATOM    679  HE2 PHE X 205       2.012 -11.706  -6.606  1.00  0.00      PROA H  
ATOM    680  HZ  PHE X 205       2.225 -11.184  -8.932  1.00  0.00      PROA H  
ATOM    681  N   ASP X 206       4.375  -4.404  -6.563  1.00  0.00      PROA N  
ATOM    682  CA  ASP X 206       5.581  -4.239  -7.362  1.00  0.00      PROA C  
ATOM    683  C   ASP X 206       6.644  -5.280  -6.995  1.00  0.00      PROA C  
ATOM    684  O   ASP X 206       6.997  -5.433  -5.822  1.00  0.00      PROA O  
ATOM    685  CB  ASP X 206       6.139  -2.837  -7.203  1.00  0.00      PROA C  
ATOM    686  CG  ASP X 206       5.555  -1.879  -8.189  1.00  0.00      PROA C  
ATOM    687  OD1 ASP X 206       5.663  -0.660  -7.958  1.00  0.00      PROA O  
ATOM    688  OD2 ASP X 206       4.977  -2.341  -9.190  1.00  0.00      PROA O1-
ATOM    689  HN  ASP X 206       4.151  -3.647  -5.946  1.00  0.00      PROA H  
ATOM    690  HA  ASP X 206       5.335  -4.442  -8.397  1.00  0.00      PROA H  
ATOM    691  HB1 ASP X 206       7.234  -2.816  -7.400  1.00  0.00      PROA H  
ATOM    692  HB2 ASP X 206       5.973  -2.483  -6.171  1.00  0.00      PROA H  
ATOM    693  N   VAL X 207       7.172  -5.975  -8.001  1.00  0.00      PROA N  
ATOM    694  CA  VAL X 207       8.283  -6.894  -7.780  1.00  0.00      PROA C  
ATOM    695  C   VAL X 207       9.518  -6.577  -8.624  1.00  0.00      PROA C  
ATOM    696  O   VAL X 207       9.549  -5.584  -9.372  1.00  0.00      PROA O  
ATOM    697  CB  VAL X 207       7.873  -8.335  -8.034  1.00  0.00      PROA C  
ATOM    698  CG1 VAL X 207       6.811  -8.755  -7.054  1.00  0.00      PROA C  
ATOM    699  CG2 VAL X 207       7.399  -8.482  -9.453  1.00  0.00      PROA C  
ATOM    700  HN  VAL X 207       6.857  -5.860  -8.937  1.00  0.00      PROA H  
ATOM    701  HA  VAL X 207       8.617  -6.828  -6.754  1.00  0.00      PROA H  
ATOM    702  HB  VAL X 207       8.735  -9.027  -7.878  1.00  0.00      PROA H  
ATOM    703 HG11 VAL X 207       5.879  -8.159  -7.183  1.00  0.00      PROA H  
ATOM    704 HG12 VAL X 207       7.155  -8.626  -6.004  1.00  0.00      PROA H  
ATOM    705 HG13 VAL X 207       6.543  -9.824  -7.199  1.00  0.00      PROA H  
ATOM    706 HG21 VAL X 207       7.900  -7.828 -10.182  1.00  0.00      PROA H  
ATOM    707 HG22 VAL X 207       6.318  -8.221  -9.513  1.00  0.00      PROA H  
ATOM    708 HG23 VAL X 207       7.502  -9.534  -9.797  1.00  0.00      PROA H  
ATOM    709  N   ALA X 208      10.568  -7.375  -8.419  1.00  0.00      PROA N  
ATOM    710  CA  ALA X 208      11.566  -7.642  -9.460  1.00  0.00      PROA C  
ATOM    711  C   ALA X 208      11.044  -7.262 -10.850  1.00  0.00      PROA C  
ATOM    712  O   ALA X 208       9.871  -7.492 -11.162  1.00  0.00      PROA O  
ATOM    713  CB  ALA X 208      12.004  -9.116  -9.430  1.00  0.00      PROA C  
ATOM    714  HN  ALA X 208      10.547  -8.058  -7.698  1.00  0.00      PROA H  
ATOM    715  HA  ALA X 208      12.426  -7.020  -9.267  1.00  0.00      PROA H  
ATOM    716  HB1 ALA X 208      11.137  -9.779  -9.646  1.00  0.00      PROA H  
ATOM    717  HB2 ALA X 208      12.400  -9.372  -8.424  1.00  0.00      PROA H  
ATOM    718  HB3 ALA X 208      12.798  -9.316 -10.179  1.00  0.00      PROA H  
ATOM    719  N   GLU X 209      11.937  -6.754 -11.698  1.00  0.00      PROA N  
ATOM    720  CA  GLU X 209      11.606  -5.658 -12.619  1.00  0.00      PROA C  
ATOM    721  C   GLU X 209      11.370  -6.093 -14.079  1.00  0.00      PROA C  
ATOM    722  O   GLU X 209      10.533  -5.507 -14.773  1.00  0.00      PROA O  
ATOM    723  CB  GLU X 209      12.666  -4.549 -12.528  1.00  0.00      PROA C  
ATOM    724  CG  GLU X 209      12.533  -3.450 -13.566  1.00  0.00      PROA C  
ATOM    725  CD  GLU X 209      13.286  -3.775 -14.840  1.00  0.00      PROA C  
ATOM    726  OE1 GLU X 209      13.270  -2.943 -15.774  1.00  0.00      PROA O  
ATOM    727  OE2 GLU X 209      13.853  -4.889 -14.929  1.00  0.00      PROA O1-
ATOM    728  HN  GLU X 209      12.907  -6.806 -11.490  1.00  0.00      PROA H  
ATOM    729  HA  GLU X 209      10.665  -5.218 -12.309  1.00  0.00      PROA H  
ATOM    730  HB1 GLU X 209      13.688  -4.993 -12.534  1.00  0.00      PROA H  
ATOM    731  HB2 GLU X 209      12.543  -4.088 -11.519  1.00  0.00      PROA H  
ATOM    732  HG1 GLU X 209      12.990  -2.514 -13.174  1.00  0.00      PROA H  
ATOM    733  HG2 GLU X 209      11.474  -3.238 -13.813  1.00  0.00      PROA H  
ATOM    734  N   GLY X 210      12.064  -7.142 -14.523  1.00  0.00      PROA N  
ATOM    735  CA  GLY X 210      11.849  -7.709 -15.862  1.00  0.00      PROA C  
ATOM    736  C   GLY X 210      11.732  -9.231 -15.909  1.00  0.00      PROA C  
ATOM    737  O   GLY X 210      12.391  -9.884 -16.727  1.00  0.00      PROA O  
ATOM    738  HN  GLY X 210      12.831  -7.461 -13.978  1.00  0.00      PROA H  
ATOM    739  HA1 GLY X 210      12.715  -7.441 -16.449  1.00  0.00      PROA H  
ATOM    740  HA2 GLY X 210      10.938  -7.322 -16.297  1.00  0.00      PROA H  
ATOM    741  N   SER X 211      10.766  -9.772 -15.161  1.00  0.00      PROA N  
ATOM    742  CA  SER X 211      10.929 -11.062 -14.471  1.00  0.00      PROA C  
ATOM    743  C   SER X 211       9.610 -11.617 -13.905  1.00  0.00      PROA C  
ATOM    744  O   SER X 211       9.348 -11.490 -12.704  1.00  0.00      PROA O  
ATOM    745  CB  SER X 211      11.975 -10.932 -13.349  1.00  0.00      PROA C  
ATOM    746  OG  SER X 211      11.848 -11.965 -12.379  1.00  0.00      PROA O  
ATOM    747  HN  SER X 211      10.101  -9.153 -14.751  1.00  0.00      PROA H  
ATOM    748  HA  SER X 211      11.290 -11.796 -15.178  1.00  0.00      PROA H  
ATOM    749  HB1 SER X 211      11.839  -9.954 -12.834  1.00  0.00      PROA H  
ATOM    750  HB2 SER X 211      12.998 -10.955 -13.788  1.00  0.00      PROA H  
ATOM    751  HG1 SER X 211      10.915 -11.934 -12.103  1.00  0.00      PROA H  
ATOM    752  N   THR X 212       8.837 -12.318 -14.739  1.00  0.00      PROA N  
ATOM    753  CA  THR X 212       7.474 -12.739 -14.366  1.00  0.00      PROA C  
ATOM    754  C   THR X 212       6.911 -13.952 -15.142  1.00  0.00      PROA C  
ATOM    755  O   THR X 212       6.972 -14.000 -16.374  1.00  0.00      PROA O  
ATOM    756  CB  THR X 212       6.467 -11.534 -14.381  1.00  0.00      PROA C  
ATOM    757  CG2 THR X 212       5.733 -11.427 -15.724  1.00  0.00      PROA C  
ATOM    758  OG1 THR X 212       5.515 -11.672 -13.313  1.00  0.00      PROA O  
ATOM    759  HN  THR X 212       9.125 -12.514 -15.671  1.00  0.00      PROA H  
ATOM    760  HA  THR X 212       7.538 -13.068 -13.339  1.00  0.00      PROA H  
ATOM    761  HB  THR X 212       7.038 -10.598 -14.192  1.00  0.00      PROA H  
ATOM    762  HG1 THR X 212       4.796 -11.055 -13.485  1.00  0.00      PROA H  
ATOM    763 HG21 THR X 212       5.043 -12.281 -15.888  1.00  0.00      PROA H  
ATOM    764 HG22 THR X 212       6.455 -11.381 -16.565  1.00  0.00      PROA H  
ATOM    765 HG23 THR X 212       5.115 -10.503 -15.746  1.00  0.00      PROA H  
ATOM    766  N   LEU X 213       6.396 -14.940 -14.406  1.00  0.00      PROA N  
ATOM    767  CA  LEU X 213       5.342 -15.836 -14.905  1.00  0.00      PROA C  
ATOM    768  C   LEU X 213       4.174 -15.024 -15.484  1.00  0.00      PROA C  
ATOM    769  O   LEU X 213       4.126 -14.767 -16.692  1.00  0.00      PROA O  
ATOM    770  CB  LEU X 213       4.860 -16.795 -13.790  1.00  0.00      PROA C  
ATOM    771  CG  LEU X 213       3.764 -17.851 -14.049  1.00  0.00      PROA C  
ATOM    772  CD1 LEU X 213       4.341 -19.207 -14.451  1.00  0.00      PROA C  
ATOM    773  CD2 LEU X 213       2.851 -18.006 -12.835  1.00  0.00      PROA C  
ATOM    774  HN  LEU X 213       6.554 -14.929 -13.420  1.00  0.00      PROA H  
ATOM    775  HA  LEU X 213       5.738 -16.400 -15.729  1.00  0.00      PROA H  
ATOM    776  HB1 LEU X 213       4.525 -16.173 -12.928  1.00  0.00      PROA H  
ATOM    777  HB2 LEU X 213       5.752 -17.340 -13.404  1.00  0.00      PROA H  
ATOM    778  HG  LEU X 213       3.114 -17.491 -14.886  1.00  0.00      PROA H  
ATOM    779 HD11 LEU X 213       4.944 -19.613 -13.613  1.00  0.00      PROA H  
ATOM    780 HD12 LEU X 213       4.979 -19.117 -15.352  1.00  0.00      PROA H  
ATOM    781 HD13 LEU X 213       3.498 -19.892 -14.683  1.00  0.00      PROA H  
ATOM    782 HD21 LEU X 213       2.426 -17.029 -12.521  1.00  0.00      PROA H  
ATOM    783 HD22 LEU X 213       3.412 -18.423 -11.971  1.00  0.00      PROA H  
ATOM    784 HD23 LEU X 213       1.999 -18.681 -13.065  1.00  0.00      PROA H  
ATOM    785  N   GLU X 214       3.274 -14.572 -14.609  1.00  0.00      PROA N  
ATOM    786  CA  GLU X 214       2.345 -13.484 -14.936  1.00  0.00      PROA C  
ATOM    787  C   GLU X 214       2.321 -12.431 -13.828  1.00  0.00      PROA C  
ATOM    788  O   GLU X 214       3.078 -12.531 -12.854  1.00  0.00      PROA O  
ATOM    789  CB  GLU X 214       0.932 -14.028 -15.200  1.00  0.00      PROA C  
ATOM    790  CG  GLU X 214       0.551 -15.237 -14.343  1.00  0.00      PROA C  
ATOM    791  CD  GLU X 214      -0.551 -16.071 -14.965  1.00  0.00      PROA C  
ATOM    792  OE1 GLU X 214      -0.644 -16.098 -16.211  1.00  0.00      PROA O  
ATOM    793  OE2 GLU X 214      -1.328 -16.696 -14.206  1.00  0.00      PROA O1-
ATOM    794  HN  GLU X 214       3.255 -14.907 -13.675  1.00  0.00      PROA H  
ATOM    795  HA  GLU X 214       2.684 -12.964 -15.823  1.00  0.00      PROA H  
ATOM    796  HB1 GLU X 214       1.007 -14.385 -16.261  1.00  0.00      PROA H  
ATOM    797  HB2 GLU X 214       0.121 -13.273 -15.207  1.00  0.00      PROA H  
ATOM    798  HG1 GLU X 214       0.179 -14.914 -13.355  1.00  0.00      PROA H  
ATOM    799  HG2 GLU X 214       1.365 -15.968 -14.186  1.00  0.00      PROA H  
ATOM    800  N   GLU X 215       1.415 -11.463 -13.951  1.00  0.00      PROA N  
ATOM    801  CA  GLU X 215       1.576 -10.159 -13.303  1.00  0.00      PROA C  
ATOM    802  C   GLU X 215       1.067 -10.124 -11.852  1.00  0.00      PROA C  
ATOM    803  O   GLU X 215       1.835 -10.317 -10.899  1.00  0.00      PROA O  
ATOM    804  CB  GLU X 215       0.899  -9.070 -14.138  1.00  0.00      PROA C  
ATOM    805  CG  GLU X 215       1.565  -7.712 -14.032  1.00  0.00      PROA C  
ATOM    806  CD  GLU X 215       2.334  -7.347 -15.279  1.00  0.00      PROA C  
ATOM    807  OE1 GLU X 215       1.808  -6.558 -16.091  1.00  0.00      PROA O  
ATOM    808  OE2 GLU X 215       3.435  -7.901 -15.482  1.00  0.00      PROA O1-
ATOM    809  HN  GLU X 215       0.717 -11.523 -14.656  1.00  0.00      PROA H  
ATOM    810  HA  GLU X 215       2.634  -9.935 -13.266  1.00  0.00      PROA H  
ATOM    811  HB1 GLU X 215      -0.199  -8.984 -14.008  1.00  0.00      PROA H  
ATOM    812  HB2 GLU X 215       0.989  -9.416 -15.200  1.00  0.00      PROA H  
ATOM    813  HG1 GLU X 215       2.248  -7.648 -13.161  1.00  0.00      PROA H  
ATOM    814  HG2 GLU X 215       0.781  -6.931 -13.891  1.00  0.00      PROA H  
ATOM    815  N   VAL X 216      -0.206  -9.773 -11.687  1.00  0.00      PROA N  
ATOM    816  CA  VAL X 216      -1.089 -10.528 -10.807  1.00  0.00      PROA C  
ATOM    817  C   VAL X 216      -0.852 -12.013 -11.094  1.00  0.00      PROA C  
ATOM    818  O   VAL X 216      -1.358 -12.543 -12.091  1.00  0.00      PROA O  
ATOM    819  CB  VAL X 216      -2.586 -10.169 -11.048  1.00  0.00      PROA C  
ATOM    820  CG1 VAL X 216      -3.493 -10.946 -10.089  1.00  0.00      PROA C  
ATOM    821  CG2 VAL X 216      -2.814  -8.659 -10.921  1.00  0.00      PROA C  
ATOM    822  HN  VAL X 216      -0.673  -9.282 -12.412  1.00  0.00      PROA H  
ATOM    823  HA  VAL X 216      -0.811 -10.310  -9.784  1.00  0.00      PROA H  
ATOM    824  HB  VAL X 216      -2.866 -10.444 -12.096  1.00  0.00      PROA H  
ATOM    825 HG11 VAL X 216      -3.006 -10.985  -9.106  1.00  0.00      PROA H  
ATOM    826 HG12 VAL X 216      -3.620 -11.991 -10.443  1.00  0.00      PROA H  
ATOM    827 HG13 VAL X 216      -4.496 -10.475 -10.017  1.00  0.00      PROA H  
ATOM    828 HG21 VAL X 216      -2.226  -8.099 -11.677  1.00  0.00      PROA H  
ATOM    829 HG22 VAL X 216      -2.521  -8.303  -9.910  1.00  0.00      PROA H  
ATOM    830 HG23 VAL X 216      -3.887  -8.414 -11.085  1.00  0.00      PROA H  
ATOM    831  N   SER X 217       0.085 -12.611 -10.352  1.00  0.00      PROA N  
ATOM    832  CA  SER X 217       0.813 -13.794 -10.835  1.00  0.00      PROA C  
ATOM    833  C   SER X 217       0.165 -15.115 -10.439  1.00  0.00      PROA C  
ATOM    834  O   SER X 217       0.857 -16.104 -10.198  1.00  0.00      PROA O  
ATOM    835  CB  SER X 217       2.277 -13.782 -10.391  1.00  0.00      PROA C  
ATOM    836  OG  SER X 217       3.019 -14.712 -11.162  1.00  0.00      PROA O  
ATOM    837  HN  SER X 217       0.520 -12.086  -9.624  1.00  0.00      PROA H  
ATOM    838  HA  SER X 217       0.826 -13.749 -11.909  1.00  0.00      PROA H  
ATOM    839  HB1 SER X 217       2.375 -14.037  -9.313  1.00  0.00      PROA H  
ATOM    840  HB2 SER X 217       2.708 -12.764 -10.517  1.00  0.00      PROA H  
ATOM    841  HG1 SER X 217       3.332 -14.150 -11.893  1.00  0.00      PROA H  
ATOM    842  N   ASN X 218      -1.162 -15.147 -10.499  1.00  0.00      PROA N  
ATOM    843  CA  ASN X 218      -1.956 -16.138  -9.791  1.00  0.00      PROA C  
ATOM    844  C   ASN X 218      -1.842 -16.074  -8.273  1.00  0.00      PROA C  
ATOM    845  O   ASN X 218      -2.103 -17.065  -7.601  1.00  0.00      PROA O  
ATOM    846  CB  ASN X 218      -1.615 -17.543 -10.281  1.00  0.00      PROA C  
ATOM    847  CG  ASN X 218      -2.823 -18.276 -10.835  1.00  0.00      PROA C  
ATOM    848  ND2 ASN X 218      -2.583 -19.419 -11.486  1.00  0.00      PROA N  
ATOM    849  OD1 ASN X 218      -3.962 -17.833 -10.658  1.00  0.00      PROA O  
ATOM    850  HN  ASN X 218      -1.631 -14.425 -11.006  1.00  0.00      PROA H  
ATOM    851  HA  ASN X 218      -2.980 -15.870 -10.009  1.00  0.00      PROA H  
ATOM    852  HB1 ASN X 218      -1.097 -18.184  -9.538  1.00  0.00      PROA H  
ATOM    853  HB2 ASN X 218      -0.923 -17.455 -11.154  1.00  0.00      PROA H  
ATOM    854 HD21 ASN X 218      -3.332 -19.813 -12.013  1.00  0.00      PROA H  
ATOM    855 HD22 ASN X 218      -1.642 -19.649 -11.717  1.00  0.00      PROA H  
ATOM    856  N   ASN X 219      -1.448 -14.918  -7.731  1.00  0.00      PROA N  
ATOM    857  CA  ASN X 219      -0.531 -14.904  -6.579  1.00  0.00      PROA C  
ATOM    858  C   ASN X 219      -0.619 -13.698  -5.656  1.00  0.00      PROA C  
ATOM    859  O   ASN X 219      -0.192 -12.603  -6.016  1.00  0.00      PROA O  
ATOM    860  CB  ASN X 219       0.920 -15.097  -7.036  1.00  0.00      PROA C  
ATOM    861  CG  ASN X 219       1.603 -16.258  -6.341  1.00  0.00      PROA C  
ATOM    862  ND2 ASN X 219       0.812 -17.210  -5.860  1.00  0.00      PROA N  
ATOM    863  OD1 ASN X 219       2.831 -16.335  -6.311  1.00  0.00      PROA O  
ATOM    864  HN  ASN X 219      -1.420 -14.109  -8.306  1.00  0.00      PROA H  
ATOM    865  HA  ASN X 219      -0.915 -15.690  -5.946  1.00  0.00      PROA H  
ATOM    866  HB1 ASN X 219       1.562 -14.201  -6.908  1.00  0.00      PROA H  
ATOM    867  HB2 ASN X 219       0.963 -15.355  -8.092  1.00  0.00      PROA H  
ATOM    868 HD21 ASN X 219       1.246 -17.994  -5.405  1.00  0.00      PROA H  
ATOM    869 HD22 ASN X 219      -0.140 -17.270  -6.151  1.00  0.00      PROA H  
ATOM    870  N   CYS X 220      -0.871 -13.989  -4.389  1.00  0.00      PROA N  
ATOM    871  CA  CYS X 220      -1.662 -13.105  -3.557  1.00  0.00      PROA C  
ATOM    872  C   CYS X 220      -1.189 -13.020  -2.112  1.00  0.00      PROA C  
ATOM    873  O   CYS X 220      -1.565 -13.854  -1.283  1.00  0.00      PROA O  
ATOM    874  CB  CYS X 220      -3.133 -13.518  -3.591  1.00  0.00      PROA C  
ATOM    875  SG  CYS X 220      -4.227 -12.376  -2.679  1.00  0.00      PROA S  
ATOM    876  HN  CYS X 220      -0.789 -14.922  -4.048  1.00  0.00      PROA H  
ATOM    877  HA  CYS X 220      -1.591 -12.098  -3.950  1.00  0.00      PROA H  
ATOM    878  HB1 CYS X 220      -3.236 -14.548  -3.180  1.00  0.00      PROA H  
ATOM    879  HB2 CYS X 220      -3.457 -13.576  -4.652  1.00  0.00      PROA H  
ATOM    880  HG1 CYS X 220      -3.667 -12.574  -1.488  1.00  0.00      PROA H  
ATOM    881  N   ILE X 221      -0.547 -11.901  -1.787  1.00  0.00      PROA N  
ATOM    882  CA  ILE X 221      -0.129 -11.609  -0.419  1.00  0.00      PROA C  
ATOM    883  C   ILE X 221      -1.338 -11.507   0.525  1.00  0.00      PROA C  
ATOM    884  O   ILE X 221      -2.277 -10.795   0.202  1.00  0.00      PROA O  
ATOM    885  CB  ILE X 221       0.608 -10.256  -0.363  1.00  0.00      PROA C  
ATOM    886  CG1 ILE X 221       1.695 -10.178  -1.433  1.00  0.00      PROA C  
ATOM    887  CG2 ILE X 221       1.205 -10.043   1.012  1.00  0.00      PROA C  
ATOM    888  CD  ILE X 221       2.759  -9.105  -1.155  1.00  0.00      PROA C  
ATOM    889  HN  ILE X 221      -0.403 -11.166  -2.449  1.00  0.00      PROA H  
ATOM    890  HA  ILE X 221       0.519 -12.404  -0.080  1.00  0.00      PROA H  
ATOM    891  HB  ILE X 221      -0.110  -9.424  -0.574  1.00  0.00      PROA H  
ATOM    892 HG11 ILE X 221       1.225  -9.965  -2.422  1.00  0.00      PROA H  
ATOM    893 HG12 ILE X 221       2.211 -11.163  -1.514  1.00  0.00      PROA H  
ATOM    894 HG21 ILE X 221       1.962 -10.822   1.241  1.00  0.00      PROA H  
ATOM    895 HG22 ILE X 221       0.437 -10.057   1.812  1.00  0.00      PROA H  
ATOM    896 HG23 ILE X 221       1.688  -9.048   1.109  1.00  0.00      PROA H  
ATOM    897  HD1 ILE X 221       3.404  -9.386  -0.299  1.00  0.00      PROA H  
ATOM    898  HD2 ILE X 221       2.287  -8.120  -0.951  1.00  0.00      PROA H  
ATOM    899  HD3 ILE X 221       3.424  -8.983  -2.039  1.00  0.00      PROA H  
ATOM    900  N   ARG X 222      -1.239 -12.009   1.755  1.00  0.00      PROA N  
ATOM    901  CA  ARG X 222      -2.269 -11.719   2.741  1.00  0.00      PROA C  
ATOM    902  C   ARG X 222      -1.762 -11.544   4.170  1.00  0.00      PROA C  
ATOM    903  O   ARG X 222      -1.605 -12.538   4.862  1.00  0.00      PROA O  
ATOM    904  CB  ARG X 222      -3.291 -12.842   2.762  1.00  0.00      PROA C  
ATOM    905  CG  ARG X 222      -3.861 -13.030   4.156  1.00  0.00      PROA C  
ATOM    906  CD  ARG X 222      -4.999 -14.036   4.231  1.00  0.00      PROA C  
ATOM    907  NE  ARG X 222      -5.646 -13.988   5.547  1.00  0.00      PROA N  
ATOM    908  CZ  ARG X 222      -6.937 -14.238   5.767  1.00  0.00      PROA C  
ATOM    909  NH1 ARG X 222      -7.726 -14.628   4.765  1.00  0.00      PROA N1+
ATOM    910  NH2 ARG X 222      -7.437 -14.109   6.997  1.00  0.00      PROA N  
ATOM    911  HN  ARG X 222      -0.474 -12.568   2.056  1.00  0.00      PROA H  
ATOM    912  HA  ARG X 222      -2.781 -10.795   2.513  1.00  0.00      PROA H  
ATOM    913  HB1 ARG X 222      -2.805 -13.798   2.457  1.00  0.00      PROA H  
ATOM    914  HB2 ARG X 222      -4.091 -12.615   2.023  1.00  0.00      PROA H  
ATOM    915  HG1 ARG X 222      -4.212 -12.079   4.624  1.00  0.00      PROA H  
ATOM    916  HG2 ARG X 222      -3.288 -13.678   4.867  1.00  0.00      PROA H  
ATOM    917  HD1 ARG X 222      -4.649 -15.075   4.037  1.00  0.00      PROA H  
ATOM    918  HD2 ARG X 222      -5.727 -13.746   3.437  1.00  0.00      PROA H  
ATOM    919  HE  ARG X 222      -5.056 -13.852   6.376  1.00  0.00      PROA H  
ATOM    920 HH11 ARG X 222      -7.353 -14.611   3.855  1.00  0.00      PROA H  
ATOM    921 HH12 ARG X 222      -8.698 -14.710   4.944  1.00  0.00      PROA H  
ATOM    922 HH21 ARG X 222      -6.786 -13.842   7.739  1.00  0.00      PROA H  
ATOM    923 HH22 ARG X 222      -8.409 -14.110   7.167  1.00  0.00      PROA H  
ATOM    924  N   LEU X 223      -1.801 -10.323   4.702  1.00  0.00      PROA N  
ATOM    925  CA  LEU X 223      -1.412 -10.029   6.104  1.00  0.00      PROA C  
ATOM    926  C   LEU X 223      -2.612 -10.100   7.020  1.00  0.00      PROA C  
ATOM    927  O   LEU X 223      -3.604  -9.482   6.731  1.00  0.00      PROA O  
ATOM    928  CB  LEU X 223      -0.815  -8.619   6.163  1.00  0.00      PROA C  
ATOM    929  CG  LEU X 223       0.123  -8.568   4.951  1.00  0.00      PROA C  
ATOM    930  CD1 LEU X 223       0.234  -7.236   4.254  1.00  0.00      PROA C  
ATOM    931  CD2 LEU X 223       1.502  -9.120   5.282  1.00  0.00      PROA C  
ATOM    932  HN  LEU X 223      -2.185  -9.558   4.199  1.00  0.00      PROA H  
ATOM    933  HA  LEU X 223      -0.688 -10.762   6.434  1.00  0.00      PROA H  
ATOM    934  HB1 LEU X 223      -0.293  -8.410   7.119  1.00  0.00      PROA H  
ATOM    935  HB2 LEU X 223      -1.617  -7.859   6.022  1.00  0.00      PROA H  
ATOM    936  HG  LEU X 223      -0.097  -9.135   4.021  1.00  0.00      PROA H  
ATOM    937 HD11 LEU X 223       0.817  -6.558   4.905  1.00  0.00      PROA H  
ATOM    938 HD12 LEU X 223      -0.762  -6.795   4.036  1.00  0.00      PROA H  
ATOM    939 HD13 LEU X 223       0.814  -7.327   3.311  1.00  0.00      PROA H  
ATOM    940 HD21 LEU X 223       1.435 -10.186   5.589  1.00  0.00      PROA H  
ATOM    941 HD22 LEU X 223       1.955  -8.549   6.121  1.00  0.00      PROA H  
ATOM    942 HD23 LEU X 223       2.179  -9.046   4.405  1.00  0.00      PROA H  
ATOM    943  N   GLU X 224      -2.536 -10.765   8.158  1.00  0.00      PROA N  
ATOM    944  CA  GLU X 224      -3.622 -10.606   9.127  1.00  0.00      PROA C  
ATOM    945  C   GLU X 224      -3.510  -9.252   9.787  1.00  0.00      PROA C  
ATOM    946  O   GLU X 224      -2.668  -8.453   9.412  1.00  0.00      PROA O  
ATOM    947  CB  GLU X 224      -3.631 -11.703  10.188  1.00  0.00      PROA C  
ATOM    948  CG  GLU X 224      -3.399 -13.091   9.641  1.00  0.00      PROA C  
ATOM    949  CD  GLU X 224      -4.480 -13.521   8.662  1.00  0.00      PROA C  
ATOM    950  OE1 GLU X 224      -5.671 -13.574   9.067  1.00  0.00      PROA O  
ATOM    951  OE2 GLU X 224      -4.123 -13.855   7.505  1.00  0.00      PROA O1-
ATOM    952  HN  GLU X 224      -1.799 -11.391   8.375  1.00  0.00      PROA H  
ATOM    953  HA  GLU X 224      -4.571 -10.650   8.605  1.00  0.00      PROA H  
ATOM    954  HB1 GLU X 224      -4.608 -11.688  10.728  1.00  0.00      PROA H  
ATOM    955  HB2 GLU X 224      -2.824 -11.510  10.935  1.00  0.00      PROA H  
ATOM    956  HG1 GLU X 224      -3.416 -13.826  10.475  1.00  0.00      PROA H  
ATOM    957  HG2 GLU X 224      -2.414 -13.182   9.138  1.00  0.00      PROA H  
ATOM    958  N   TRP X 225      -4.377  -8.989  10.758  1.00  0.00      PROA N  
ATOM    959  CA  TRP X 225      -4.714  -7.613  11.116  1.00  0.00      PROA C  
ATOM    960  C   TRP X 225      -3.777  -7.166  12.199  1.00  0.00      PROA C  
ATOM    961  O   TRP X 225      -3.678  -7.813  13.222  1.00  0.00      PROA O  
ATOM    962  CB  TRP X 225      -6.149  -7.515  11.642  1.00  0.00      PROA C  
ATOM    963  CG  TRP X 225      -6.627  -6.094  11.908  1.00  0.00      PROA C  
ATOM    964  CD1 TRP X 225      -6.954  -5.547  13.119  1.00  0.00      PROA C  
ATOM    965  CD2 TRP X 225      -7.021  -5.126  10.924  1.00  0.00      PROA C  
ATOM    966  CE2 TRP X 225      -7.432  -3.969  11.618  1.00  0.00      PROA C  
ATOM    967  CE3 TRP X 225      -7.046  -5.119   9.525  1.00  0.00      PROA C  
ATOM    968  NE1 TRP X 225      -7.329  -4.235  12.958  1.00  0.00      PROA N  
ATOM    969  CZ2 TRP X 225      -7.853  -2.815  10.957  1.00  0.00      PROA C  
ATOM    970  CZ3 TRP X 225      -7.411  -3.956   8.875  1.00  0.00      PROA C  
ATOM    971  CH2 TRP X 225      -7.862  -2.840   9.590  1.00  0.00      PROA C  
ATOM    972  HN  TRP X 225      -4.978  -9.701  11.109  1.00  0.00      PROA H  
ATOM    973  HA  TRP X 225      -4.590  -6.968  10.254  1.00  0.00      PROA H  
ATOM    974  HB1 TRP X 225      -6.228  -8.115  12.575  1.00  0.00      PROA H  
ATOM    975  HB2 TRP X 225      -6.831  -7.977  10.892  1.00  0.00      PROA H  
ATOM    976  HD1 TRP X 225      -6.810  -6.049  14.072  1.00  0.00      PROA H  
ATOM    977  HE1 TRP X 225      -7.663  -3.618  13.639  1.00  0.00      PROA H  
ATOM    978  HE3 TRP X 225      -6.747  -5.994   8.967  1.00  0.00      PROA H  
ATOM    979  HZ2 TRP X 225      -8.154  -1.930  11.500  1.00  0.00      PROA H  
ATOM    980  HZ3 TRP X 225      -7.413  -3.926   7.793  1.00  0.00      PROA H  
ATOM    981  HH2 TRP X 225      -8.153  -1.950   9.040  1.00  0.00      PROA H  
ATOM    982  N   ASN X 226      -3.060  -6.080  11.956  1.00  0.00      PROA N  
ATOM    983  CA  ASN X 226      -2.082  -5.573  12.914  1.00  0.00      PROA C  
ATOM    984  C   ASN X 226      -0.691  -6.187  12.830  1.00  0.00      PROA C  
ATOM    985  O   ASN X 226       0.179  -5.824  13.606  1.00  0.00      PROA O  
ATOM    986  CB  ASN X 226      -2.600  -5.683  14.342  1.00  0.00      PROA C  
ATOM    987  CG  ASN X 226      -1.987  -4.652  15.251  1.00  0.00      PROA C  
ATOM    988  ND2 ASN X 226      -2.321  -4.743  16.532  1.00  0.00      PROA N  
ATOM    989  OD1 ASN X 226      -1.270  -3.736  14.807  1.00  0.00      PROA O  
ATOM    990  HN  ASN X 226      -3.198  -5.524  11.139  1.00  0.00      PROA H  
ATOM    991  HA  ASN X 226      -1.962  -4.529  12.690  1.00  0.00      PROA H  
ATOM    992  HB1 ASN X 226      -2.409  -6.685  14.787  1.00  0.00      PROA H  
ATOM    993  HB2 ASN X 226      -3.699  -5.493  14.349  1.00  0.00      PROA H  
ATOM    994 HD21 ASN X 226      -2.051  -3.985  17.124  1.00  0.00      PROA H  
ATOM    995 HD22 ASN X 226      -2.891  -5.499  16.844  1.00  0.00      PROA H  
ATOM    996  N   LYS X 227      -0.506  -7.181  11.972  1.00  0.00      PROA N  
ATOM    997  CA  LYS X 227       0.817  -7.755  11.748  1.00  0.00      PROA C  
ATOM    998  C   LYS X 227       1.414  -7.010  10.586  1.00  0.00      PROA C  
ATOM    999  O   LYS X 227       0.699  -6.575   9.717  1.00  0.00      PROA O  
ATOM   1000  CB  LYS X 227       0.717  -9.250  11.408  1.00  0.00      PROA C  
ATOM   1001  CG  LYS X 227       0.138 -10.132  12.528  1.00  0.00      PROA C  
ATOM   1002  CD  LYS X 227       0.141  -9.410  13.872  1.00  0.00      PROA C  
ATOM   1003  CE  LYS X 227       0.151 -10.384  15.048  1.00  0.00      PROA C  
ATOM   1004  NZ  LYS X 227      -0.264 -11.742  14.620  1.00  0.00      PROA N1+
ATOM   1005  HN  LYS X 227      -1.248  -7.498  11.385  1.00  0.00      PROA H  
ATOM   1006  HA  LYS X 227       1.475  -7.563  12.581  1.00  0.00      PROA H  
ATOM   1007  HB1 LYS X 227       1.740  -9.629  11.170  1.00  0.00      PROA H  
ATOM   1008  HB2 LYS X 227       0.099  -9.392  10.490  1.00  0.00      PROA H  
ATOM   1009  HG1 LYS X 227       0.789 -11.039  12.506  1.00  0.00      PROA H  
ATOM   1010  HG2 LYS X 227      -0.902 -10.428  12.255  1.00  0.00      PROA H  
ATOM   1011  HD1 LYS X 227      -0.771  -8.776  13.963  1.00  0.00      PROA H  
ATOM   1012  HD2 LYS X 227       1.035  -8.772  14.038  1.00  0.00      PROA H  
ATOM   1013  HE1 LYS X 227      -0.507 -10.048  15.878  1.00  0.00      PROA H  
ATOM   1014  HE2 LYS X 227       1.192 -10.478  15.433  1.00  0.00      PROA H  
ATOM   1015  HZ1 LYS X 227       0.208 -11.997  13.733  1.00  0.00      PROA H  
ATOM   1016  HZ2 LYS X 227      -1.291 -11.811  14.492  1.00  0.00      PROA H  
ATOM   1017  HZ3 LYS X 227       0.004 -12.473  15.313  1.00  0.00      PROA H  
ATOM   1018  N   GLY X 228       2.717  -6.822  10.583  1.00  0.00      PROA N  
ATOM   1019  CA  GLY X 228       3.398  -6.310   9.400  1.00  0.00      PROA C  
ATOM   1020  C   GLY X 228       3.447  -4.819   9.557  1.00  0.00      PROA C  
ATOM   1021  O   GLY X 228       2.682  -4.265  10.325  1.00  0.00      PROA O  
ATOM   1022  HN  GLY X 228       3.269  -7.111  11.358  1.00  0.00      PROA H  
ATOM   1023  HA1 GLY X 228       2.853  -6.544   8.495  1.00  0.00      PROA H  
ATOM   1024  HA2 GLY X 228       4.412  -6.682   9.411  1.00  0.00      PROA H  
ATOM   1025  N   ILE X 229       4.333  -4.152   8.837  1.00  0.00      PROA N  
ATOM   1026  CA  ILE X 229       4.194  -2.705   8.720  1.00  0.00      PROA C  
ATOM   1027  C   ILE X 229       2.746  -2.318   8.350  1.00  0.00      PROA C  
ATOM   1028  O   ILE X 229       2.103  -1.574   9.096  1.00  0.00      PROA O  
ATOM   1029  CB  ILE X 229       5.180  -2.112   7.703  1.00  0.00      PROA C  
ATOM   1030  CG1 ILE X 229       6.561  -1.970   8.343  1.00  0.00      PROA C  
ATOM   1031  CG2 ILE X 229       4.668  -0.763   7.217  1.00  0.00      PROA C  
ATOM   1032  CD  ILE X 229       7.548  -1.160   7.522  1.00  0.00      PROA C  
ATOM   1033  HN  ILE X 229       5.044  -4.594   8.299  1.00  0.00      PROA H  
ATOM   1034  HA  ILE X 229       4.380  -2.258   9.688  1.00  0.00      PROA H  
ATOM   1035  HB  ILE X 229       5.259  -2.784   6.817  1.00  0.00      PROA H  
ATOM   1036 HG11 ILE X 229       6.981  -2.982   8.533  1.00  0.00      PROA H  
ATOM   1037 HG12 ILE X 229       6.459  -1.467   9.336  1.00  0.00      PROA H  
ATOM   1038 HG21 ILE X 229       4.522  -0.061   8.068  1.00  0.00      PROA H  
ATOM   1039 HG22 ILE X 229       3.727  -0.821   6.634  1.00  0.00      PROA H  
ATOM   1040 HG23 ILE X 229       5.380  -0.286   6.512  1.00  0.00      PROA H  
ATOM   1041  HD1 ILE X 229       7.272  -0.084   7.495  1.00  0.00      PROA H  
ATOM   1042  HD2 ILE X 229       7.612  -1.543   6.483  1.00  0.00      PROA H  
ATOM   1043  HD3 ILE X 229       8.562  -1.215   7.980  1.00  0.00      PROA H  
ATOM   1044  N   VAL X 230       2.209  -2.895   7.263  1.00  0.00      PROA N  
ATOM   1045  CA  VAL X 230       0.862  -2.551   6.811  1.00  0.00      PROA C  
ATOM   1046  C   VAL X 230      -0.255  -3.019   7.718  1.00  0.00      PROA C  
ATOM   1047  O   VAL X 230      -0.861  -2.210   8.386  1.00  0.00      PROA O  
ATOM   1048  CB  VAL X 230       0.586  -2.789   5.303  1.00  0.00      PROA C  
ATOM   1049  CG1 VAL X 230       1.854  -2.819   4.527  1.00  0.00      PROA C  
ATOM   1050  CG2 VAL X 230      -0.213  -4.011   5.076  1.00  0.00      PROA C  
ATOM   1051  HN  VAL X 230       2.751  -3.478   6.671  1.00  0.00      PROA H  
ATOM   1052  HA  VAL X 230       0.821  -1.472   6.893  1.00  0.00      PROA H  
ATOM   1053  HB  VAL X 230      -0.018  -1.916   4.936  1.00  0.00      PROA H  
ATOM   1054 HG11 VAL X 230       2.461  -3.725   4.745  1.00  0.00      PROA H  
ATOM   1055 HG12 VAL X 230       2.477  -1.919   4.731  1.00  0.00      PROA H  
ATOM   1056 HG13 VAL X 230       1.639  -2.825   3.434  1.00  0.00      PROA H  
ATOM   1057 HG21 VAL X 230      -1.266  -3.894   5.418  1.00  0.00      PROA H  
ATOM   1058 HG22 VAL X 230       0.238  -4.868   5.605  1.00  0.00      PROA H  
ATOM   1059 HG23 VAL X 230      -0.256  -4.254   3.988  1.00  0.00      PROA H  
ATOM   1060  N   GLY X 231      -0.303  -4.297   8.007  1.00  0.00      PROA N  
ATOM   1061  CA  GLY X 231      -1.040  -4.735   9.191  1.00  0.00      PROA C  
ATOM   1062  C   GLY X 231      -1.264  -3.645  10.226  1.00  0.00      PROA C  
ATOM   1063  O   GLY X 231      -2.361  -3.468  10.727  1.00  0.00      PROA O  
ATOM   1064  HN  GLY X 231       0.286  -4.965   7.568  1.00  0.00      PROA H  
ATOM   1065  HA1 GLY X 231      -1.145  -5.739   9.526  1.00  0.00      PROA H  
ATOM   1066  HA2 GLY X 231      -2.025  -4.686   8.744  1.00  0.00      PROA H  
ATOM   1067  N   HSD X 232      -0.219  -2.905  10.560  1.00  0.00      PROA N  
ATOM   1068  CA  HSD X 232      -0.271  -1.982  11.692  1.00  0.00      PROA C  
ATOM   1069  C   HSD X 232      -0.826  -0.616  11.261  1.00  0.00      PROA C  
ATOM   1070  O   HSD X 232      -1.726  -0.070  11.901  1.00  0.00      PROA O  
ATOM   1071  CB  HSD X 232       1.126  -1.821  12.304  1.00  0.00      PROA C  
ATOM   1072  CG  HSD X 232       1.140  -1.082  13.604  1.00  0.00      PROA C  
ATOM   1073  CD2 HSD X 232       1.800   0.039  13.983  1.00  0.00      PROA C  
ATOM   1074  ND1 HSD X 232       0.493  -1.548  14.732  1.00  0.00      PROA N  
ATOM   1075  CE1 HSD X 232       0.761  -0.746  15.751  1.00  0.00      PROA C  
ATOM   1076  NE2 HSD X 232       1.557   0.222  15.325  1.00  0.00      PROA N  
ATOM   1077  HN  HSD X 232       0.654  -3.004  10.087  1.00  0.00      PROA H  
ATOM   1078  HA  HSD X 232      -0.938  -2.373  12.449  1.00  0.00      PROA H  
ATOM   1079  HB1 HSD X 232       1.813  -1.318  11.591  1.00  0.00      PROA H  
ATOM   1080  HB2 HSD X 232       1.534  -2.839  12.492  1.00  0.00      PROA H  
ATOM   1081  HD1 HSD X 232      -0.144  -2.337  14.746  1.00  0.00      PROA H  
ATOM   1082  HD2 HSD X 232       2.438   0.712  13.422  1.00  0.00      PROA H  
ATOM   1083  HE1 HSD X 232       0.314  -0.832  16.744  1.00  0.00      PROA H  
ATOM   1084  N   VAL X 233      -0.284  -0.057  10.184  1.00  0.00      PROA N  
ATOM   1085  CA  VAL X 233      -0.938   1.066   9.532  1.00  0.00      PROA C  
ATOM   1086  C   VAL X 233      -2.473   0.924   9.531  1.00  0.00      PROA C  
ATOM   1087  O   VAL X 233      -3.160   1.653  10.226  1.00  0.00      PROA O  
ATOM   1088  CB  VAL X 233      -0.436   1.235   8.115  1.00  0.00      PROA C  
ATOM   1089  CG1 VAL X 233      -1.144   2.394   7.452  1.00  0.00      PROA C  
ATOM   1090  CG2 VAL X 233       1.031   1.443   8.136  1.00  0.00      PROA C  
ATOM   1091  HN  VAL X 233       0.485  -0.483   9.707  1.00  0.00      PROA H  
ATOM   1092  HA  VAL X 233      -0.713   1.962  10.091  1.00  0.00      PROA H  
ATOM   1093  HB  VAL X 233      -0.640   0.315   7.513  1.00  0.00      PROA H  
ATOM   1094 HG11 VAL X 233      -1.040   3.314   8.071  1.00  0.00      PROA H  
ATOM   1095 HG12 VAL X 233      -2.222   2.203   7.277  1.00  0.00      PROA H  
ATOM   1096 HG13 VAL X 233      -0.682   2.606   6.463  1.00  0.00      PROA H  
ATOM   1097 HG21 VAL X 233       1.603   0.507   7.979  1.00  0.00      PROA H  
ATOM   1098 HG22 VAL X 233       1.350   1.883   9.110  1.00  0.00      PROA H  
ATOM   1099 HG23 VAL X 233       1.339   2.193   7.381  1.00  0.00      PROA H  
ATOM   1100  N   ALA X 234      -2.996  -0.047   8.789  1.00  0.00      PROA N  
ATOM   1101  CA  ALA X 234      -4.326  -0.565   9.051  1.00  0.00      PROA C  
ATOM   1102  C   ALA X 234      -4.793  -0.261  10.461  1.00  0.00      PROA C  
ATOM   1103  O   ALA X 234      -5.769   0.467  10.657  1.00  0.00      PROA O  
ATOM   1104  CB  ALA X 234      -4.382  -2.047   8.792  1.00  0.00      PROA C  
ATOM   1105  HN  ALA X 234      -2.374  -0.636   8.279  1.00  0.00      PROA H  
ATOM   1106  HA  ALA X 234      -4.995  -0.053   8.377  1.00  0.00      PROA H  
ATOM   1107  HB1 ALA X 234      -4.192  -2.699   9.659  1.00  0.00      PROA H  
ATOM   1108  HB2 ALA X 234      -3.657  -2.324   7.997  1.00  0.00      PROA H  
ATOM   1109  HB3 ALA X 234      -5.396  -2.312   8.424  1.00  0.00      PROA H  
ATOM   1110  N   ALA X 235      -4.257  -0.999  11.419  1.00  0.00      PROA N  
ATOM   1111  CA  ALA X 235      -4.986  -1.237  12.662  1.00  0.00      PROA C  
ATOM   1112  C   ALA X 235      -4.944  -0.029  13.565  1.00  0.00      PROA C  
ATOM   1113  O   ALA X 235      -5.706   0.059  14.494  1.00  0.00      PROA O  
ATOM   1114  CB  ALA X 235      -4.458  -2.467  13.384  1.00  0.00      PROA C  
ATOM   1115  HN  ALA X 235      -3.427  -1.531  11.259  1.00  0.00      PROA H  
ATOM   1116  HA  ALA X 235      -6.028  -1.400  12.427  1.00  0.00      PROA H  
ATOM   1117  HB1 ALA X 235      -3.387  -2.334  13.655  1.00  0.00      PROA H  
ATOM   1118  HB2 ALA X 235      -4.529  -3.354  12.716  1.00  0.00      PROA H  
ATOM   1119  HB3 ALA X 235      -5.039  -2.681  14.306  1.00  0.00      PROA H  
ATOM   1120  N   LEU X 236      -4.275   1.009  13.113  1.00  0.00      PROA N  
ATOM   1121  CA  LEU X 236      -4.114   2.229  13.890  1.00  0.00      PROA C  
ATOM   1122  C   LEU X 236      -4.590   3.378  13.003  1.00  0.00      PROA C  
ATOM   1123  O   LEU X 236      -4.631   4.527  13.428  1.00  0.00      PROA O  
ATOM   1124  CB  LEU X 236      -2.614   2.448  14.151  1.00  0.00      PROA C  
ATOM   1125  CG  LEU X 236      -1.790   1.941  15.331  1.00  0.00      PROA C  
ATOM   1126  CD1 LEU X 236      -1.148   3.164  15.940  1.00  0.00      PROA C  
ATOM   1127  CD2 LEU X 236      -2.591   1.154  16.352  1.00  0.00      PROA C  
ATOM   1128  HN  LEU X 236      -3.682   0.885  12.316  1.00  0.00      PROA H  
ATOM   1129  HA  LEU X 236      -4.694   2.243  14.797  1.00  0.00      PROA H  
ATOM   1130  HB1 LEU X 236      -2.430   3.553  14.144  1.00  0.00      PROA H  
ATOM   1131  HB2 LEU X 236      -2.087   2.103  13.227  1.00  0.00      PROA H  
ATOM   1132  HG  LEU X 236      -0.984   1.275  14.934  1.00  0.00      PROA H  
ATOM   1133 HD11 LEU X 236      -1.916   3.884  16.293  1.00  0.00      PROA H  
ATOM   1134 HD12 LEU X 236      -0.496   3.679  15.200  1.00  0.00      PROA H  
ATOM   1135 HD13 LEU X 236      -0.514   2.879  16.807  1.00  0.00      PROA H  
ATOM   1136 HD21 LEU X 236      -3.062   0.278  15.863  1.00  0.00      PROA H  
ATOM   1137 HD22 LEU X 236      -3.392   1.790  16.782  1.00  0.00      PROA H  
ATOM   1138 HD23 LEU X 236      -1.936   0.799  17.177  1.00  0.00      PROA H  
ATOM   1139  N   GLY X 237      -4.525   3.112  11.710  1.00  0.00      PROA N  
ATOM   1140  CA  GLY X 237      -4.858   4.087  10.688  1.00  0.00      PROA C  
ATOM   1141  C   GLY X 237      -4.144   5.412  10.769  1.00  0.00      PROA C  
ATOM   1142  O   GLY X 237      -4.780   6.454  10.601  1.00  0.00      PROA O  
ATOM   1143  HN  GLY X 237      -4.239   2.212  11.372  1.00  0.00      PROA H  
ATOM   1144  HA1 GLY X 237      -5.913   4.295  10.780  1.00  0.00      PROA H  
ATOM   1145  HA2 GLY X 237      -4.601   3.650   9.737  1.00  0.00      PROA H  
ATOM   1146  N   GLU X 238      -2.842   5.379  11.060  1.00  0.00      PROA N  
ATOM   1147  CA  GLU X 238      -1.958   6.516  10.798  1.00  0.00      PROA C  
ATOM   1148  C   GLU X 238      -0.865   6.186   9.790  1.00  0.00      PROA C  
ATOM   1149  O   GLU X 238      -0.281   5.094   9.806  1.00  0.00      PROA O  
ATOM   1150  CB  GLU X 238      -1.326   7.045  12.089  1.00  0.00      PROA C  
ATOM   1151  CG  GLU X 238      -2.299   7.626  13.135  1.00  0.00      PROA C  
ATOM   1152  CD  GLU X 238      -2.961   8.942  12.695  1.00  0.00      PROA C  
ATOM   1153  OE1 GLU X 238      -2.227   9.866  12.281  1.00  0.00      PROA O  
ATOM   1154  OE2 GLU X 238      -4.220   9.035  12.732  1.00  0.00      PROA O1-
ATOM   1155  HN  GLU X 238      -2.406   4.529  11.345  1.00  0.00      PROA H  
ATOM   1156  HA  GLU X 238      -2.567   7.310  10.398  1.00  0.00      PROA H  
ATOM   1157  HB1 GLU X 238      -0.513   7.779  11.951  1.00  0.00      PROA H  
ATOM   1158  HB2 GLU X 238      -0.837   6.163  12.574  1.00  0.00      PROA H  
ATOM   1159  HG1 GLU X 238      -1.750   7.842  14.073  1.00  0.00      PROA H  
ATOM   1160  HG2 GLU X 238      -3.107   6.899  13.363  1.00  0.00      PROA H  
ATOM   1161  N   PRO X 239      -0.532   7.159   8.945  1.00  0.00      PROA N  
ATOM   1162  CA  PRO X 239       0.480   6.954   7.919  1.00  0.00      PROA C  
ATOM   1163  C   PRO X 239       1.832   6.668   8.552  1.00  0.00      PROA C  
ATOM   1164  O   PRO X 239       1.983   6.850   9.759  1.00  0.00      PROA O  
ATOM   1165  CB  PRO X 239       0.524   8.303   7.216  1.00  0.00      PROA C  
ATOM   1166  CG  PRO X 239       0.125   9.280   8.273  1.00  0.00      PROA C  
ATOM   1167  CD  PRO X 239      -0.683   8.571   9.311  1.00  0.00      PROA C  
ATOM   1168  HA  PRO X 239       0.250   6.097   7.311  1.00  0.00      PROA H  
ATOM   1169  HB1 PRO X 239      -0.249   8.301   6.412  1.00  0.00      PROA H  
ATOM   1170  HB2 PRO X 239       1.503   8.543   6.746  1.00  0.00      PROA H  
ATOM   1171  HG1 PRO X 239       1.056   9.669   8.756  1.00  0.00      PROA H  
ATOM   1172  HG2 PRO X 239      -0.415  10.157   7.851  1.00  0.00      PROA H  
ATOM   1173  HD1 PRO X 239      -0.250   8.806  10.308  1.00  0.00      PROA H  
ATOM   1174  HD2 PRO X 239      -1.753   8.876   9.281  1.00  0.00      PROA H  
ATOM   1175  N   LEU X 240       2.788   6.170   7.764  1.00  0.00      PROA N  
ATOM   1176  CA  LEU X 240       4.161   5.938   8.238  1.00  0.00      PROA C  
ATOM   1177  C   LEU X 240       5.197   6.334   7.209  1.00  0.00      PROA C  
ATOM   1178  O   LEU X 240       5.115   5.932   6.041  1.00  0.00      PROA O  
ATOM   1179  CB  LEU X 240       4.383   4.491   8.676  1.00  0.00      PROA C  
ATOM   1180  CG  LEU X 240       4.074   4.322  10.161  1.00  0.00      PROA C  
ATOM   1181  CD1 LEU X 240       4.138   2.872  10.656  1.00  0.00      PROA C  
ATOM   1182  CD2 LEU X 240       4.950   5.255  10.985  1.00  0.00      PROA C  
ATOM   1183  HN  LEU X 240       2.570   5.857   6.843  1.00  0.00      PROA H  
ATOM   1184  HA  LEU X 240       4.330   6.639   9.036  1.00  0.00      PROA H  
ATOM   1185  HB1 LEU X 240       5.439   4.163   8.534  1.00  0.00      PROA H  
ATOM   1186  HB2 LEU X 240       3.736   3.816   8.073  1.00  0.00      PROA H  
ATOM   1187  HG  LEU X 240       3.009   4.632  10.312  1.00  0.00      PROA H  
ATOM   1188 HD11 LEU X 240       5.160   2.460  10.509  1.00  0.00      PROA H  
ATOM   1189 HD12 LEU X 240       3.417   2.239  10.097  1.00  0.00      PROA H  
ATOM   1190 HD13 LEU X 240       3.890   2.815  11.737  1.00  0.00      PROA H  
ATOM   1191 HD21 LEU X 240       4.612   6.309  10.935  1.00  0.00      PROA H  
ATOM   1192 HD22 LEU X 240       6.009   5.184  10.657  1.00  0.00      PROA H  
ATOM   1193 HD23 LEU X 240       4.905   4.944  12.052  1.00  0.00      PROA H  
ATOM   1194  N   ASN X 241       6.100   7.217   7.639  1.00  0.00      PROA N  
ATOM   1195  CA  ASN X 241       7.197   7.697   6.806  1.00  0.00      PROA C  
ATOM   1196  C   ASN X 241       8.532   7.217   7.357  1.00  0.00      PROA C  
ATOM   1197  O   ASN X 241       9.218   7.982   8.040  1.00  0.00      PROA O  
ATOM   1198  CB  ASN X 241       7.196   9.224   6.758  1.00  0.00      PROA C  
ATOM   1199  CG  ASN X 241       7.929   9.770   5.549  1.00  0.00      PROA C  
ATOM   1200  ND2 ASN X 241       8.708   8.918   4.889  1.00  0.00      PROA N  
ATOM   1201  OD1 ASN X 241       7.763  10.936   5.184  1.00  0.00      PROA O  
ATOM   1202  HN  ASN X 241       6.061   7.583   8.576  1.00  0.00      PROA H  
ATOM   1203  HA  ASN X 241       7.076   7.277   5.814  1.00  0.00      PROA H  
ATOM   1204  HB1 ASN X 241       7.576   9.715   7.675  1.00  0.00      PROA H  
ATOM   1205  HB2 ASN X 241       6.140   9.567   6.637  1.00  0.00      PROA H  
ATOM   1206 HD21 ASN X 241       9.193   9.324   4.125  1.00  0.00      PROA H  
ATOM   1207 HD22 ASN X 241       8.932   8.026   5.269  1.00  0.00      PROA H  
ATOM   1208  N   ILE X 242       8.892   5.962   7.063  1.00  0.00      PROA N  
ATOM   1209  CA  ILE X 242      10.194   5.402   7.446  1.00  0.00      PROA C  
ATOM   1210  C   ILE X 242      11.330   5.885   6.547  1.00  0.00      PROA C  
ATOM   1211  O   ILE X 242      11.134   6.157   5.348  1.00  0.00      PROA O  
ATOM   1212  CB  ILE X 242      10.205   3.847   7.538  1.00  0.00      PROA C  
ATOM   1213  CG1 ILE X 242       8.840   3.249   7.210  1.00  0.00      PROA C  
ATOM   1214  CG2 ILE X 242      10.568   3.406   8.948  1.00  0.00      PROA C  
ATOM   1215  CD  ILE X 242       8.155   2.570   8.415  1.00  0.00      PROA C  
ATOM   1216  HN  ILE X 242       8.299   5.378   6.508  1.00  0.00      PROA H  
ATOM   1217  HA  ILE X 242      10.409   5.773   8.439  1.00  0.00      PROA H  
ATOM   1218  HB  ILE X 242      10.953   3.409   6.833  1.00  0.00      PROA H  
ATOM   1219 HG11 ILE X 242       9.135   2.300   6.706  1.00  0.00      PROA H  
ATOM   1220 HG12 ILE X 242       8.133   3.756   6.542  1.00  0.00      PROA H  
ATOM   1221 HG21 ILE X 242       9.924   3.859   9.725  1.00  0.00      PROA H  
ATOM   1222 HG22 ILE X 242      11.603   3.742   9.182  1.00  0.00      PROA H  
ATOM   1223 HG23 ILE X 242      10.603   2.300   9.046  1.00  0.00      PROA H  
ATOM   1224  HD1 ILE X 242       8.088   3.178   9.336  1.00  0.00      PROA H  
ATOM   1225  HD2 ILE X 242       8.605   1.573   8.580  1.00  0.00      PROA H  
ATOM   1226  HD3 ILE X 242       7.100   2.351   8.138  1.00  0.00      PROA H  
ATOM   1227  N   LYS X 243      12.490   6.101   7.167  1.00  0.00      PROA N  
ATOM   1228  CA  LYS X 243      13.689   6.482   6.427  1.00  0.00      PROA C  
ATOM   1229  C   LYS X 243      14.645   5.302   6.217  1.00  0.00      PROA C  
ATOM   1230  O   LYS X 243      15.282   5.185   5.162  1.00  0.00      PROA O  
ATOM   1231  CB  LYS X 243      14.394   7.638   7.120  1.00  0.00      PROA C  
ATOM   1232  CG  LYS X 243      14.606   8.837   6.220  1.00  0.00      PROA C  
ATOM   1233  CD  LYS X 243      14.697  10.119   7.051  1.00  0.00      PROA C  
ATOM   1234  CE  LYS X 243      13.597  10.166   8.120  1.00  0.00      PROA C  
ATOM   1235  NZ  LYS X 243      13.797  11.279   9.096  1.00  0.00      PROA N1+
ATOM   1236  HN  LYS X 243      12.593   5.939   8.145  1.00  0.00      PROA H  
ATOM   1237  HA  LYS X 243      13.419   6.800   5.429  1.00  0.00      PROA H  
ATOM   1238  HB1 LYS X 243      15.405   7.343   7.499  1.00  0.00      PROA H  
ATOM   1239  HB2 LYS X 243      13.804   7.711   8.039  1.00  0.00      PROA H  
ATOM   1240  HG1 LYS X 243      13.579   8.865   5.770  1.00  0.00      PROA H  
ATOM   1241  HG2 LYS X 243      15.484   8.630   5.574  1.00  0.00      PROA H  
ATOM   1242  HD1 LYS X 243      14.633  11.004   6.380  1.00  0.00      PROA H  
ATOM   1243  HD2 LYS X 243      15.689  10.134   7.553  1.00  0.00      PROA H  
ATOM   1244  HE1 LYS X 243      13.537   9.323   8.827  1.00  0.00      PROA H  
ATOM   1245  HE2 LYS X 243      12.603  10.292   7.642  1.00  0.00      PROA H  
ATOM   1246  HZ1 LYS X 243      13.809  12.174   8.560  1.00  0.00      PROA H  
ATOM   1247  HZ2 LYS X 243      14.689  11.172   9.620  1.00  0.00      PROA H  
ATOM   1248  HZ3 LYS X 243      12.999  11.306   9.760  1.00  0.00      PROA H  
ATOM   1249  N   ASP X 244      14.660   4.385   7.184  1.00  0.00      PROA N  
ATOM   1250  CA  ASP X 244      15.363   3.124   7.023  1.00  0.00      PROA C  
ATOM   1251  C   ASP X 244      14.523   1.968   7.528  1.00  0.00      PROA C  
ATOM   1252  O   ASP X 244      14.344   1.789   8.738  1.00  0.00      PROA O  
ATOM   1253  CB  ASP X 244      16.711   3.157   7.744  1.00  0.00      PROA C  
ATOM   1254  CG  ASP X 244      17.483   1.852   7.628  1.00  0.00      PROA C  
ATOM   1255  OD1 ASP X 244      18.258   1.575   8.563  1.00  0.00      PROA O  
ATOM   1256  OD2 ASP X 244      17.370   1.143   6.595  1.00  0.00      PROA O1-
ATOM   1257  HN  ASP X 244      14.325   4.585   8.104  1.00  0.00      PROA H  
ATOM   1258  HA  ASP X 244      15.548   2.934   5.973  1.00  0.00      PROA H  
ATOM   1259  HB1 ASP X 244      16.550   3.364   8.822  1.00  0.00      PROA H  
ATOM   1260  HB2 ASP X 244      17.347   3.964   7.328  1.00  0.00      PROA H  
ATOM   1261  N   ALA X 245      14.040   1.169   6.578  1.00  0.00      PROA N  
ATOM   1262  CA  ALA X 245      13.136   0.064   6.865  1.00  0.00      PROA C  
ATOM   1263  C   ALA X 245      13.694  -0.812   7.964  1.00  0.00      PROA C  
ATOM   1264  O   ALA X 245      12.952  -1.484   8.680  1.00  0.00      PROA O  
ATOM   1265  CB  ALA X 245      12.927  -0.756   5.627  1.00  0.00      PROA C  
ATOM   1266  HN  ALA X 245      14.244   1.362   5.615  1.00  0.00      PROA H  
ATOM   1267  HA  ALA X 245      12.201   0.476   7.220  1.00  0.00      PROA H  
ATOM   1268  HB1 ALA X 245      13.352  -0.192   4.764  1.00  0.00      PROA H  
ATOM   1269  HB2 ALA X 245      11.856  -0.841   5.380  1.00  0.00      PROA H  
ATOM   1270  HB3 ALA X 245      13.478  -1.720   5.619  1.00  0.00      PROA H  
ATOM   1271  N   TYR X 246      15.020  -0.901   7.994  1.00  0.00      PROA N  
ATOM   1272  CA  TYR X 246      15.703  -1.851   8.844  1.00  0.00      PROA C  
ATOM   1273  C   TYR X 246      15.661  -1.390  10.292  1.00  0.00      PROA C  
ATOM   1274  O   TYR X 246      15.524  -2.214  11.194  1.00  0.00      PROA O  
ATOM   1275  CB  TYR X 246      17.129  -2.056   8.361  1.00  0.00      PROA C  
ATOM   1276  CG  TYR X 246      17.206  -2.998   7.183  1.00  0.00      PROA C  
ATOM   1277  CD1 TYR X 246      17.265  -4.380   7.380  1.00  0.00      PROA C  
ATOM   1278  CD2 TYR X 246      17.086  -2.524   5.873  1.00  0.00      PROA C  
ATOM   1279  CE1 TYR X 246      17.297  -5.263   6.301  1.00  0.00      PROA C  
ATOM   1280  CE2 TYR X 246      17.105  -3.404   4.782  1.00  0.00      PROA C  
ATOM   1281  CZ  TYR X 246      17.224  -4.769   5.009  1.00  0.00      PROA C  
ATOM   1282  OH  TYR X 246      17.166  -5.654   3.960  1.00  0.00      PROA O  
ATOM   1283  HN  TYR X 246      15.597  -0.319   7.419  1.00  0.00      PROA H  
ATOM   1284  HA  TYR X 246      15.170  -2.794   8.826  1.00  0.00      PROA H  
ATOM   1285  HB1 TYR X 246      17.760  -2.500   9.163  1.00  0.00      PROA H  
ATOM   1286  HB2 TYR X 246      17.595  -1.083   8.083  1.00  0.00      PROA H  
ATOM   1287  HD1 TYR X 246      17.302  -4.762   8.390  1.00  0.00      PROA H  
ATOM   1288  HD2 TYR X 246      16.967  -1.461   5.719  1.00  0.00      PROA H  
ATOM   1289  HE1 TYR X 246      17.350  -6.328   6.471  1.00  0.00      PROA H  
ATOM   1290  HE2 TYR X 246      16.956  -3.030   3.783  1.00  0.00      PROA H  
ATOM   1291  HH  TYR X 246      16.499  -5.306   3.332  1.00  0.00      PROA H  
ATOM   1292  N   GLU X 247      15.527  -0.078  10.492  1.00  0.00      PROA N  
ATOM   1293  CA  GLU X 247      15.221   0.462  11.816  1.00  0.00      PROA C  
ATOM   1294  C   GLU X 247      13.844   0.022  12.324  1.00  0.00      PROA C  
ATOM   1295  O   GLU X 247      13.605  -0.003  13.526  1.00  0.00      PROA O  
ATOM   1296  CB  GLU X 247      15.342   1.994  11.840  1.00  0.00      PROA C  
ATOM   1297  CG  GLU X 247      16.787   2.542  11.827  1.00  0.00      PROA C  
ATOM   1298  CD  GLU X 247      17.775   1.693  12.643  1.00  0.00      PROA C  
ATOM   1299  OE1 GLU X 247      18.505   0.874  12.036  1.00  0.00      PROA O  
ATOM   1300  OE2 GLU X 247      17.879   1.897  13.877  1.00  0.00      PROA O1-
ATOM   1301  HN  GLU X 247      15.601   0.582   9.745  1.00  0.00      PROA H  
ATOM   1302  HA  GLU X 247      15.922   0.032  12.517  1.00  0.00      PROA H  
ATOM   1303  HB1 GLU X 247      14.907   2.354  12.804  1.00  0.00      PROA H  
ATOM   1304  HB2 GLU X 247      14.741   2.455  11.031  1.00  0.00      PROA H  
ATOM   1305  HG1 GLU X 247      16.833   3.591  12.168  1.00  0.00      PROA H  
ATOM   1306  HG2 GLU X 247      17.129   2.451  10.772  1.00  0.00      PROA H  
ATOM   1307  N   ASP X 248      12.952  -0.373  11.419  1.00  0.00      PROA N  
ATOM   1308  CA  ASP X 248      11.609  -0.785  11.820  1.00  0.00      PROA C  
ATOM   1309  C   ASP X 248      11.579  -2.225  12.322  1.00  0.00      PROA C  
ATOM   1310  O   ASP X 248      11.951  -3.142  11.599  1.00  0.00      PROA O  
ATOM   1311  CB  ASP X 248      10.617  -0.603  10.664  1.00  0.00      PROA C  
ATOM   1312  CG  ASP X 248       9.345   0.143  11.079  1.00  0.00      PROA C  
ATOM   1313  OD1 ASP X 248       9.179   1.313  10.650  1.00  0.00      PROA O  
ATOM   1314  OD2 ASP X 248       8.493  -0.458  11.783  1.00  0.00      PROA O1-
ATOM   1315  HN  ASP X 248      13.197  -0.462  10.455  1.00  0.00      PROA H  
ATOM   1316  HA  ASP X 248      11.350  -0.037  12.544  1.00  0.00      PROA H  
ATOM   1317  HB1 ASP X 248      10.337  -1.540  10.154  1.00  0.00      PROA H  
ATOM   1318  HB2 ASP X 248      11.110   0.040   9.899  1.00  0.00      PROA H  
ATOM   1319  N   PRO X 249      11.068  -2.426  13.541  1.00  0.00      PROA N  
ATOM   1320  CA  PRO X 249      10.873  -3.715  14.196  1.00  0.00      PROA C  
ATOM   1321  C   PRO X 249       9.764  -4.557  13.583  1.00  0.00      PROA C  
ATOM   1322  O   PRO X 249       9.315  -5.528  14.201  1.00  0.00      PROA O  
ATOM   1323  CB  PRO X 249      10.455  -3.323  15.614  1.00  0.00      PROA C  
ATOM   1324  CG  PRO X 249       9.854  -1.998  15.472  1.00  0.00      PROA C  
ATOM   1325  CD  PRO X 249      10.663  -1.313  14.409  1.00  0.00      PROA C  
ATOM   1326  HA  PRO X 249      11.790  -4.285  14.137  1.00  0.00      PROA H  
ATOM   1327  HB1 PRO X 249      11.392  -3.229  16.218  1.00  0.00      PROA H  
ATOM   1328  HB2 PRO X 249       9.804  -4.059  16.132  1.00  0.00      PROA H  
ATOM   1329  HG1 PRO X 249       8.800  -2.091  15.112  1.00  0.00      PROA H  
ATOM   1330  HG2 PRO X 249       9.852  -1.417  16.422  1.00  0.00      PROA H  
ATOM   1331  HD1 PRO X 249      10.010  -0.574  13.888  1.00  0.00      PROA H  
ATOM   1332  HD2 PRO X 249      11.572  -0.826  14.830  1.00  0.00      PROA H  
ATOM   1333  N   ARG X 250       9.147  -4.043  12.529  1.00  0.00      PROA N  
ATOM   1334  CA  ARG X 250       8.011  -4.726  11.930  1.00  0.00      PROA C  
ATOM   1335  C   ARG X 250       8.231  -4.959  10.445  1.00  0.00      PROA C  
ATOM   1336  O   ARG X 250       7.710  -5.953   9.923  1.00  0.00      PROA O  
ATOM   1337  CB  ARG X 250       6.693  -4.000  12.216  1.00  0.00      PROA C  
ATOM   1338  CG  ARG X 250       5.902  -4.631  13.351  1.00  0.00      PROA C  
ATOM   1339  CD  ARG X 250       4.535  -3.993  13.563  1.00  0.00      PROA C  
ATOM   1340  NE  ARG X 250       4.537  -2.975  14.612  1.00  0.00      PROA N  
ATOM   1341  CZ  ARG X 250       3.788  -3.042  15.717  1.00  0.00      PROA C  
ATOM   1342  NH1 ARG X 250       2.984  -4.092  15.916  1.00  0.00      PROA N1+
ATOM   1343  NH2 ARG X 250       3.827  -2.056  16.619  1.00  0.00      PROA N  
ATOM   1344  HN  ARG X 250       9.419  -3.142  12.197  1.00  0.00      PROA H  
ATOM   1345  HA  ARG X 250       7.922  -5.727  12.330  1.00  0.00      PROA H  
ATOM   1346  HB1 ARG X 250       6.038  -4.003  11.312  1.00  0.00      PROA H  
ATOM   1347  HB2 ARG X 250       6.917  -2.930  12.438  1.00  0.00      PROA H  
ATOM   1348  HG1 ARG X 250       6.502  -4.628  14.289  1.00  0.00      PROA H  
ATOM   1349  HG2 ARG X 250       5.736  -5.702  13.083  1.00  0.00      PROA H  
ATOM   1350  HD1 ARG X 250       3.793  -4.805  13.747  1.00  0.00      PROA H  
ATOM   1351  HD2 ARG X 250       4.203  -3.500  12.618  1.00  0.00      PROA H  
ATOM   1352  HE  ARG X 250       5.104  -2.164  14.492  1.00  0.00      PROA H  
ATOM   1353 HH11 ARG X 250       3.026  -4.907  15.340  1.00  0.00      PROA H  
ATOM   1354 HH12 ARG X 250       2.462  -4.147  16.754  1.00  0.00      PROA H  
ATOM   1355 HH21 ARG X 250       4.389  -1.261  16.381  1.00  0.00      PROA H  
ATOM   1356 HH22 ARG X 250       2.934  -1.811  16.975  1.00  0.00      PROA H  
ATOM   1357  N   PHE X 251       9.179  -4.217   9.846  1.00  0.00      PROA N  
ATOM   1358  CA  PHE X 251       9.869  -4.699   8.649  1.00  0.00      PROA C  
ATOM   1359  C   PHE X 251      10.176  -6.176   8.765  1.00  0.00      PROA C  
ATOM   1360  O   PHE X 251      10.901  -6.591   9.664  1.00  0.00      PROA O  
ATOM   1361  CB  PHE X 251      11.176  -3.978   8.358  1.00  0.00      PROA C  
ATOM   1362  CG  PHE X 251      11.711  -4.274   6.982  1.00  0.00      PROA C  
ATOM   1363  CD1 PHE X 251      11.934  -5.580   6.601  1.00  0.00      PROA C  
ATOM   1364  CD2 PHE X 251      11.637  -3.319   5.983  1.00  0.00      PROA C  
ATOM   1365  CE1 PHE X 251      12.142  -5.912   5.272  1.00  0.00      PROA C  
ATOM   1366  CE2 PHE X 251      11.818  -3.650   4.638  1.00  0.00      PROA C  
ATOM   1367  CZ  PHE X 251      12.104  -4.930   4.292  1.00  0.00      PROA C  
ATOM   1368  HN  PHE X 251       9.629  -3.462  10.317  1.00  0.00      PROA H  
ATOM   1369  HA  PHE X 251       9.188  -4.556   7.821  1.00  0.00      PROA H  
ATOM   1370  HB1 PHE X 251      11.972  -4.211   9.102  1.00  0.00      PROA H  
ATOM   1371  HB2 PHE X 251      10.986  -2.885   8.433  1.00  0.00      PROA H  
ATOM   1372  HD1 PHE X 251      12.163  -6.304   7.362  1.00  0.00      PROA H  
ATOM   1373  HD2 PHE X 251      11.176  -2.395   6.287  1.00  0.00      PROA H  
ATOM   1374  HE1 PHE X 251      12.154  -6.767   4.707  1.00  0.00      PROA H  
ATOM   1375  HE2 PHE X 251      11.489  -2.925   3.960  1.00  0.00      PROA H  
ATOM   1376  HZ  PHE X 251      12.212  -5.188   3.244  1.00  0.00      PROA H  
ATOM   1377  N   ASN X 252       9.717  -6.953   7.789  1.00  0.00      PROA N  
ATOM   1378  CA  ASN X 252      10.206  -8.308   7.608  1.00  0.00      PROA C  
ATOM   1379  C   ASN X 252      11.118  -8.463   6.377  1.00  0.00      PROA C  
ATOM   1380  O   ASN X 252      10.734  -8.171   5.242  1.00  0.00      PROA O  
ATOM   1381  CB  ASN X 252       9.037  -9.288   7.599  1.00  0.00      PROA C  
ATOM   1382  CG  ASN X 252       9.305 -10.496   6.756  1.00  0.00      PROA C  
ATOM   1383  ND2 ASN X 252      10.125 -11.400   7.274  1.00  0.00      PROA N  
ATOM   1384  OD1 ASN X 252       8.781 -10.629   5.650  1.00  0.00      PROA O  
ATOM   1385  HN  ASN X 252       9.145  -6.575   7.067  1.00  0.00      PROA H  
ATOM   1386  HA  ASN X 252      10.826  -8.588   8.452  1.00  0.00      PROA H  
ATOM   1387  HB1 ASN X 252       8.161  -8.776   7.137  1.00  0.00      PROA H  
ATOM   1388  HB2 ASN X 252       8.747  -9.565   8.634  1.00  0.00      PROA H  
ATOM   1389 HD21 ASN X 252      10.312 -12.226   6.742  1.00  0.00      PROA H  
ATOM   1390 HD22 ASN X 252      10.599 -11.220   8.134  1.00  0.00      PROA H  
ATOM   1391  N   ALA X 253      12.389  -8.749   6.647  1.00  0.00      PROA N  
ATOM   1392  CA  ALA X 253      13.435  -8.563   5.652  1.00  0.00      PROA C  
ATOM   1393  C   ALA X 253      13.638  -9.817   4.818  1.00  0.00      PROA C  
ATOM   1394  O   ALA X 253      14.483  -9.826   3.917  1.00  0.00      PROA O  
ATOM   1395  CB  ALA X 253      14.723  -8.152   6.316  1.00  0.00      PROA C  
ATOM   1396  HN  ALA X 253      12.712  -8.946   7.577  1.00  0.00      PROA H  
ATOM   1397  HA  ALA X 253      13.384  -7.911   4.841  1.00  0.00      PROA H  
ATOM   1398  HB1 ALA X 253      15.045  -8.900   7.074  1.00  0.00      PROA H  
ATOM   1399  HB2 ALA X 253      14.592  -7.176   6.836  1.00  0.00      PROA H  
ATOM   1400  HB3 ALA X 253      15.545  -8.022   5.576  1.00  0.00      PROA H  
ATOM   1401  N   GLU X 254      12.811 -10.837   5.080  1.00  0.00      PROA N  
ATOM   1402  CA  GLU X 254      12.924 -12.141   4.432  1.00  0.00      PROA C  
ATOM   1403  C   GLU X 254      12.865 -11.995   2.919  1.00  0.00      PROA C  
ATOM   1404  O   GLU X 254      13.640 -12.617   2.193  1.00  0.00      PROA O  
ATOM   1405  CB  GLU X 254      11.820 -13.088   4.894  1.00  0.00      PROA C  
ATOM   1406  CG  GLU X 254      12.105 -13.844   6.187  1.00  0.00      PROA C  
ATOM   1407  CD  GLU X 254      11.357 -15.182   6.244  1.00  0.00      PROA C  
ATOM   1408  OE1 GLU X 254      11.346 -15.898   5.208  1.00  0.00      PROA O  
ATOM   1409  OE2 GLU X 254      10.786 -15.516   7.315  1.00  0.00      PROA O1-
ATOM   1410  HN  GLU X 254      12.148 -10.744   5.813  1.00  0.00      PROA H  
ATOM   1411  HA  GLU X 254      13.892 -12.564   4.663  1.00  0.00      PROA H  
ATOM   1412  HB1 GLU X 254      11.719 -13.865   4.091  1.00  0.00      PROA H  
ATOM   1413  HB2 GLU X 254      10.840 -12.569   4.927  1.00  0.00      PROA H  
ATOM   1414  HG1 GLU X 254      11.919 -13.267   7.107  1.00  0.00      PROA H  
ATOM   1415  HG2 GLU X 254      13.185 -14.125   6.192  1.00  0.00      PROA H  
ATOM   1416  N   VAL X 255      11.958 -11.161   2.433  1.00  0.00      PROA N  
ATOM   1417  CA  VAL X 255      11.820 -11.000   0.997  1.00  0.00      PROA C  
ATOM   1418  C   VAL X 255      13.043 -10.262   0.509  1.00  0.00      PROA C  
ATOM   1419  O   VAL X 255      13.650 -10.627  -0.501  1.00  0.00      PROA O  
ATOM   1420  CB  VAL X 255      10.572 -10.183   0.650  1.00  0.00      PROA C  
ATOM   1421  CG1 VAL X 255      10.540  -9.850  -0.842  1.00  0.00      PROA C  
ATOM   1422  CG2 VAL X 255       9.320 -10.939   1.085  1.00  0.00      PROA C  
ATOM   1423  HN  VAL X 255      11.345 -10.659   3.036  1.00  0.00      PROA H  
ATOM   1424  HA  VAL X 255      11.798 -11.964   0.511  1.00  0.00      PROA H  
ATOM   1425  HB  VAL X 255      10.593  -9.216   1.213  1.00  0.00      PROA H  
ATOM   1426 HG11 VAL X 255      10.585 -10.770  -1.462  1.00  0.00      PROA H  
ATOM   1427 HG12 VAL X 255      11.370  -9.178  -1.149  1.00  0.00      PROA H  
ATOM   1428 HG13 VAL X 255       9.593  -9.320  -1.088  1.00  0.00      PROA H  
ATOM   1429 HG21 VAL X 255       9.311 -11.123   2.180  1.00  0.00      PROA H  
ATOM   1430 HG22 VAL X 255       9.246 -11.913   0.558  1.00  0.00      PROA H  
ATOM   1431 HG23 VAL X 255       8.414 -10.345   0.834  1.00  0.00      PROA H  
ATOM   1432  N   ASP X 256      13.393  -9.209   1.239  1.00  0.00      PROA N  
ATOM   1433  CA  ASP X 256      14.471  -8.328   0.827  1.00  0.00      PROA C  
ATOM   1434  C   ASP X 256      15.730  -9.152   0.648  1.00  0.00      PROA C  
ATOM   1435  O   ASP X 256      16.464  -8.977  -0.324  1.00  0.00      PROA O  
ATOM   1436  CB  ASP X 256      14.703  -7.266   1.895  1.00  0.00      PROA C  
ATOM   1437  CG  ASP X 256      14.955  -5.909   1.303  1.00  0.00      PROA C  
ATOM   1438  OD1 ASP X 256      15.118  -4.939   2.076  1.00  0.00      PROA O  
ATOM   1439  OD2 ASP X 256      14.966  -5.817   0.059  1.00  0.00      PROA O1-
ATOM   1440  HN  ASP X 256      12.933  -8.983   2.088  1.00  0.00      PROA H  
ATOM   1441  HA  ASP X 256      14.201  -7.932  -0.144  1.00  0.00      PROA H  
ATOM   1442  HB1 ASP X 256      15.518  -7.506   2.608  1.00  0.00      PROA H  
ATOM   1443  HB2 ASP X 256      13.773  -7.153   2.497  1.00  0.00      PROA H  
ATOM   1444  N   GLN X 257      15.931 -10.075   1.593  1.00  0.00      PROA N  
ATOM   1445  CA  GLN X 257      17.112 -10.942   1.655  1.00  0.00      PROA C  
ATOM   1446  C   GLN X 257      17.134 -11.888   0.452  1.00  0.00      PROA C  
ATOM   1447  O   GLN X 257      17.996 -11.763  -0.426  1.00  0.00      PROA O  
ATOM   1448  CB  GLN X 257      17.120 -11.751   2.968  1.00  0.00      PROA C  
ATOM   1449  CG  GLN X 257      17.462 -10.936   4.237  1.00  0.00      PROA C  
ATOM   1450  CD  GLN X 257      16.957 -11.603   5.543  1.00  0.00      PROA C  
ATOM   1451  NE2 GLN X 257      17.311 -11.015   6.710  1.00  0.00      PROA N  
ATOM   1452  OE1 GLN X 257      16.286 -12.648   5.497  1.00  0.00      PROA O  
ATOM   1453  HN  GLN X 257      15.293 -10.120   2.366  1.00  0.00      PROA H  
ATOM   1454  HA  GLN X 257      18.004 -10.345   1.581  1.00  0.00      PROA H  
ATOM   1455  HB1 GLN X 257      17.848 -12.593   2.907  1.00  0.00      PROA H  
ATOM   1456  HB2 GLN X 257      16.101 -12.190   3.077  1.00  0.00      PROA H  
ATOM   1457  HG1 GLN X 257      16.985  -9.935   4.179  1.00  0.00      PROA H  
ATOM   1458  HG2 GLN X 257      18.559 -10.791   4.303  1.00  0.00      PROA H  
ATOM   1459 HE21 GLN X 257      17.143 -11.538   7.540  1.00  0.00      PROA H  
ATOM   1460 HE22 GLN X 257      17.841 -10.174   6.702  1.00  0.00      PROA H  
ATOM   1461  N   ILE X 258      16.114 -12.740   0.355  1.00  0.00      PROA N  
ATOM   1462  CA  ILE X 258      16.040 -13.736  -0.713  1.00  0.00      PROA C  
ATOM   1463  C   ILE X 258      16.241 -13.185  -2.127  1.00  0.00      PROA C  
ATOM   1464  O   ILE X 258      16.733 -13.895  -2.991  1.00  0.00      PROA O  
ATOM   1465  CB  ILE X 258      14.732 -14.542  -0.680  1.00  0.00      PROA C  
ATOM   1466  CG1 ILE X 258      14.698 -15.470   0.540  1.00  0.00      PROA C  
ATOM   1467  CG2 ILE X 258      14.603 -15.363  -1.940  1.00  0.00      PROA C  
ATOM   1468  CD  ILE X 258      13.932 -16.784   0.313  1.00  0.00      PROA C  
ATOM   1469  HN  ILE X 258      15.371 -12.726   1.027  1.00  0.00      PROA H  
ATOM   1470  HA  ILE X 258      16.863 -14.420  -0.562  1.00  0.00      PROA H  
ATOM   1471  HB  ILE X 258      13.866 -13.838  -0.621  1.00  0.00      PROA H  
ATOM   1472 HG11 ILE X 258      14.262 -14.925   1.407  1.00  0.00      PROA H  
ATOM   1473 HG12 ILE X 258      15.742 -15.729   0.828  1.00  0.00      PROA H  
ATOM   1474 HG21 ILE X 258      15.475 -16.037  -2.080  1.00  0.00      PROA H  
ATOM   1475 HG22 ILE X 258      14.487 -14.739  -2.852  1.00  0.00      PROA H  
ATOM   1476 HG23 ILE X 258      13.671 -15.962  -1.965  1.00  0.00      PROA H  
ATOM   1477  HD1 ILE X 258      14.432 -17.445  -0.424  1.00  0.00      PROA H  
ATOM   1478  HD2 ILE X 258      12.888 -16.580  -0.004  1.00  0.00      PROA H  
ATOM   1479  HD3 ILE X 258      13.885 -17.344   1.273  1.00  0.00      PROA H  
ATOM   1480  N   THR X 259      15.767 -11.976  -2.408  1.00  0.00      PROA N  
ATOM   1481  CA  THR X 259      15.819 -11.475  -3.787  1.00  0.00      PROA C  
ATOM   1482  C   THR X 259      16.857 -10.350  -4.008  1.00  0.00      PROA C  
ATOM   1483  O   THR X 259      17.151  -9.953  -5.138  1.00  0.00      PROA O  
ATOM   1484  CB  THR X 259      14.410 -11.129  -4.310  1.00  0.00      PROA C  
ATOM   1485  CG2 THR X 259      13.387 -11.257  -3.185  1.00  0.00      PROA C  
ATOM   1486  OG1 THR X 259      14.387  -9.793  -4.825  1.00  0.00      PROA O  
ATOM   1487  HN  THR X 259      15.312 -11.417  -1.710  1.00  0.00      PROA H  
ATOM   1488  HA  THR X 259      16.164 -12.253  -4.452  1.00  0.00      PROA H  
ATOM   1489  HB  THR X 259      14.145 -11.840  -5.127  1.00  0.00      PROA H  
ATOM   1490  HG1 THR X 259      15.308  -9.549  -5.000  1.00  0.00      PROA H  
ATOM   1491 HG21 THR X 259      13.441 -10.318  -2.604  1.00  0.00      PROA H  
ATOM   1492 HG22 THR X 259      13.414 -12.176  -2.572  1.00  0.00      PROA H  
ATOM   1493 HG23 THR X 259      12.373 -11.225  -3.644  1.00  0.00      PROA H  
ATOM   1494  N   GLY X 260      17.575 -10.019  -2.943  1.00  0.00      PROA N  
ATOM   1495  CA  GLY X 260      18.631  -9.030  -3.029  1.00  0.00      PROA C  
ATOM   1496  C   GLY X 260      18.102  -7.744  -3.620  1.00  0.00      PROA C  
ATOM   1497  O   GLY X 260      18.726  -7.152  -4.491  1.00  0.00      PROA O  
ATOM   1498  HN  GLY X 260      17.394 -10.421  -2.041  1.00  0.00      PROA H  
ATOM   1499  HA1 GLY X 260      19.419  -9.391  -3.675  1.00  0.00      PROA H  
ATOM   1500  HA2 GLY X 260      18.962  -8.804  -2.026  1.00  0.00      PROA H  
ATOM   1501  N   TYR X 261      16.916  -7.341  -3.179  1.00  0.00      PROA N  
ATOM   1502  CA  TYR X 261      16.475  -5.951  -3.281  1.00  0.00      PROA C  
ATOM   1503  C   TYR X 261      16.890  -5.241  -1.985  1.00  0.00      PROA C  
ATOM   1504  O   TYR X 261      16.930  -5.863  -0.920  1.00  0.00      PROA O  
ATOM   1505  CB  TYR X 261      14.941  -5.916  -3.461  1.00  0.00      PROA C  
ATOM   1506  CG  TYR X 261      14.382  -4.537  -3.735  1.00  0.00      PROA C  
ATOM   1507  CD1 TYR X 261      14.444  -3.982  -5.014  1.00  0.00      PROA C  
ATOM   1508  CD2 TYR X 261      13.887  -3.752  -2.703  1.00  0.00      PROA C  
ATOM   1509  CE1 TYR X 261      13.999  -2.700  -5.255  1.00  0.00      PROA C  
ATOM   1510  CE2 TYR X 261      13.562  -2.438  -2.909  1.00  0.00      PROA C  
ATOM   1511  CZ  TYR X 261      13.565  -1.930  -4.191  1.00  0.00      PROA C  
ATOM   1512  OH  TYR X 261      13.207  -0.620  -4.404  1.00  0.00      PROA O  
ATOM   1513  HN  TYR X 261      16.462  -7.873  -2.466  1.00  0.00      PROA H  
ATOM   1514  HA  TYR X 261      16.966  -5.466  -4.115  1.00  0.00      PROA H  
ATOM   1515  HB1 TYR X 261      14.446  -6.333  -2.553  1.00  0.00      PROA H  
ATOM   1516  HB2 TYR X 261      14.669  -6.570  -4.318  1.00  0.00      PROA H  
ATOM   1517  HD1 TYR X 261      14.856  -4.568  -5.825  1.00  0.00      PROA H  
ATOM   1518  HD2 TYR X 261      13.861  -4.164  -1.700  1.00  0.00      PROA H  
ATOM   1519  HE1 TYR X 261      14.065  -2.291  -6.252  1.00  0.00      PROA H  
ATOM   1520  HE2 TYR X 261      13.155  -1.882  -2.078  1.00  0.00      PROA H  
ATOM   1521  HH  TYR X 261      13.104  -0.520  -5.380  1.00  0.00      PROA H  
ATOM   1522  N   LYS X 262      17.249  -3.965  -2.073  1.00  0.00      PROA N  
ATOM   1523  CA  LYS X 262      17.520  -3.207  -0.863  1.00  0.00      PROA C  
ATOM   1524  C   LYS X 262      16.427  -2.195  -0.522  1.00  0.00      PROA C  
ATOM   1525  O   LYS X 262      16.443  -1.054  -0.992  1.00  0.00      PROA O  
ATOM   1526  CB  LYS X 262      18.896  -2.538  -0.918  1.00  0.00      PROA C  
ATOM   1527  CG  LYS X 262      19.652  -2.513   0.425  1.00  0.00      PROA C  
ATOM   1528  CD  LYS X 262      18.746  -2.160   1.618  1.00  0.00      PROA C  
ATOM   1529  CE  LYS X 262      19.414  -1.141   2.547  1.00  0.00      PROA C  
ATOM   1530  NZ  LYS X 262      18.472  -0.261   3.312  1.00  0.00      PROA N1+
ATOM   1531  HN  LYS X 262      17.260  -3.486  -2.945  1.00  0.00      PROA H  
ATOM   1532  HA  LYS X 262      17.560  -3.881  -0.018  1.00  0.00      PROA H  
ATOM   1533  HB1 LYS X 262      18.847  -1.516  -1.351  1.00  0.00      PROA H  
ATOM   1534  HB2 LYS X 262      19.532  -3.131  -1.618  1.00  0.00      PROA H  
ATOM   1535  HG1 LYS X 262      20.492  -1.788   0.321  1.00  0.00      PROA H  
ATOM   1536  HG2 LYS X 262      20.121  -3.504   0.612  1.00  0.00      PROA H  
ATOM   1537  HD1 LYS X 262      18.365  -3.058   2.140  1.00  0.00      PROA H  
ATOM   1538  HD2 LYS X 262      17.887  -1.571   1.253  1.00  0.00      PROA H  
ATOM   1539  HE1 LYS X 262      20.066  -0.453   1.964  1.00  0.00      PROA H  
ATOM   1540  HE2 LYS X 262      20.056  -1.670   3.286  1.00  0.00      PROA H  
ATOM   1541  HZ1 LYS X 262      17.495  -0.618   3.286  1.00  0.00      PROA H  
ATOM   1542  HZ2 LYS X 262      18.510   0.715   2.933  1.00  0.00      PROA H  
ATOM   1543  HZ3 LYS X 262      18.773  -0.204   4.311  1.00  0.00      PROA H  
ATOM   1544  N   THR X 263      15.526  -2.605   0.364  1.00  0.00      PROA N  
ATOM   1545  CA  THR X 263      14.423  -1.764   0.814  1.00  0.00      PROA C  
ATOM   1546  C   THR X 263      14.951  -0.655   1.710  1.00  0.00      PROA C  
ATOM   1547  O   THR X 263      15.289  -0.890   2.867  1.00  0.00      PROA O  
ATOM   1548  CB  THR X 263      13.402  -2.607   1.610  1.00  0.00      PROA C  
ATOM   1549  CG2 THR X 263      12.260  -1.766   2.111  1.00  0.00      PROA C  
ATOM   1550  OG1 THR X 263      12.880  -3.640   0.774  1.00  0.00      PROA O  
ATOM   1551  HN  THR X 263      15.536  -3.552   0.724  1.00  0.00      PROA H  
ATOM   1552  HA  THR X 263      13.928  -1.326  -0.036  1.00  0.00      PROA H  
ATOM   1553  HB  THR X 263      13.885  -3.065   2.505  1.00  0.00      PROA H  
ATOM   1554  HG1 THR X 263      13.607  -4.293   0.731  1.00  0.00      PROA H  
ATOM   1555 HG21 THR X 263      12.066  -0.942   1.389  1.00  0.00      PROA H  
ATOM   1556 HG22 THR X 263      12.492  -1.294   3.084  1.00  0.00      PROA H  
ATOM   1557 HG23 THR X 263      11.313  -2.339   2.144  1.00  0.00      PROA H  
ATOM   1558  N   GLN X 264      15.023   0.558   1.175  1.00  0.00      PROA N  
ATOM   1559  CA  GLN X 264      15.500   1.701   1.945  1.00  0.00      PROA C  
ATOM   1560  C   GLN X 264      14.381   2.376   2.734  1.00  0.00      PROA C  
ATOM   1561  O   GLN X 264      14.218   2.138   3.940  1.00  0.00      PROA O  
ATOM   1562  CB  GLN X 264      16.185   2.712   1.018  1.00  0.00      PROA C  
ATOM   1563  CG  GLN X 264      16.805   3.931   1.719  1.00  0.00      PROA C  
ATOM   1564  CD  GLN X 264      17.987   3.561   2.596  1.00  0.00      PROA C  
ATOM   1565  NE2 GLN X 264      18.164   4.292   3.695  1.00  0.00      PROA N  
ATOM   1566  OE1 GLN X 264      18.692   2.583   2.325  1.00  0.00      PROA O  
ATOM   1567  HN  GLN X 264      14.710   0.758   0.249  1.00  0.00      PROA H  
ATOM   1568  HA  GLN X 264      16.220   1.367   2.678  1.00  0.00      PROA H  
ATOM   1569  HB1 GLN X 264      15.542   3.224   0.280  1.00  0.00      PROA H  
ATOM   1570  HB2 GLN X 264      16.974   2.175   0.452  1.00  0.00      PROA H  
ATOM   1571  HG1 GLN X 264      16.045   4.482   2.312  1.00  0.00      PROA H  
ATOM   1572  HG2 GLN X 264      17.194   4.633   0.946  1.00  0.00      PROA H  
ATOM   1573 HE21 GLN X 264      18.904   4.005   4.307  1.00  0.00      PROA H  
ATOM   1574 HE22 GLN X 264      17.449   4.917   4.000  1.00  0.00      PROA H  
ATOM   1575  N   SER X 265      13.568   3.147   2.005  1.00  0.00      PROA N  
ATOM   1576  CA  SER X 265      12.555   4.069   2.562  1.00  0.00      PROA C  
ATOM   1577  C   SER X 265      11.143   3.574   2.238  1.00  0.00      PROA C  
ATOM   1578  O   SER X 265      10.879   3.070   1.139  1.00  0.00      PROA O  
ATOM   1579  CB  SER X 265      12.736   5.470   1.959  1.00  0.00      PROA C  
ATOM   1580  OG  SER X 265      13.012   5.410   0.553  1.00  0.00      PROA O  
ATOM   1581  HN  SER X 265      13.647   3.115   1.009  1.00  0.00      PROA H  
ATOM   1582  HA  SER X 265      12.650   4.118   3.639  1.00  0.00      PROA H  
ATOM   1583  HB1 SER X 265      13.608   5.948   2.464  1.00  0.00      PROA H  
ATOM   1584  HB2 SER X 265      11.851   6.119   2.148  1.00  0.00      PROA H  
ATOM   1585  HG1 SER X 265      13.968   5.290   0.421  1.00  0.00      PROA H  
ATOM   1586  N   ILE X 266      10.213   3.829   3.148  1.00  0.00      PROA N  
ATOM   1587  CA  ILE X 266       8.853   3.312   3.011  1.00  0.00      PROA C  
ATOM   1588  C   ILE X 266       7.762   4.362   3.328  1.00  0.00      PROA C  
ATOM   1589  O   ILE X 266       7.669   4.867   4.456  1.00  0.00      PROA O  
ATOM   1590  CB  ILE X 266       8.645   2.108   3.920  1.00  0.00      PROA C  
ATOM   1591  CG1 ILE X 266       9.406   0.883   3.413  1.00  0.00      PROA C  
ATOM   1592  CG2 ILE X 266       7.186   1.798   4.018  1.00  0.00      PROA C  
ATOM   1593  CD  ILE X 266       9.350  -0.284   4.417  1.00  0.00      PROA C  
ATOM   1594  HN  ILE X 266      10.418   4.340   3.982  1.00  0.00      PROA H  
ATOM   1595  HA  ILE X 266       8.670   2.995   1.993  1.00  0.00      PROA H  
ATOM   1596  HB  ILE X 266       9.095   2.386   4.868  1.00  0.00      PROA H  
ATOM   1597 HG11 ILE X 266      10.478   1.140   3.260  1.00  0.00      PROA H  
ATOM   1598 HG12 ILE X 266       8.996   0.560   2.433  1.00  0.00      PROA H  
ATOM   1599 HG21 ILE X 266       6.726   1.676   3.012  1.00  0.00      PROA H  
ATOM   1600 HG22 ILE X 266       6.609   2.559   4.587  1.00  0.00      PROA H  
ATOM   1601 HG23 ILE X 266       7.001   0.857   4.577  1.00  0.00      PROA H  
ATOM   1602  HD1 ILE X 266       8.333  -0.723   4.471  1.00  0.00      PROA H  
ATOM   1603  HD2 ILE X 266       9.645   0.061   5.432  1.00  0.00      PROA H  
ATOM   1604  HD3 ILE X 266      10.045  -1.089   4.103  1.00  0.00      PROA H  
ATOM   1605  N   LEU X 267       6.895   4.626   2.351  1.00  0.00      PROA N  
ATOM   1606  CA  LEU X 267       5.666   5.410   2.578  1.00  0.00      PROA C  
ATOM   1607  C   LEU X 267       4.418   4.531   2.631  1.00  0.00      PROA C  
ATOM   1608  O   LEU X 267       4.039   3.924   1.639  1.00  0.00      PROA O  
ATOM   1609  CB  LEU X 267       5.498   6.448   1.474  1.00  0.00      PROA C  
ATOM   1610  CG  LEU X 267       4.664   7.641   1.911  1.00  0.00      PROA C  
ATOM   1611  CD1 LEU X 267       4.786   7.918   3.420  1.00  0.00      PROA C  
ATOM   1612  CD2 LEU X 267       5.046   8.846   1.076  1.00  0.00      PROA C  
ATOM   1613  HN  LEU X 267       7.020   4.239   1.432  1.00  0.00      PROA H  
ATOM   1614  HA  LEU X 267       5.781   5.825   3.561  1.00  0.00      PROA H  
ATOM   1615  HB1 LEU X 267       5.135   6.020   0.517  1.00  0.00      PROA H  
ATOM   1616  HB2 LEU X 267       6.489   6.863   1.271  1.00  0.00      PROA H  
ATOM   1617  HG  LEU X 267       3.589   7.401   1.726  1.00  0.00      PROA H  
ATOM   1618 HD11 LEU X 267       5.851   7.997   3.727  1.00  0.00      PROA H  
ATOM   1619 HD12 LEU X 267       4.271   7.151   4.031  1.00  0.00      PROA H  
ATOM   1620 HD13 LEU X 267       4.301   8.889   3.659  1.00  0.00      PROA H  
ATOM   1621 HD21 LEU X 267       4.877   8.641   0.001  1.00  0.00      PROA H  
ATOM   1622 HD22 LEU X 267       6.113   9.099   1.221  1.00  0.00      PROA H  
ATOM   1623 HD23 LEU X 267       4.441   9.733   1.363  1.00  0.00      PROA H  
ATOM   1624  N   CYS X 268       3.806   4.420   3.800  1.00  0.00      PROA N  
ATOM   1625  CA  CYS X 268       2.740   3.458   3.981  1.00  0.00      PROA C  
ATOM   1626  C   CYS X 268       1.590   4.143   4.667  1.00  0.00      PROA C  
ATOM   1627  O   CYS X 268       1.555   4.210   5.885  1.00  0.00      PROA O  
ATOM   1628  CB  CYS X 268       3.208   2.323   4.871  1.00  0.00      PROA C  
ATOM   1629  SG  CYS X 268       1.982   1.041   5.124  1.00  0.00      PROA S  
ATOM   1630  HN  CYS X 268       4.156   4.902   4.609  1.00  0.00      PROA H  
ATOM   1631  HA  CYS X 268       2.350   3.095   3.044  1.00  0.00      PROA H  
ATOM   1632  HB1 CYS X 268       3.551   2.720   5.854  1.00  0.00      PROA H  
ATOM   1633  HB2 CYS X 268       4.111   1.866   4.405  1.00  0.00      PROA H  
ATOM   1634  HG1 CYS X 268       2.476   0.240   4.180  1.00  0.00      PROA H  
ATOM   1635  N   MET X 269       0.598   4.553   3.879  1.00  0.00      PROA N  
ATOM   1636  CA  MET X 269      -0.519   5.380   4.336  1.00  0.00      PROA C  
ATOM   1637  C   MET X 269      -1.815   4.594   4.255  1.00  0.00      PROA C  
ATOM   1638  O   MET X 269      -2.043   3.895   3.257  1.00  0.00      PROA O  
ATOM   1639  CB  MET X 269      -0.635   6.540   3.391  1.00  0.00      PROA C  
ATOM   1640  CG  MET X 269       0.686   7.043   2.952  1.00  0.00      PROA C  
ATOM   1641  SD  MET X 269       0.775   8.743   3.484  1.00  0.00      PROA S  
ATOM   1642  CE  MET X 269       0.879   9.514   1.868  1.00  0.00      PROA C  
ATOM   1643  HN  MET X 269       0.593   4.324   2.903  1.00  0.00      PROA H  
ATOM   1644  HA  MET X 269      -0.294   5.724   5.328  1.00  0.00      PROA H  
ATOM   1645  HB1 MET X 269      -1.343   7.298   3.799  1.00  0.00      PROA H  
ATOM   1646  HB2 MET X 269      -1.116   6.179   2.445  1.00  0.00      PROA H  
ATOM   1647  HG1 MET X 269       0.749   6.973   1.854  1.00  0.00      PROA H  
ATOM   1648  HG2 MET X 269       1.611   6.582   3.344  1.00  0.00      PROA H  
ATOM   1649  HE1 MET X 269       0.142   9.075   1.170  1.00  0.00      PROA H  
ATOM   1650  HE2 MET X 269       1.922   9.535   1.501  1.00  0.00      PROA H  
ATOM   1651  HE3 MET X 269       0.545  10.518   2.096  1.00  0.00      PROA H  
ATOM   1652  N   PRO X 270      -2.683   4.728   5.284  1.00  0.00      PROA N  
ATOM   1653  CA  PRO X 270      -4.025   4.163   5.258  1.00  0.00      PROA C  
ATOM   1654  C   PRO X 270      -4.899   4.916   4.262  1.00  0.00      PROA C  
ATOM   1655  O   PRO X 270      -4.447   5.928   3.719  1.00  0.00      PROA O  
ATOM   1656  CB  PRO X 270      -4.532   4.395   6.675  1.00  0.00      PROA C  
ATOM   1657  CG  PRO X 270      -3.777   5.560   7.178  1.00  0.00      PROA C  
ATOM   1658  CD  PRO X 270      -2.604   5.825   6.256  1.00  0.00      PROA C  
ATOM   1659  HA  PRO X 270      -3.984   3.124   4.959  1.00  0.00      PROA H  
ATOM   1660  HB1 PRO X 270      -4.247   3.499   7.281  1.00  0.00      PROA H  
ATOM   1661  HB2 PRO X 270      -5.630   4.494   6.748  1.00  0.00      PROA H  
ATOM   1662  HG1 PRO X 270      -4.430   6.463   7.214  1.00  0.00      PROA H  
ATOM   1663  HG2 PRO X 270      -3.400   5.373   8.208  1.00  0.00      PROA H  
ATOM   1664  HD1 PRO X 270      -2.673   6.808   5.742  1.00  0.00      PROA H  
ATOM   1665  HD2 PRO X 270      -1.672   5.727   6.841  1.00  0.00      PROA H  
ATOM   1666  N   ILE X 271      -5.915   4.213   3.765  1.00  0.00      PROA N  
ATOM   1667  CA  ILE X 271      -6.935   4.757   2.885  1.00  0.00      PROA C  
ATOM   1668  C   ILE X 271      -8.281   4.571   3.580  1.00  0.00      PROA C  
ATOM   1669  O   ILE X 271      -8.676   3.439   3.921  1.00  0.00      PROA O  
ATOM   1670  CB  ILE X 271      -7.034   3.930   1.624  1.00  0.00      PROA C  
ATOM   1671  CG1 ILE X 271      -5.887   4.219   0.658  1.00  0.00      PROA C  
ATOM   1672  CG2 ILE X 271      -8.387   4.133   0.977  1.00  0.00      PROA C  
ATOM   1673  CD  ILE X 271      -5.627   3.037  -0.313  1.00  0.00      PROA C  
ATOM   1674  HN  ILE X 271      -6.028   3.248   4.018  1.00  0.00      PROA H  
ATOM   1675  HA  ILE X 271      -6.772   5.805   2.675  1.00  0.00      PROA H  
ATOM   1676  HB  ILE X 271      -6.964   2.856   1.908  1.00  0.00      PROA H  
ATOM   1677 HG11 ILE X 271      -4.952   4.414   1.229  1.00  0.00      PROA H  
ATOM   1678 HG12 ILE X 271      -6.157   5.115   0.067  1.00  0.00      PROA H  
ATOM   1679 HG21 ILE X 271      -8.543   5.217   0.782  1.00  0.00      PROA H  
ATOM   1680 HG22 ILE X 271      -9.247   3.735   1.530  1.00  0.00      PROA H  
ATOM   1681 HG23 ILE X 271      -8.410   3.621  -0.010  1.00  0.00      PROA H  
ATOM   1682  HD1 ILE X 271      -6.512   2.857  -0.958  1.00  0.00      PROA H  
ATOM   1683  HD2 ILE X 271      -5.418   2.111   0.261  1.00  0.00      PROA H  
ATOM   1684  HD3 ILE X 271      -4.753   3.226  -0.965  1.00  0.00      PROA H  
ATOM   1685  N   LYS X 272      -8.984   5.669   3.832  1.00  0.00      PROA N  
ATOM   1686  CA  LYS X 272     -10.218   5.546   4.607  1.00  0.00      PROA C  
ATOM   1687  C   LYS X 272     -11.470   6.078   3.902  1.00  0.00      PROA C  
ATOM   1688  O   LYS X 272     -11.379   6.870   2.969  1.00  0.00      PROA O  
ATOM   1689  CB  LYS X 272     -10.050   6.125   6.010  1.00  0.00      PROA C  
ATOM   1690  CG  LYS X 272      -8.768   6.941   6.166  1.00  0.00      PROA C  
ATOM   1691  CD  LYS X 272      -7.976   6.454   7.363  1.00  0.00      PROA C  
ATOM   1692  CE  LYS X 272      -7.498   7.592   8.223  1.00  0.00      PROA C  
ATOM   1693  NZ  LYS X 272      -7.888   7.209   9.589  1.00  0.00      PROA N1+
ATOM   1694  HN  LYS X 272      -8.685   6.579   3.566  1.00  0.00      PROA H  
ATOM   1695  HA  LYS X 272     -10.460   4.503   4.715  1.00  0.00      PROA H  
ATOM   1696  HB1 LYS X 272      -9.897   5.243   6.662  1.00  0.00      PROA H  
ATOM   1697  HB2 LYS X 272     -10.950   6.647   6.386  1.00  0.00      PROA H  
ATOM   1698  HG1 LYS X 272      -9.154   7.966   6.397  1.00  0.00      PROA H  
ATOM   1699  HG2 LYS X 272      -8.066   7.144   5.339  1.00  0.00      PROA H  
ATOM   1700  HD1 LYS X 272      -7.077   5.939   6.958  1.00  0.00      PROA H  
ATOM   1701  HD2 LYS X 272      -8.518   5.662   7.929  1.00  0.00      PROA H  
ATOM   1702  HE1 LYS X 272      -8.011   8.555   8.009  1.00  0.00      PROA H  
ATOM   1703  HE2 LYS X 272      -6.397   7.740   8.188  1.00  0.00      PROA H  
ATOM   1704  HZ1 LYS X 272      -7.184   6.566  10.009  1.00  0.00      PROA H  
ATOM   1705  HZ2 LYS X 272      -8.837   6.774   9.626  1.00  0.00      PROA H  
ATOM   1706  HZ3 LYS X 272      -7.900   8.062  10.192  1.00  0.00      PROA H  
ATOM   1707  N   ASN X 273     -12.606   5.474   4.217  1.00  0.00      PROA N  
ATOM   1708  CA  ASN X 273     -13.854   6.007   3.776  1.00  0.00      PROA C  
ATOM   1709  C   ASN X 273     -14.280   7.165   4.676  1.00  0.00      PROA C  
ATOM   1710  O   ASN X 273     -13.586   7.508   5.622  1.00  0.00      PROA O  
ATOM   1711  CB  ASN X 273     -14.910   4.912   3.712  1.00  0.00      PROA C  
ATOM   1712  CG  ASN X 273     -15.245   4.367   5.056  1.00  0.00      PROA C  
ATOM   1713  ND2 ASN X 273     -15.831   3.156   5.110  1.00  0.00      PROA N  
ATOM   1714  OD1 ASN X 273     -15.006   5.032   6.048  1.00  0.00      PROA O  
ATOM   1715  HN  ASN X 273     -12.626   4.793   4.957  1.00  0.00      PROA H  
ATOM   1716  HA  ASN X 273     -13.739   6.405   2.776  1.00  0.00      PROA H  
ATOM   1717  HB1 ASN X 273     -14.453   4.095   3.112  1.00  0.00      PROA H  
ATOM   1718  HB2 ASN X 273     -15.839   5.249   3.209  1.00  0.00      PROA H  
ATOM   1719 HD21 ASN X 273     -16.177   2.909   6.037  1.00  0.00      PROA H  
ATOM   1720 HD22 ASN X 273     -16.215   2.708   4.308  1.00  0.00      PROA H  
ATOM   1721  N   HSD X 274     -15.353   7.847   4.286  1.00  0.00      PROA N  
ATOM   1722  CA  HSD X 274     -15.684   9.159   4.830  1.00  0.00      PROA C  
ATOM   1723  C   HSD X 274     -15.796   9.110   6.339  1.00  0.00      PROA C  
ATOM   1724  O   HSD X 274     -15.672  10.133   6.982  1.00  0.00      PROA O  
ATOM   1725  CB  HSD X 274     -16.996   9.688   4.217  1.00  0.00      PROA C  
ATOM   1726  CG  HSD X 274     -18.178   8.784   4.437  1.00  0.00      PROA C  
ATOM   1727  CD2 HSD X 274     -18.384   7.487   4.097  1.00  0.00      PROA C  
ATOM   1728  ND1 HSD X 274     -19.285   9.167   5.173  1.00  0.00      PROA N  
ATOM   1729  CE1 HSD X 274     -20.110   8.139   5.295  1.00  0.00      PROA C  
ATOM   1730  NE2 HSD X 274     -19.579   7.105   4.664  1.00  0.00      PROA N  
ATOM   1731  HN  HSD X 274     -15.905   7.531   3.525  1.00  0.00      PROA H  
ATOM   1732  HA  HSD X 274     -14.882   9.844   4.600  1.00  0.00      PROA H  
ATOM   1733  HB1 HSD X 274     -16.847   9.789   3.121  1.00  0.00      PROA H  
ATOM   1734  HB2 HSD X 274     -17.211  10.707   4.610  1.00  0.00      PROA H  
ATOM   1735  HD1 HSD X 274     -19.464  10.093   5.521  1.00  0.00      PROA H  
ATOM   1736  HD2 HSD X 274     -17.792   6.782   3.532  1.00  0.00      PROA H  
ATOM   1737  HE1 HSD X 274     -21.073   8.162   5.807  1.00  0.00      PROA H  
ATOM   1738  N   ARG X 275     -16.142   7.958   6.892  1.00  0.00      PROA N  
ATOM   1739  CA  ARG X 275     -16.332   7.836   8.318  1.00  0.00      PROA C  
ATOM   1740  C   ARG X 275     -15.000   7.526   8.981  1.00  0.00      PROA C  
ATOM   1741  O   ARG X 275     -14.946   7.146  10.147  1.00  0.00      PROA O  
ATOM   1742  CB  ARG X 275     -17.308   6.703   8.604  1.00  0.00      PROA C  
ATOM   1743  CG  ARG X 275     -18.753   7.009   8.272  1.00  0.00      PROA C  
ATOM   1744  CD  ARG X 275     -19.689   6.686   9.460  1.00  0.00      PROA C  
ATOM   1745  NE  ARG X 275     -19.885   5.247   9.684  1.00  0.00      PROA N  
ATOM   1746  CZ  ARG X 275     -20.050   4.332   8.722  1.00  0.00      PROA C  
ATOM   1747  NH1 ARG X 275     -20.045   4.686   7.437  1.00  0.00      PROA N1+
ATOM   1748  NH2 ARG X 275     -20.200   3.047   9.042  1.00  0.00      PROA N  
ATOM   1749  HN  ARG X 275     -16.250   7.119   6.365  1.00  0.00      PROA H  
ATOM   1750  HA  ARG X 275     -16.700   8.759   8.748  1.00  0.00      PROA H  
ATOM   1751  HB1 ARG X 275     -17.269   6.466   9.697  1.00  0.00      PROA H  
ATOM   1752  HB2 ARG X 275     -16.992   5.768   8.080  1.00  0.00      PROA H  
ATOM   1753  HG1 ARG X 275     -19.016   6.773   7.239  1.00  0.00      PROA H  
ATOM   1754  HG2 ARG X 275     -18.811   8.131   8.257  1.00  0.00      PROA H  
ATOM   1755  HD1 ARG X 275     -20.690   7.145   9.284  1.00  0.00      PROA H  
ATOM   1756  HD2 ARG X 275     -19.285   7.135  10.398  1.00  0.00      PROA H  
ATOM   1757  HE  ARG X 275     -19.838   4.887  10.609  1.00  0.00      PROA H  
ATOM   1758 HH11 ARG X 275     -20.256   3.971   6.771  1.00  0.00      PROA H  
ATOM   1759 HH12 ARG X 275     -19.863   5.623   7.197  1.00  0.00      PROA H  
ATOM   1760 HH21 ARG X 275     -20.172   2.799  10.011  1.00  0.00      PROA H  
ATOM   1761 HH22 ARG X 275     -19.677   2.441   8.447  1.00  0.00      PROA H  
ATOM   1762  N   GLU X 276     -13.949   7.483   8.171  1.00  0.00      PROA N  
ATOM   1763  CA  GLU X 276     -12.580   7.366   8.675  1.00  0.00      PROA C  
ATOM   1764  C   GLU X 276     -12.134   5.926   8.999  1.00  0.00      PROA C  
ATOM   1765  O   GLU X 276     -10.959   5.689   9.308  1.00  0.00      PROA O  
ATOM   1766  CB  GLU X 276     -12.370   8.299   9.862  1.00  0.00      PROA C  
ATOM   1767  CG  GLU X 276     -11.884   9.685   9.452  1.00  0.00      PROA C  
ATOM   1768  CD  GLU X 276     -11.802  10.654  10.651  1.00  0.00      PROA C  
ATOM   1769  OE1 GLU X 276     -12.778  10.736  11.436  1.00  0.00      PROA O  
ATOM   1770  OE2 GLU X 276     -10.753  11.330  10.818  1.00  0.00      PROA O1-
ATOM   1771  HN  GLU X 276     -14.052   7.595   7.181  1.00  0.00      PROA H  
ATOM   1772  HA  GLU X 276     -11.929   7.703   7.886  1.00  0.00      PROA H  
ATOM   1773  HB1 GLU X 276     -11.540   7.901  10.499  1.00  0.00      PROA H  
ATOM   1774  HB2 GLU X 276     -13.200   8.412  10.579  1.00  0.00      PROA H  
ATOM   1775  HG1 GLU X 276     -12.616  10.133   8.748  1.00  0.00      PROA H  
ATOM   1776  HG2 GLU X 276     -10.889   9.648   8.968  1.00  0.00      PROA H  
ATOM   1777  N   GLU X 277     -13.071   4.982   8.933  1.00  0.00      PROA N  
ATOM   1778  CA  GLU X 277     -12.791   3.598   8.582  1.00  0.00      PROA C  
ATOM   1779  C   GLU X 277     -11.666   3.348   7.585  1.00  0.00      PROA C  
ATOM   1780  O   GLU X 277     -11.648   3.925   6.494  1.00  0.00      PROA O  
ATOM   1781  CB  GLU X 277     -14.048   2.963   8.053  1.00  0.00      PROA C  
ATOM   1782  CG  GLU X 277     -14.949   2.456   9.141  1.00  0.00      PROA C  
ATOM   1783  CD  GLU X 277     -16.402   2.555   8.786  1.00  0.00      PROA C  
ATOM   1784  OE1 GLU X 277     -16.717   2.830   7.605  1.00  0.00      PROA O  
ATOM   1785  OE2 GLU X 277     -17.227   2.281   9.675  1.00  0.00      PROA O1-
ATOM   1786  HN  GLU X 277     -14.021   5.261   8.809  1.00  0.00      PROA H  
ATOM   1787  HA  GLU X 277     -12.509   3.092   9.492  1.00  0.00      PROA H  
ATOM   1788  HB1 GLU X 277     -13.924   2.202   7.251  1.00  0.00      PROA H  
ATOM   1789  HB2 GLU X 277     -14.592   3.814   7.662  1.00  0.00      PROA H  
ATOM   1790  HG1 GLU X 277     -14.814   3.059  10.067  1.00  0.00      PROA H  
ATOM   1791  HG2 GLU X 277     -14.721   1.397   9.390  1.00  0.00      PROA H  
ATOM   1792  N   VAL X 278     -10.800   2.383   7.893  1.00  0.00      PROA N  
ATOM   1793  CA  VAL X 278      -9.674   2.096   6.996  1.00  0.00      PROA C  
ATOM   1794  C   VAL X 278     -10.091   1.003   6.040  1.00  0.00      PROA C  
ATOM   1795  O   VAL X 278     -10.423  -0.090   6.479  1.00  0.00      PROA O  
ATOM   1796  CB  VAL X 278      -8.443   1.579   7.780  1.00  0.00      PROA C  
ATOM   1797  CG1 VAL X 278      -7.162   1.830   7.018  1.00  0.00      PROA C  
ATOM   1798  CG2 VAL X 278      -8.375   2.206   9.164  1.00  0.00      PROA C  
ATOM   1799  HN  VAL X 278     -10.855   1.886   8.758  1.00  0.00      PROA H  
ATOM   1800  HA  VAL X 278      -9.402   2.981   6.438  1.00  0.00      PROA H  
ATOM   1801  HB  VAL X 278      -8.517   0.478   7.973  1.00  0.00      PROA H  
ATOM   1802 HG11 VAL X 278      -7.087   2.902   6.742  1.00  0.00      PROA H  
ATOM   1803 HG12 VAL X 278      -7.128   1.228   6.084  1.00  0.00      PROA H  
ATOM   1804 HG13 VAL X 278      -6.277   1.563   7.636  1.00  0.00      PROA H  
ATOM   1805 HG21 VAL X 278      -9.144   1.783   9.841  1.00  0.00      PROA H  
ATOM   1806 HG22 VAL X 278      -8.508   3.308   9.116  1.00  0.00      PROA H  
ATOM   1807 HG23 VAL X 278      -7.389   2.004   9.635  1.00  0.00      PROA H  
ATOM   1808  N   VAL X 279     -10.039   1.261   4.742  1.00  0.00      PROA N  
ATOM   1809  CA  VAL X 279     -10.487   0.245   3.796  1.00  0.00      PROA C  
ATOM   1810  C   VAL X 279      -9.351  -0.399   2.999  1.00  0.00      PROA C  
ATOM   1811  O   VAL X 279      -9.505  -1.463   2.386  1.00  0.00      PROA O  
ATOM   1812  CB  VAL X 279     -11.521   0.807   2.849  1.00  0.00      PROA C  
ATOM   1813  CG1 VAL X 279     -12.701   1.236   3.624  1.00  0.00      PROA C  
ATOM   1814  CG2 VAL X 279     -10.952   1.971   2.065  1.00  0.00      PROA C  
ATOM   1815  HN  VAL X 279      -9.746   2.153   4.388  1.00  0.00      PROA H  
ATOM   1816  HA  VAL X 279     -10.975  -0.577   4.305  1.00  0.00      PROA H  
ATOM   1817  HB  VAL X 279     -11.843   0.008   2.132  1.00  0.00      PROA H  
ATOM   1818 HG11 VAL X 279     -12.476   2.076   4.318  1.00  0.00      PROA H  
ATOM   1819 HG12 VAL X 279     -13.111   0.398   4.235  1.00  0.00      PROA H  
ATOM   1820 HG13 VAL X 279     -13.516   1.575   2.946  1.00  0.00      PROA H  
ATOM   1821 HG21 VAL X 279     -10.039   1.689   1.502  1.00  0.00      PROA H  
ATOM   1822 HG22 VAL X 279     -10.738   2.829   2.733  1.00  0.00      PROA H  
ATOM   1823 HG23 VAL X 279     -11.708   2.317   1.324  1.00  0.00      PROA H  
ATOM   1824  N   GLY X 280      -8.176   0.195   3.128  1.00  0.00      PROA N  
ATOM   1825  CA  GLY X 280      -7.097   0.018   2.171  1.00  0.00      PROA C  
ATOM   1826  C   GLY X 280      -5.815   0.591   2.749  1.00  0.00      PROA C  
ATOM   1827  O   GLY X 280      -5.862   1.382   3.697  1.00  0.00      PROA O  
ATOM   1828  HN  GLY X 280      -8.075   0.940   3.786  1.00  0.00      PROA H  
ATOM   1829  HA1 GLY X 280      -7.334   0.540   1.256  1.00  0.00      PROA H  
ATOM   1830  HA2 GLY X 280      -6.969  -1.044   2.069  1.00  0.00      PROA H  
ATOM   1831  N   VAL X 281      -4.683   0.010   2.354  1.00  0.00      PROA N  
ATOM   1832  CA  VAL X 281      -3.389   0.643   2.595  1.00  0.00      PROA C  
ATOM   1833  C   VAL X 281      -2.602   0.661   1.318  1.00  0.00      PROA C  
ATOM   1834  O   VAL X 281      -2.657  -0.285   0.534  1.00  0.00      PROA O  
ATOM   1835  CB  VAL X 281      -2.524  -0.091   3.602  1.00  0.00      PROA C  
ATOM   1836  CG1 VAL X 281      -1.390   0.782   3.916  1.00  0.00      PROA C  
ATOM   1837  CG2 VAL X 281      -3.293  -0.475   4.882  1.00  0.00      PROA C  
ATOM   1838  HN  VAL X 281      -4.717  -0.764   1.715  1.00  0.00      PROA H  
ATOM   1839  HA  VAL X 281      -3.531   1.668   2.913  1.00  0.00      PROA H  
ATOM   1840  HB  VAL X 281      -2.151  -1.059   3.177  1.00  0.00      PROA H  
ATOM   1841 HG11 VAL X 281      -1.723   1.782   4.261  1.00  0.00      PROA H  
ATOM   1842 HG12 VAL X 281      -0.640   0.896   3.107  1.00  0.00      PROA H  
ATOM   1843 HG13 VAL X 281      -0.824   0.349   4.774  1.00  0.00      PROA H  
ATOM   1844 HG21 VAL X 281      -4.173  -1.107   4.653  1.00  0.00      PROA H  
ATOM   1845 HG22 VAL X 281      -3.656   0.442   5.396  1.00  0.00      PROA H  
ATOM   1846 HG23 VAL X 281      -2.632  -1.028   5.583  1.00  0.00      PROA H  
ATOM   1847  N   ALA X 282      -1.846   1.726   1.117  1.00  0.00      PROA N  
ATOM   1848  CA  ALA X 282      -1.053   1.832  -0.086  1.00  0.00      PROA C  
ATOM   1849  C   ALA X 282       0.283   2.404   0.305  1.00  0.00      PROA C  
ATOM   1850  O   ALA X 282       0.352   3.298   1.153  1.00  0.00      PROA O  
ATOM   1851  CB  ALA X 282      -1.719   2.720  -1.072  1.00  0.00      PROA C  
ATOM   1852  HN  ALA X 282      -1.792   2.484   1.776  1.00  0.00      PROA H  
ATOM   1853  HA  ALA X 282      -0.872   0.857  -0.520  1.00  0.00      PROA H  
ATOM   1854  HB1 ALA X 282      -1.825   3.756  -0.675  1.00  0.00      PROA H  
ATOM   1855  HB2 ALA X 282      -2.741   2.348  -1.291  1.00  0.00      PROA H  
ATOM   1856  HB3 ALA X 282      -1.154   2.764  -2.031  1.00  0.00      PROA H  
ATOM   1857  N   GLN X 283       1.357   1.797  -0.198  1.00  0.00      PROA N  
ATOM   1858  CA  GLN X 283       2.686   2.286   0.141  1.00  0.00      PROA C  
ATOM   1859  C   GLN X 283       3.667   2.374  -1.024  1.00  0.00      PROA C  
ATOM   1860  O   GLN X 283       3.446   1.789  -2.086  1.00  0.00      PROA O  
ATOM   1861  CB  GLN X 283       3.272   1.504   1.305  1.00  0.00      PROA C  
ATOM   1862  CG  GLN X 283       4.111   0.360   0.865  1.00  0.00      PROA C  
ATOM   1863  CD  GLN X 283       3.961  -0.813   1.783  1.00  0.00      PROA C  
ATOM   1864  NE2 GLN X 283       3.803  -2.002   1.192  1.00  0.00      PROA N  
ATOM   1865  OE1 GLN X 283       3.891  -0.653   3.013  1.00  0.00      PROA O  
ATOM   1866  HN  GLN X 283       1.279   1.070  -0.881  1.00  0.00      PROA H  
ATOM   1867  HA  GLN X 283       2.505   3.321   0.362  1.00  0.00      PROA H  
ATOM   1868  HB1 GLN X 283       2.359   1.135   1.844  1.00  0.00      PROA H  
ATOM   1869  HB2 GLN X 283       3.868   1.909   2.131  1.00  0.00      PROA H  
ATOM   1870  HG1 GLN X 283       5.187   0.650   0.832  1.00  0.00      PROA H  
ATOM   1871  HG2 GLN X 283       3.826   0.025  -0.160  1.00  0.00      PROA H  
ATOM   1872 HE21 GLN X 283       3.707  -2.791   1.792  1.00  0.00      PROA H  
ATOM   1873 HE22 GLN X 283       3.976  -2.123   0.220  1.00  0.00      PROA H  
ATOM   1874  N   ALA X 284       4.656   3.246  -0.868  1.00  0.00      PROA N  
ATOM   1875  CA  ALA X 284       5.663   3.427  -1.885  1.00  0.00      PROA C  
ATOM   1876  C   ALA X 284       7.003   3.088  -1.277  1.00  0.00      PROA C  
ATOM   1877  O   ALA X 284       7.316   3.550  -0.178  1.00  0.00      PROA O  
ATOM   1878  CB  ALA X 284       5.657   4.853  -2.361  1.00  0.00      PROA C  
ATOM   1879  HN  ALA X 284       4.742   3.736   0.003  1.00  0.00      PROA H  
ATOM   1880  HA  ALA X 284       5.503   2.765  -2.728  1.00  0.00      PROA H  
ATOM   1881  HB1 ALA X 284       5.895   5.564  -1.541  1.00  0.00      PROA H  
ATOM   1882  HB2 ALA X 284       4.650   5.113  -2.754  1.00  0.00      PROA H  
ATOM   1883  HB3 ALA X 284       6.388   5.009  -3.184  1.00  0.00      PROA H  
ATOM   1884  N   ILE X 285       7.814   2.317  -1.998  1.00  0.00      PROA N  
ATOM   1885  CA  ILE X 285       9.119   1.894  -1.479  1.00  0.00      PROA C  
ATOM   1886  C   ILE X 285      10.306   2.526  -2.221  1.00  0.00      PROA C  
ATOM   1887  O   ILE X 285      10.384   2.446  -3.460  1.00  0.00      PROA O  
ATOM   1888  CB  ILE X 285       9.248   0.387  -1.534  1.00  0.00      PROA C  
ATOM   1889  CG1 ILE X 285       8.467  -0.241  -0.399  1.00  0.00      PROA C  
ATOM   1890  CG2 ILE X 285      10.668  -0.015  -1.457  1.00  0.00      PROA C  
ATOM   1891  CD  ILE X 285       7.256  -0.970  -0.896  1.00  0.00      PROA C  
ATOM   1892  HN  ILE X 285       7.515   1.908  -2.868  1.00  0.00      PROA H  
ATOM   1893  HA  ILE X 285       9.230   2.194  -0.447  1.00  0.00      PROA H  
ATOM   1894  HB  ILE X 285       8.835   0.026  -2.508  1.00  0.00      PROA H  
ATOM   1895 HG11 ILE X 285       8.155   0.535   0.339  1.00  0.00      PROA H  
ATOM   1896 HG12 ILE X 285       9.116  -0.959   0.155  1.00  0.00      PROA H  
ATOM   1897 HG21 ILE X 285      11.188   0.448  -0.588  1.00  0.00      PROA H  
ATOM   1898 HG22 ILE X 285      11.240   0.200  -2.387  1.00  0.00      PROA H  
ATOM   1899 HG23 ILE X 285      10.745  -1.120  -1.326  1.00  0.00      PROA H  
ATOM   1900  HD1 ILE X 285       7.541  -1.756  -1.629  1.00  0.00      PROA H  
ATOM   1901  HD2 ILE X 285       6.554  -0.270  -1.404  1.00  0.00      PROA H  
ATOM   1902  HD3 ILE X 285       6.715  -1.461  -0.057  1.00  0.00      PROA H  
ATOM   1903  N   ASN X 286      11.253   3.098  -1.467  1.00  0.00      PROA N  
ATOM   1904  CA  ASN X 286      12.518   3.591  -2.039  1.00  0.00      PROA C  
ATOM   1905  C   ASN X 286      12.312   4.732  -3.027  1.00  0.00      PROA C  
ATOM   1906  O   ASN X 286      12.371   4.539  -4.248  1.00  0.00      PROA O  
ATOM   1907  CB  ASN X 286      13.315   2.464  -2.728  1.00  0.00      PROA C  
ATOM   1908  CG  ASN X 286      13.967   1.509  -1.735  1.00  0.00      PROA C  
ATOM   1909  ND2 ASN X 286      14.261   0.289  -2.189  1.00  0.00      PROA N  
ATOM   1910  OD1 ASN X 286      14.144   1.844  -0.556  1.00  0.00      PROA O  
ATOM   1911  HN  ASN X 286      11.154   3.136  -0.464  1.00  0.00      PROA H  
ATOM   1912  HA  ASN X 286      13.122   3.982  -1.245  1.00  0.00      PROA H  
ATOM   1913  HB1 ASN X 286      14.161   2.904  -3.305  1.00  0.00      PROA H  
ATOM   1914  HB2 ASN X 286      12.696   1.897  -3.448  1.00  0.00      PROA H  
ATOM   1915 HD21 ASN X 286      13.950   0.010  -3.104  1.00  0.00      PROA H  
ATOM   1916 HD22 ASN X 286      14.876  -0.302  -1.665  1.00  0.00      PROA H  
ATOM   1917  N   LYS X 287      12.152   5.932  -2.489  1.00  0.00      PROA N  
ATOM   1918  CA  LYS X 287      11.988   7.114  -3.319  1.00  0.00      PROA C  
ATOM   1919  C   LYS X 287      13.101   7.128  -4.361  1.00  0.00      PROA C  
ATOM   1920  O   LYS X 287      14.285   7.130  -4.005  1.00  0.00      PROA O  
ATOM   1921  CB  LYS X 287      12.037   8.381  -2.454  1.00  0.00      PROA C  
ATOM   1922  CG  LYS X 287      12.279   9.662  -3.238  1.00  0.00      PROA C  
ATOM   1923  CD  LYS X 287      11.540  10.837  -2.644  1.00  0.00      PROA C  
ATOM   1924  CE  LYS X 287      11.118  11.793  -3.738  1.00  0.00      PROA C  
ATOM   1925  NZ  LYS X 287      10.769  13.136  -3.199  1.00  0.00      PROA N1+
ATOM   1926  HN  LYS X 287      12.160   6.047  -1.494  1.00  0.00      PROA H  
ATOM   1927  HA  LYS X 287      11.045   7.076  -3.832  1.00  0.00      PROA H  
ATOM   1928  HB1 LYS X 287      12.877   8.276  -1.725  1.00  0.00      PROA H  
ATOM   1929  HB2 LYS X 287      11.129   8.448  -1.838  1.00  0.00      PROA H  
ATOM   1930  HG1 LYS X 287      11.783   9.488  -4.225  1.00  0.00      PROA H  
ATOM   1931  HG2 LYS X 287      13.361   9.861  -3.372  1.00  0.00      PROA H  
ATOM   1932  HD1 LYS X 287      12.372  11.419  -2.185  1.00  0.00      PROA H  
ATOM   1933  HD2 LYS X 287      10.721  10.588  -1.942  1.00  0.00      PROA H  
ATOM   1934  HE1 LYS X 287      10.238  11.400  -4.293  1.00  0.00      PROA H  
ATOM   1935  HE2 LYS X 287      11.965  11.915  -4.444  1.00  0.00      PROA H  
ATOM   1936  HZ1 LYS X 287      11.447  13.400  -2.457  1.00  0.00      PROA H  
ATOM   1937  HZ2 LYS X 287       9.811  13.018  -2.761  1.00  0.00      PROA H  
ATOM   1938  HZ3 LYS X 287      10.758  13.842  -3.959  1.00  0.00      PROA H  
ATOM   1939  N   LYS X 288      12.731   7.033  -5.634  1.00  0.00      PROA N  
ATOM   1940  CA  LYS X 288      13.589   7.516  -6.705  1.00  0.00      PROA C  
ATOM   1941  C   LYS X 288      14.147   8.906  -6.374  1.00  0.00      PROA C  
ATOM   1942  O   LYS X 288      13.474   9.723  -5.734  1.00  0.00      PROA O  
ATOM   1943  CB  LYS X 288      12.832   7.549  -8.030  1.00  0.00      PROA C  
ATOM   1944  CG  LYS X 288      12.891   6.260  -8.831  1.00  0.00      PROA C  
ATOM   1945  CD  LYS X 288      11.918   6.308 -10.011  1.00  0.00      PROA C  
ATOM   1946  CE  LYS X 288      12.449   5.535 -11.212  1.00  0.00      PROA C  
ATOM   1947  NZ  LYS X 288      12.116   4.079 -11.130  1.00  0.00      PROA N1+
ATOM   1948  HN  LYS X 288      11.777   6.896  -5.857  1.00  0.00      PROA H  
ATOM   1949  HA  LYS X 288      14.431   6.841  -6.778  1.00  0.00      PROA H  
ATOM   1950  HB1 LYS X 288      13.220   8.357  -8.696  1.00  0.00      PROA H  
ATOM   1951  HB2 LYS X 288      11.768   7.812  -7.817  1.00  0.00      PROA H  
ATOM   1952  HG1 LYS X 288      12.648   5.388  -8.179  1.00  0.00      PROA H  
ATOM   1953  HG2 LYS X 288      13.936   6.128  -9.192  1.00  0.00      PROA H  
ATOM   1954  HD1 LYS X 288      11.842   7.375 -10.334  1.00  0.00      PROA H  
ATOM   1955  HD2 LYS X 288      10.895   5.996  -9.709  1.00  0.00      PROA H  
ATOM   1956  HE1 LYS X 288      13.551   5.633 -11.301  1.00  0.00      PROA H  
ATOM   1957  HE2 LYS X 288      11.995   5.921 -12.147  1.00  0.00      PROA H  
ATOM   1958  HZ1 LYS X 288      11.091   3.939 -11.318  1.00  0.00      PROA H  
ATOM   1959  HZ2 LYS X 288      12.333   3.696 -10.187  1.00  0.00      PROA H  
ATOM   1960  HZ3 LYS X 288      12.650   3.524 -11.830  1.00  0.00      PROA H  
ATOM   1961  N   SER X 289      15.349   9.193  -6.883  1.00  0.00      PROA N  
ATOM   1962  CA  SER X 289      16.296  10.124  -6.247  1.00  0.00      PROA C  
ATOM   1963  C   SER X 289      17.699   9.959  -6.851  1.00  0.00      PROA C  
ATOM   1964  O   SER X 289      18.217   8.841  -6.952  1.00  0.00      PROA O  
ATOM   1965  CB  SER X 289      16.352   9.887  -4.726  1.00  0.00      PROA C  
ATOM   1966  OG  SER X 289      16.976  10.968  -4.053  1.00  0.00      PROA O  
ATOM   1967  HN  SER X 289      15.766   8.559  -7.525  1.00  0.00      PROA H  
ATOM   1968  HA  SER X 289      15.945  11.126  -6.447  1.00  0.00      PROA H  
ATOM   1969  HB1 SER X 289      16.883   8.930  -4.505  1.00  0.00      PROA H  
ATOM   1970  HB2 SER X 289      15.344   9.794  -4.279  1.00  0.00      PROA H  
ATOM   1971  HG1 SER X 289      16.960  10.778  -3.106  1.00  0.00      PROA H  
ATOM   1972  N   GLY X 290      18.332  11.079  -7.197  1.00  0.00      PROA N  
ATOM   1973  CA  GLY X 290      19.792  11.120  -7.337  1.00  0.00      PROA C  
ATOM   1974  C   GLY X 290      20.492  11.945  -6.266  1.00  0.00      PROA C  
ATOM   1975  O   GLY X 290      21.580  12.468  -6.495  1.00  0.00      PROA O  
ATOM   1976  HN  GLY X 290      17.840  11.943  -7.263  1.00  0.00      PROA H  
ATOM   1977  HA1 GLY X 290      20.010  11.600  -8.280  1.00  0.00      PROA H  
ATOM   1978  HA2 GLY X 290      20.226  10.128  -7.291  1.00  0.00      PROA H  
ATOM   1979  N   ASN X 291      19.814  12.160  -5.139  1.00  0.00      PROA N  
ATOM   1980  CA  ASN X 291      20.476  12.567  -3.895  1.00  0.00      PROA C  
ATOM   1981  C   ASN X 291      20.227  11.620  -2.701  1.00  0.00      PROA C  
ATOM   1982  O   ASN X 291      20.188  12.050  -1.542  1.00  0.00      PROA O  
ATOM   1983  CB  ASN X 291      20.205  14.053  -3.545  1.00  0.00      PROA C  
ATOM   1984  CG  ASN X 291      18.707  14.401  -3.466  1.00  0.00      PROA C  
ATOM   1985  ND2 ASN X 291      17.935  13.944  -4.446  1.00  0.00      PROA N  
ATOM   1986  OD1 ASN X 291      18.291  15.183  -2.607  1.00  0.00      PROA O  
ATOM   1987  HN  ASN X 291      18.913  11.743  -5.027  1.00  0.00      PROA H  
ATOM   1988  HA  ASN X 291      21.550  12.499  -4.037  1.00  0.00      PROA H  
ATOM   1989  HB1 ASN X 291      20.658  14.695  -4.330  1.00  0.00      PROA H  
ATOM   1990  HB2 ASN X 291      20.679  14.323  -2.579  1.00  0.00      PROA H  
ATOM   1991 HD21 ASN X 291      16.987  14.242  -4.459  1.00  0.00      PROA H  
ATOM   1992 HD22 ASN X 291      18.352  13.384  -5.152  1.00  0.00      PROA H  
ATOM   1993  N   GLY X 292      20.162  10.319  -2.990  1.00  0.00      PROA N  
ATOM   1994  CA  GLY X 292      19.988   9.283  -1.967  1.00  0.00      PROA C  
ATOM   1995  C   GLY X 292      19.034   9.665  -0.851  1.00  0.00      PROA C  
ATOM   1996  O   GLY X 292      19.440   9.757   0.308  1.00  0.00      PROA O  
ATOM   1997  HN  GLY X 292      20.326  10.003  -3.920  1.00  0.00      PROA H  
ATOM   1998  HA1 GLY X 292      20.954   9.117  -1.508  1.00  0.00      PROA H  
ATOM   1999  HA2 GLY X 292      19.596   8.399  -2.448  1.00  0.00      PROA H  
ATOM   2000  N   GLY X 293      17.743   9.773  -1.186  1.00  0.00      PROA N  
ATOM   2001  CA  GLY X 293      16.819  10.687  -0.497  1.00  0.00      PROA C  
ATOM   2002  C   GLY X 293      15.735  10.018   0.342  1.00  0.00      PROA C  
ATOM   2003  O   GLY X 293      15.737   8.802   0.538  1.00  0.00      PROA O  
ATOM   2004  HN  GLY X 293      17.433   9.301  -2.003  1.00  0.00      PROA H  
ATOM   2005  HA1 GLY X 293      16.313  11.269  -1.251  1.00  0.00      PROA H  
ATOM   2006  HA2 GLY X 293      17.381  11.315   0.184  1.00  0.00      PROA H  
ATOM   2007  N   THR X 294      14.802  10.821   0.843  1.00  0.00      PROA N  
ATOM   2008  CA  THR X 294      13.684  10.302   1.628  1.00  0.00      PROA C  
ATOM   2009  C   THR X 294      12.305  10.706   1.039  1.00  0.00      PROA C  
ATOM   2010  O   THR X 294      12.218  11.175  -0.102  1.00  0.00      PROA O  
ATOM   2011  CB  THR X 294      13.862  10.668   3.134  1.00  0.00      PROA C  
ATOM   2012  CG2 THR X 294      12.568  11.204   3.763  1.00  0.00      PROA C  
ATOM   2013  OG1 THR X 294      14.322   9.517   3.860  1.00  0.00      PROA O  
ATOM   2014  HN  THR X 294      14.816  11.809   0.689  1.00  0.00      PROA H  
ATOM   2015  HA  THR X 294      13.659   9.223   1.551  1.00  0.00      PROA H  
ATOM   2016  HB  THR X 294      14.628  11.472   3.197  1.00  0.00      PROA H  
ATOM   2017  HG1 THR X 294      14.810   8.987   3.215  1.00  0.00      PROA H  
ATOM   2018 HG21 THR X 294      11.831  10.424   4.037  1.00  0.00      PROA H  
ATOM   2019 HG22 THR X 294      12.140  12.091   3.253  1.00  0.00      PROA H  
ATOM   2020 HG23 THR X 294      12.864  11.608   4.760  1.00  0.00      PROA H  
ATOM   2021  N   PHE X 295      11.225  10.408   1.760  1.00  0.00      PROA N  
ATOM   2022  CA  PHE X 295       9.888  10.837   1.343  1.00  0.00      PROA C  
ATOM   2023  C   PHE X 295       9.486  12.145   2.028  1.00  0.00      PROA C  
ATOM   2024  O   PHE X 295       9.427  12.208   3.258  1.00  0.00      PROA O  
ATOM   2025  CB  PHE X 295       8.857   9.746   1.654  1.00  0.00      PROA C  
ATOM   2026  CG  PHE X 295       8.814   8.638   0.635  1.00  0.00      PROA C  
ATOM   2027  CD1 PHE X 295       8.774   8.924  -0.721  1.00  0.00      PROA C  
ATOM   2028  CD2 PHE X 295       8.787   7.306   1.039  1.00  0.00      PROA C  
ATOM   2029  CE1 PHE X 295       8.747   7.906  -1.665  1.00  0.00      PROA C  
ATOM   2030  CE2 PHE X 295       8.751   6.278   0.106  1.00  0.00      PROA C  
ATOM   2031  CZ  PHE X 295       8.730   6.582  -1.255  1.00  0.00      PROA C  
ATOM   2032  HN  PHE X 295      11.305   9.989   2.657  1.00  0.00      PROA H  
ATOM   2033  HA  PHE X 295       9.882  11.055   0.286  1.00  0.00      PROA H  
ATOM   2034  HB1 PHE X 295       7.829  10.160   1.738  1.00  0.00      PROA H  
ATOM   2035  HB2 PHE X 295       9.141   9.292   2.607  1.00  0.00      PROA H  
ATOM   2036  HD1 PHE X 295       8.732   9.949  -1.062  1.00  0.00      PROA H  
ATOM   2037  HD2 PHE X 295       8.810   7.065   2.093  1.00  0.00      PROA H  
ATOM   2038  HE1 PHE X 295       8.708   8.163  -2.714  1.00  0.00      PROA H  
ATOM   2039  HE2 PHE X 295       8.808   5.255   0.437  1.00  0.00      PROA H  
ATOM   2040  HZ  PHE X 295       8.701   5.768  -1.960  1.00  0.00      PROA H  
ATOM   2041  N   THR X 296       9.125  13.144   1.216  1.00  0.00      PROA N  
ATOM   2042  CA  THR X 296       8.844  14.515   1.677  1.00  0.00      PROA C  
ATOM   2043  C   THR X 296       7.638  14.609   2.607  1.00  0.00      PROA C  
ATOM   2044  O   THR X 296       6.637  13.927   2.400  1.00  0.00      PROA O  
ATOM   2045  CB  THR X 296       8.543  15.448   0.490  1.00  0.00      PROA C  
ATOM   2046  CG2 THR X 296       8.924  16.889   0.821  1.00  0.00      PROA C  
ATOM   2047  OG1 THR X 296       9.258  15.010  -0.667  1.00  0.00      PROA O  
ATOM   2048  HN  THR X 296       9.097  12.964   0.239  1.00  0.00      PROA H  
ATOM   2049  HA  THR X 296       9.719  14.859   2.211  1.00  0.00      PROA H  
ATOM   2050  HB  THR X 296       7.549  15.511   0.124  1.00  0.00      PROA H  
ATOM   2051  HG1 THR X 296       8.787  14.218  -0.977  1.00  0.00      PROA H  
ATOM   2052 HG21 THR X 296       9.994  16.928   1.124  1.00  0.00      PROA H  
ATOM   2053 HG22 THR X 296       8.329  17.323   1.643  1.00  0.00      PROA H  
ATOM   2054 HG23 THR X 296       8.809  17.535  -0.076  1.00  0.00      PROA H  
ATOM   2055  N   GLU X 297       7.632  15.634   3.453  1.00  0.00      PROA N  
ATOM   2056  CA  GLU X 297       6.380  16.135   4.012  1.00  0.00      PROA C  
ATOM   2057  C   GLU X 297       5.355  16.399   2.910  1.00  0.00      PROA C  
ATOM   2058  O   GLU X 297       4.243  15.874   2.949  1.00  0.00      PROA O  
ATOM   2059  CB  GLU X 297       6.617  17.404   4.828  1.00  0.00      PROA C  
ATOM   2060  CG  GLU X 297       5.903  17.407   6.176  1.00  0.00      PROA C  
ATOM   2061  CD  GLU X 297       5.878  18.788   6.827  1.00  0.00      PROA C  
ATOM   2062  OE1 GLU X 297       6.966  19.328   7.136  1.00  0.00      PROA O  
ATOM   2063  OE2 GLU X 297       4.768  19.319   7.060  1.00  0.00      PROA O1-
ATOM   2064  HN  GLU X 297       8.470  16.064   3.774  1.00  0.00      PROA H  
ATOM   2065  HA  GLU X 297       5.980  15.357   4.655  1.00  0.00      PROA H  
ATOM   2066  HB1 GLU X 297       6.369  18.325   4.261  1.00  0.00      PROA H  
ATOM   2067  HB2 GLU X 297       7.708  17.471   5.065  1.00  0.00      PROA H  
ATOM   2068  HG1 GLU X 297       6.391  16.702   6.880  1.00  0.00      PROA H  
ATOM   2069  HG2 GLU X 297       4.848  17.081   6.046  1.00  0.00      PROA H  
ATOM   2070  N   LYS X 298       5.738  17.181   1.907  1.00  0.00      PROA N  
ATOM   2071  CA  LYS X 298       4.899  17.346   0.727  1.00  0.00      PROA C  
ATOM   2072  C   LYS X 298       4.475  15.979   0.207  1.00  0.00      PROA C  
ATOM   2073  O   LYS X 298       3.316  15.772  -0.137  1.00  0.00      PROA O  
ATOM   2074  CB  LYS X 298       5.636  18.140  -0.364  1.00  0.00      PROA C  
ATOM   2075  CG  LYS X 298       4.849  18.365  -1.661  1.00  0.00      PROA C  
ATOM   2076  CD  LYS X 298       5.296  17.406  -2.758  1.00  0.00      PROA C  
ATOM   2077  CE  LYS X 298       5.892  18.155  -3.937  1.00  0.00      PROA C  
ATOM   2078  NZ  LYS X 298       4.864  18.452  -4.967  1.00  0.00      PROA N1+
ATOM   2079  HN  LYS X 298       6.617  17.640   1.938  1.00  0.00      PROA H  
ATOM   2080  HA  LYS X 298       3.996  17.867   1.018  1.00  0.00      PROA H  
ATOM   2081  HB1 LYS X 298       6.627  17.692  -0.577  1.00  0.00      PROA H  
ATOM   2082  HB2 LYS X 298       5.835  19.146   0.083  1.00  0.00      PROA H  
ATOM   2083  HG1 LYS X 298       4.990  19.425  -1.973  1.00  0.00      PROA H  
ATOM   2084  HG2 LYS X 298       3.759  18.235  -1.460  1.00  0.00      PROA H  
ATOM   2085  HD1 LYS X 298       4.454  16.739  -3.055  1.00  0.00      PROA H  
ATOM   2086  HD2 LYS X 298       6.081  16.719  -2.360  1.00  0.00      PROA H  
ATOM   2087  HE1 LYS X 298       6.648  17.497  -4.427  1.00  0.00      PROA H  
ATOM   2088  HE2 LYS X 298       6.401  19.095  -3.638  1.00  0.00      PROA H  
ATOM   2089  HZ1 LYS X 298       4.230  19.207  -4.650  1.00  0.00      PROA H  
ATOM   2090  HZ2 LYS X 298       4.261  17.597  -5.058  1.00  0.00      PROA H  
ATOM   2091  HZ3 LYS X 298       5.283  18.664  -5.889  1.00  0.00      PROA H  
ATOM   2092  N   ASP X 299       5.397  15.024   0.220  1.00  0.00      PROA N  
ATOM   2093  CA  ASP X 299       5.209  13.775  -0.513  1.00  0.00      PROA C  
ATOM   2094  C   ASP X 299       4.076  12.946   0.079  1.00  0.00      PROA C  
ATOM   2095  O   ASP X 299       3.291  12.360  -0.647  1.00  0.00      PROA O  
ATOM   2096  CB  ASP X 299       6.503  12.968  -0.506  1.00  0.00      PROA C  
ATOM   2097  CG  ASP X 299       7.141  12.872  -1.870  1.00  0.00      PROA C  
ATOM   2098  OD1 ASP X 299       8.310  12.440  -1.937  1.00  0.00      PROA O  
ATOM   2099  OD2 ASP X 299       6.462  13.179  -2.872  1.00  0.00      PROA O1-
ATOM   2100  HN  ASP X 299       6.152  15.054   0.865  1.00  0.00      PROA H  
ATOM   2101  HA  ASP X 299       4.865  14.026  -1.507  1.00  0.00      PROA H  
ATOM   2102  HB1 ASP X 299       6.382  11.926  -0.132  1.00  0.00      PROA H  
ATOM   2103  HB2 ASP X 299       7.149  13.477   0.163  1.00  0.00      PROA H  
ATOM   2104  N   GLU X 300       4.068  12.825   1.400  1.00  0.00      PROA N  
ATOM   2105  CA  GLU X 300       2.869  12.450   2.138  1.00  0.00      PROA C  
ATOM   2106  C   GLU X 300       1.608  13.084   1.559  1.00  0.00      PROA C  
ATOM   2107  O   GLU X 300       0.687  12.370   1.146  1.00  0.00      PROA O  
ATOM   2108  CB  GLU X 300       2.998  12.842   3.610  1.00  0.00      PROA C  
ATOM   2109  CG  GLU X 300       3.493  11.741   4.533  1.00  0.00      PROA C  
ATOM   2110  CD  GLU X 300       4.121  12.297   5.802  1.00  0.00      PROA C  
ATOM   2111  OE1 GLU X 300       5.004  13.176   5.681  1.00  0.00      PROA O  
ATOM   2112  OE2 GLU X 300       3.700  11.899   6.914  1.00  0.00      PROA O1-
ATOM   2113  HN  GLU X 300       4.832  13.171   1.954  1.00  0.00      PROA H  
ATOM   2114  HA  GLU X 300       2.759  11.383   2.063  1.00  0.00      PROA H  
ATOM   2115  HB1 GLU X 300       2.039  13.206   4.046  1.00  0.00      PROA H  
ATOM   2116  HB2 GLU X 300       3.709  13.697   3.654  1.00  0.00      PROA H  
ATOM   2117  HG1 GLU X 300       4.315  11.187   4.024  1.00  0.00      PROA H  
ATOM   2118  HG2 GLU X 300       2.697  11.020   4.798  1.00  0.00      PROA H  
ATOM   2119  N   LYS X 301       1.535  14.418   1.614  1.00  0.00      PROA N  
ATOM   2120  CA  LYS X 301       0.304  15.167   1.290  1.00  0.00      PROA C  
ATOM   2121  C   LYS X 301      -0.342  14.766  -0.035  1.00  0.00      PROA C  
ATOM   2122  O   LYS X 301      -1.362  14.089  -0.045  1.00  0.00      PROA O  
ATOM   2123  CB  LYS X 301       0.539  16.680   1.335  1.00  0.00      PROA C  
ATOM   2124  CG  LYS X 301       0.594  17.258   2.757  1.00  0.00      PROA C  
ATOM   2125  CD  LYS X 301       0.623  18.798   2.765  1.00  0.00      PROA C  
ATOM   2126  CE  LYS X 301      -0.736  19.411   2.413  1.00  0.00      PROA C  
ATOM   2127  NZ  LYS X 301      -0.754  19.971   1.028  1.00  0.00      PROA N1+
ATOM   2128  HN  LYS X 301       2.338  14.941   1.904  1.00  0.00      PROA H  
ATOM   2129  HA  LYS X 301      -0.422  14.915   2.051  1.00  0.00      PROA H  
ATOM   2130  HB1 LYS X 301      -0.313  17.186   0.837  1.00  0.00      PROA H  
ATOM   2131  HB2 LYS X 301       1.458  16.956   0.778  1.00  0.00      PROA H  
ATOM   2132  HG1 LYS X 301       1.513  16.873   3.260  1.00  0.00      PROA H  
ATOM   2133  HG2 LYS X 301      -0.275  16.900   3.350  1.00  0.00      PROA H  
ATOM   2134  HD1 LYS X 301       1.456  19.182   2.140  1.00  0.00      PROA H  
ATOM   2135  HD2 LYS X 301       0.848  19.094   3.820  1.00  0.00      PROA H  
ATOM   2136  HE1 LYS X 301      -0.944  20.262   3.101  1.00  0.00      PROA H  
ATOM   2137  HE2 LYS X 301      -1.559  18.679   2.521  1.00  0.00      PROA H  
ATOM   2138  HZ1 LYS X 301      -0.594  19.238   0.308  1.00  0.00      PROA H  
ATOM   2139  HZ2 LYS X 301      -0.029  20.724   0.960  1.00  0.00      PROA H  
ATOM   2140  HZ3 LYS X 301      -1.699  20.390   0.864  1.00  0.00      PROA H  
ATOM   2141  N   ASP X 302       0.295  15.107  -1.145  1.00  0.00      PROA N  
ATOM   2142  CA  ASP X 302      -0.116  14.575  -2.437  1.00  0.00      PROA C  
ATOM   2143  C   ASP X 302      -0.590  13.124  -2.405  1.00  0.00      PROA C  
ATOM   2144  O   ASP X 302      -1.613  12.806  -2.988  1.00  0.00      PROA O  
ATOM   2145  CB  ASP X 302       0.974  14.771  -3.486  1.00  0.00      PROA C  
ATOM   2146  CG  ASP X 302       1.428  16.215  -3.582  1.00  0.00      PROA C  
ATOM   2147  OD1 ASP X 302       1.953  16.614  -4.648  1.00  0.00      PROA O  
ATOM   2148  OD2 ASP X 302       1.166  16.973  -2.624  1.00  0.00      PROA O1-
ATOM   2149  HN  ASP X 302       1.108  15.697  -1.174  1.00  0.00      PROA H  
ATOM   2150  HA  ASP X 302      -0.976  15.152  -2.746  1.00  0.00      PROA H  
ATOM   2151  HB1 ASP X 302       0.600  14.468  -4.489  1.00  0.00      PROA H  
ATOM   2152  HB2 ASP X 302       1.870  14.161  -3.240  1.00  0.00      PROA H  
ATOM   2153  N   PHE X 303       0.168  12.234  -1.779  1.00  0.00      PROA N  
ATOM   2154  CA  PHE X 303      -0.201  10.823  -1.761  1.00  0.00      PROA C  
ATOM   2155  C   PHE X 303      -1.457  10.664  -0.917  1.00  0.00      PROA C  
ATOM   2156  O   PHE X 303      -2.338   9.858  -1.223  1.00  0.00      PROA O  
ATOM   2157  CB  PHE X 303       0.937   9.986  -1.171  1.00  0.00      PROA C  
ATOM   2158  CG  PHE X 303       0.760   8.484  -1.316  1.00  0.00      PROA C  
ATOM   2159  CD1 PHE X 303       1.412   7.613  -0.448  1.00  0.00      PROA C  
ATOM   2160  CD2 PHE X 303       0.048   7.940  -2.375  1.00  0.00      PROA C  
ATOM   2161  CE1 PHE X 303       1.319   6.229  -0.608  1.00  0.00      PROA C  
ATOM   2162  CE2 PHE X 303      -0.027   6.546  -2.545  1.00  0.00      PROA C  
ATOM   2163  CZ  PHE X 303       0.637   5.695  -1.677  1.00  0.00      PROA C  
ATOM   2164  HN  PHE X 303       1.003  12.499  -1.293  1.00  0.00      PROA H  
ATOM   2165  HA  PHE X 303      -0.486  10.489  -2.714  1.00  0.00      PROA H  
ATOM   2166  HB1 PHE X 303       1.340  10.373  -0.239  1.00  0.00      PROA H  
ATOM   2167  HB2 PHE X 303       1.790  10.187  -1.865  1.00  0.00      PROA H  
ATOM   2168  HD1 PHE X 303       2.098   7.978   0.289  1.00  0.00      PROA H  
ATOM   2169  HD2 PHE X 303      -0.506   8.546  -3.069  1.00  0.00      PROA H  
ATOM   2170  HE1 PHE X 303       1.844   5.574   0.077  1.00  0.00      PROA H  
ATOM   2171  HE2 PHE X 303      -0.695   6.182  -3.256  1.00  0.00      PROA H  
ATOM   2172  HZ  PHE X 303       0.573   4.623  -1.802  1.00  0.00      PROA H  
ATOM   2173  N   ALA X 304      -1.536  11.413   0.168  1.00  0.00      PROA N  
ATOM   2174  CA  ALA X 304      -2.581  11.160   1.140  1.00  0.00      PROA C  
ATOM   2175  C   ALA X 304      -3.889  11.832   0.730  1.00  0.00      PROA C  
ATOM   2176  O   ALA X 304      -4.966  11.379   1.107  1.00  0.00      PROA O  
ATOM   2177  CB  ALA X 304      -2.140  11.598   2.528  1.00  0.00      PROA C  
ATOM   2178  HN  ALA X 304      -0.791  12.041   0.422  1.00  0.00      PROA H  
ATOM   2179  HA  ALA X 304      -2.787  10.098   1.187  1.00  0.00      PROA H  
ATOM   2180  HB1 ALA X 304      -1.751  12.639   2.504  1.00  0.00      PROA H  
ATOM   2181  HB2 ALA X 304      -1.331  10.943   2.906  1.00  0.00      PROA H  
ATOM   2182  HB3 ALA X 304      -2.968  11.551   3.257  1.00  0.00      PROA H  
ATOM   2183  N   ALA X 305      -3.777  12.935  -0.010  1.00  0.00      PROA N  
ATOM   2184  CA  ALA X 305      -4.928  13.585  -0.645  1.00  0.00      PROA C  
ATOM   2185  C   ALA X 305      -5.596  12.596  -1.560  1.00  0.00      PROA C  
ATOM   2186  O   ALA X 305      -6.602  11.989  -1.195  1.00  0.00      PROA O  
ATOM   2187  CB  ALA X 305      -4.493  14.781  -1.444  1.00  0.00      PROA C  
ATOM   2188  HN  ALA X 305      -2.857  13.305  -0.189  1.00  0.00      PROA H  
ATOM   2189  HA  ALA X 305      -5.642  13.864   0.119  1.00  0.00      PROA H  
ATOM   2190  HB1 ALA X 305      -3.681  14.534  -2.164  1.00  0.00      PROA H  
ATOM   2191  HB2 ALA X 305      -4.081  15.551  -0.754  1.00  0.00      PROA H  
ATOM   2192  HB3 ALA X 305      -5.341  15.246  -1.994  1.00  0.00      PROA H  
ATOM   2193  N   TYR X 306      -4.957  12.325  -2.690  1.00  0.00      PROA N  
ATOM   2194  CA  TYR X 306      -5.454  11.297  -3.595  1.00  0.00      PROA C  
ATOM   2195  C   TYR X 306      -6.003  10.016  -2.942  1.00  0.00      PROA C  
ATOM   2196  O   TYR X 306      -7.052   9.520  -3.338  1.00  0.00      PROA O  
ATOM   2197  CB  TYR X 306      -4.442  10.945  -4.663  1.00  0.00      PROA C  
ATOM   2198  CG  TYR X 306      -4.910   9.795  -5.496  1.00  0.00      PROA C  
ATOM   2199  CD1 TYR X 306      -5.465  10.007  -6.748  1.00  0.00      PROA C  
ATOM   2200  CD2 TYR X 306      -5.070   8.553  -4.933  1.00  0.00      PROA C  
ATOM   2201  CE1 TYR X 306      -5.876   8.947  -7.532  1.00  0.00      PROA C  
ATOM   2202  CE2 TYR X 306      -5.575   7.505  -5.667  1.00  0.00      PROA C  
ATOM   2203  CZ  TYR X 306      -5.950   7.698  -6.973  1.00  0.00      PROA C  
ATOM   2204  OH  TYR X 306      -6.387   6.627  -7.715  1.00  0.00      PROA O  
ATOM   2205  HN  TYR X 306      -4.071  12.739  -2.891  1.00  0.00      PROA H  
ATOM   2206  HA  TYR X 306      -6.309  11.734  -4.095  1.00  0.00      PROA H  
ATOM   2207  HB1 TYR X 306      -3.477  10.650  -4.188  1.00  0.00      PROA H  
ATOM   2208  HB2 TYR X 306      -4.239  11.826  -5.313  1.00  0.00      PROA H  
ATOM   2209  HD1 TYR X 306      -5.438  11.002  -7.171  1.00  0.00      PROA H  
ATOM   2210  HD2 TYR X 306      -4.578   8.294  -4.003  1.00  0.00      PROA H  
ATOM   2211  HE1 TYR X 306      -6.208   9.111  -8.548  1.00  0.00      PROA H  
ATOM   2212  HE2 TYR X 306      -5.338   6.511  -5.314  1.00  0.00      PROA H  
ATOM   2213  HH  TYR X 306      -6.426   5.880  -7.108  1.00  0.00      PROA H  
ATOM   2214  N   LEU X 307      -5.341   9.485  -1.925  1.00  0.00      PROA N  
ATOM   2215  CA  LEU X 307      -5.959   8.368  -1.217  1.00  0.00      PROA C  
ATOM   2216  C   LEU X 307      -7.337   8.697  -0.592  1.00  0.00      PROA C  
ATOM   2217  O   LEU X 307      -8.248   7.870  -0.623  1.00  0.00      PROA O  
ATOM   2218  CB  LEU X 307      -5.018   7.749  -0.182  1.00  0.00      PROA C  
ATOM   2219  CG  LEU X 307      -3.670   7.195  -0.612  1.00  0.00      PROA C  
ATOM   2220  CD1 LEU X 307      -2.986   6.769   0.641  1.00  0.00      PROA C  
ATOM   2221  CD2 LEU X 307      -3.838   6.024  -1.556  1.00  0.00      PROA C  
ATOM   2222  HN  LEU X 307      -4.464   9.834  -1.589  1.00  0.00      PROA H  
ATOM   2223  HA  LEU X 307      -6.159   7.594  -1.945  1.00  0.00      PROA H  
ATOM   2224  HB1 LEU X 307      -5.552   6.985   0.415  1.00  0.00      PROA H  
ATOM   2225  HB2 LEU X 307      -4.788   8.571   0.543  1.00  0.00      PROA H  
ATOM   2226  HG  LEU X 307      -3.062   7.883  -1.189  1.00  0.00      PROA H  
ATOM   2227 HD11 LEU X 307      -3.583   6.034   1.220  1.00  0.00      PROA H  
ATOM   2228 HD12 LEU X 307      -2.788   7.641   1.304  1.00  0.00      PROA H  
ATOM   2229 HD13 LEU X 307      -2.005   6.299   0.403  1.00  0.00      PROA H  
ATOM   2230 HD21 LEU X 307      -4.384   6.322  -2.475  1.00  0.00      PROA H  
ATOM   2231 HD22 LEU X 307      -4.381   5.206  -1.073  1.00  0.00      PROA H  
ATOM   2232 HD23 LEU X 307      -2.841   5.634  -1.857  1.00  0.00      PROA H  
ATOM   2233  N   ALA X 308      -7.477   9.862   0.036  1.00  0.00      PROA N  
ATOM   2234  CA  ALA X 308      -8.739  10.176   0.721  1.00  0.00      PROA C  
ATOM   2235  C   ALA X 308      -9.950  10.047  -0.209  1.00  0.00      PROA C  
ATOM   2236  O   ALA X 308     -11.023   9.608   0.226  1.00  0.00      PROA O  
ATOM   2237  CB  ALA X 308      -8.707  11.553   1.371  1.00  0.00      PROA C  
ATOM   2238  HN  ALA X 308      -6.764  10.571   0.016  1.00  0.00      PROA H  
ATOM   2239  HA  ALA X 308      -8.876   9.439   1.502  1.00  0.00      PROA H  
ATOM   2240  HB1 ALA X 308      -8.651  12.354   0.601  1.00  0.00      PROA H  
ATOM   2241  HB2 ALA X 308      -7.803  11.643   2.009  1.00  0.00      PROA H  
ATOM   2242  HB3 ALA X 308      -9.610  11.723   1.996  1.00  0.00      PROA H  
ATOM   2243  N   PHE X 309      -9.770  10.421  -1.481  1.00  0.00      PROA N  
ATOM   2244  CA  PHE X 309     -10.771  10.142  -2.488  1.00  0.00      PROA C  
ATOM   2245  C   PHE X 309     -10.985   8.650  -2.655  1.00  0.00      PROA C  
ATOM   2246  O   PHE X 309     -12.065   8.158  -2.323  1.00  0.00      PROA O  
ATOM   2247  CB  PHE X 309     -10.452  10.814  -3.818  1.00  0.00      PROA C  
ATOM   2248  CG  PHE X 309     -10.794  12.272  -3.840  1.00  0.00      PROA C  
ATOM   2249  CD1 PHE X 309      -9.815  13.222  -3.629  1.00  0.00      PROA C  
ATOM   2250  CD2 PHE X 309     -12.113  12.676  -3.802  1.00  0.00      PROA C  
ATOM   2251  CE1 PHE X 309     -10.141  14.542  -3.457  1.00  0.00      PROA C  
ATOM   2252  CE2 PHE X 309     -12.434  13.989  -3.582  1.00  0.00      PROA C  
ATOM   2253  CZ  PHE X 309     -11.453  14.925  -3.442  1.00  0.00      PROA C  
ATOM   2254  HN  PHE X 309      -8.895  10.812  -1.759  1.00  0.00      PROA H  
ATOM   2255  HA  PHE X 309     -11.717  10.518  -2.118  1.00  0.00      PROA H  
ATOM   2256  HB1 PHE X 309     -11.043  10.359  -4.645  1.00  0.00      PROA H  
ATOM   2257  HB2 PHE X 309      -9.376  10.686  -4.073  1.00  0.00      PROA H  
ATOM   2258  HD1 PHE X 309      -8.776  12.917  -3.584  1.00  0.00      PROA H  
ATOM   2259  HD2 PHE X 309     -12.896  11.935  -3.894  1.00  0.00      PROA H  
ATOM   2260  HE1 PHE X 309      -9.355  15.271  -3.307  1.00  0.00      PROA H  
ATOM   2261  HE2 PHE X 309     -13.476  14.285  -3.536  1.00  0.00      PROA H  
ATOM   2262  HZ  PHE X 309     -11.707  15.964  -3.277  1.00  0.00      PROA H  
ATOM   2263  N   CYS X 310      -9.930   7.912  -3.008  1.00  0.00      PROA N  
ATOM   2264  CA  CYS X 310     -10.009   6.451  -3.082  1.00  0.00      PROA C  
ATOM   2265  C   CYS X 310     -10.848   5.814  -1.983  1.00  0.00      PROA C  
ATOM   2266  O   CYS X 310     -11.625   4.908  -2.259  1.00  0.00      PROA O  
ATOM   2267  CB  CYS X 310      -8.629   5.825  -3.061  1.00  0.00      PROA C  
ATOM   2268  SG  CYS X 310      -7.635   6.316  -4.433  1.00  0.00      PROA S  
ATOM   2269  HN  CYS X 310      -9.036   8.340  -3.134  1.00  0.00      PROA H  
ATOM   2270  HA  CYS X 310     -10.498   6.200  -4.013  1.00  0.00      PROA H  
ATOM   2271  HB1 CYS X 310      -8.743   4.719  -3.049  1.00  0.00      PROA H  
ATOM   2272  HB2 CYS X 310      -8.094   6.065  -2.120  1.00  0.00      PROA H  
ATOM   2273  HG1 CYS X 310      -7.352   7.542  -3.992  1.00  0.00      PROA H  
ATOM   2274  N   GLY X 311     -10.601   6.186  -0.732  1.00  0.00      PROA N  
ATOM   2275  CA  GLY X 311     -11.193   5.466   0.395  1.00  0.00      PROA C  
ATOM   2276  C   GLY X 311     -12.699   5.545   0.278  1.00  0.00      PROA C  
ATOM   2277  O   GLY X 311     -13.403   4.565   0.475  1.00  0.00      PROA O  
ATOM   2278  HN  GLY X 311      -9.939   6.920  -0.545  1.00  0.00      PROA H  
ATOM   2279  HA1 GLY X 311     -10.761   5.857   1.264  1.00  0.00      PROA H  
ATOM   2280  HA2 GLY X 311     -10.968   4.416   0.277  1.00  0.00      PROA H  
ATOM   2281  N   ILE X 312     -13.158   6.659  -0.271  1.00  0.00      PROA N  
ATOM   2282  CA  ILE X 312     -14.569   6.906  -0.476  1.00  0.00      PROA C  
ATOM   2283  C   ILE X 312     -15.062   6.066  -1.661  1.00  0.00      PROA C  
ATOM   2284  O   ILE X 312     -15.844   5.132  -1.481  1.00  0.00      PROA O  
ATOM   2285  CB  ILE X 312     -14.814   8.408  -0.734  1.00  0.00      PROA C  
ATOM   2286  CG1 ILE X 312     -14.981   9.170   0.571  1.00  0.00      PROA C  
ATOM   2287  CG2 ILE X 312     -16.010   8.628  -1.610  1.00  0.00      PROA C  
ATOM   2288  CD  ILE X 312     -14.661  10.632   0.393  1.00  0.00      PROA C  
ATOM   2289  HN  ILE X 312     -12.517   7.373  -0.560  1.00  0.00      PROA H  
ATOM   2290  HA  ILE X 312     -15.131   6.582   0.389  1.00  0.00      PROA H  
ATOM   2291  HB  ILE X 312     -13.933   8.852  -1.241  1.00  0.00      PROA H  
ATOM   2292 HG11 ILE X 312     -14.262   8.754   1.318  1.00  0.00      PROA H  
ATOM   2293 HG12 ILE X 312     -16.009   9.032   0.975  1.00  0.00      PROA H  
ATOM   2294 HG21 ILE X 312     -16.851   7.952  -1.332  1.00  0.00      PROA H  
ATOM   2295 HG22 ILE X 312     -15.778   8.518  -2.686  1.00  0.00      PROA H  
ATOM   2296 HG23 ILE X 312     -16.409   9.654  -1.473  1.00  0.00      PROA H  
ATOM   2297  HD1 ILE X 312     -15.418  11.151  -0.228  1.00  0.00      PROA H  
ATOM   2298  HD2 ILE X 312     -13.655  10.773  -0.062  1.00  0.00      PROA H  
ATOM   2299  HD3 ILE X 312     -14.647  11.144   1.381  1.00  0.00      PROA H  
TER   
END
