# Supplementary material for: Coevolving residues distant from the ligand binding site are involved in GAF domain function
Source: Commun Chem. 2025 Apr 7;8:107. doi: 10.1038/s42004-025-01447-9 (PMC11977230; doi:10.1038/s42004-025-01447-9)
Supplement: Supplementary file 5 — Supplementary Movies [file 42004_2025_1447_MOESM5_ESM.zip]

Archive with 21 entries (21 files):
- 1.avi
- 2.avi
- 3.avi
- 4.avi
- 5.avi
- 6.avi
- 7.avi
- 8.avi
- 9.avi
- 10.avi
- 11.avi
- 12.avi
- 13.avi
- 14.avi
- 15.avi
- 16.avi
- 17.avi
- 18.avi
- 19.avi
- 20.avi
- 21.avi
